# Supplementary material for: The long non-coding RNA PTTG3P promotes cell growth and metastasis via up-regulating PTTG1 and activating PI3K/AKT signaling in hepatocellular carcinoma
Source: Mol Cancer. 2018 May 26;17:93. doi: 10.1186/s12943-018-0841-x (PMC5970477; doi:10.1186/s12943-018-0841-x)
Supplement: Supplementary file 2 — Table S2. The raw data for microarry analysis in 3 HCC tumor tissues and adjacent normal tissues. (XLS 13300 kb) [file 12943_2018_841_MOESM2_ESM.xls]

## Sheet: All Targets Value - LncRNAs
	Raw Intensity						Normalized Intensity						Annotations
ProbeName	[A1](raw)	[A2](raw)	[B1](raw)	[B2](raw)	[D1](raw)	[D2](raw)	[A1](normalized)	[A2](normalized)	[B1](normalized)	[B2](normalized)	[D1](normalized)	[D2](normalized)	type	seqname	GeneSymbol	source	RNAlength	chrom	strand	txStart	txEnd	Xhyb	probeSeq	relationship	Associated_gene_acc	Associated_gene_name	Associated_protein_name	Associated_gene_strand	Associated_gene_start	Associated_gene_end
CUST_385_PI426073487	29.6257	8.25717	49.8648	13.9513	167.26	6.14498	4.67288	4.6426	5.56491	4.3228	4.62056	3.64908	noncoding	uc.387+	uc.387	UCR	238	chr15	+	42032053	42032291		ACTTGTTTCAGGTTAATGGTAAGAGTTACCCGCAGGCTAAGTTGCTATTGGGACAGATGG	exon sense-overlapping	NM_001080541	MGA	MAX gene-associated protein isoform 2	+	41952609	42062141
CUST_385_PI426073487	29.6257	8.25717	49.8648	13.9513	167.26	6.14498	4.67288	4.6426	5.56491	4.3228	4.62056	3.64908	noncoding	uc.387+	uc.387	UCR	238	chr15	+	42032053	42032291		ACTTGTTTCAGGTTAATGGTAAGAGTTACCCGCAGGCTAAGTTGCTATTGGGACAGATGG	exon sense-overlapping	NM_001164273	MGA	MAX gene-associated protein isoform 1	+	41952609	42062141
ASHG19A3A032313	52.592	19.6326	49.9544	28.3997	96.1869	34.1973	5.40765	5.86646	5.56709	5.22077	3.22954	5.78329	noncoding	ENST00000435810	RP11-252P19.1	Ensembl	1122	chr6	+	166167676	166189268		GAAACATCTTCCCAGAAAACAGACTACAACAAATCATTTCCCTGGTATGAAGGAATGAAG	intergenic
ASHG19A3L0000337	25.859	20.4346	26.9235	22.9259	105.542	29.0914	4.49165	5.92254	4.79347	4.94316	3.38146	5.58266	noncoding	W19582	lincRNA-ETS1-2	lincRNA	540	chr11	+	128050349	128053029		AGATATCTGGTTGAGACCAAGTAAGAGATAAACCTGTAGATTCCACTGTGCCACCACAGT	intergenic
ASHG19A3A014810	813.231	177.895	767.334	620.704	701.86	442.695	8.87354	8.85933	9.00537	9.24057	9.24878	9.10806	noncoding	ENST00000399556	AC010746.4	Ensembl	865	chr2	-	198244424	198245616	NM_199185,NM_002520,NM_001037738,ENST00000434232,ENST00000428039,ENST00000393516,	GGACAAGAATCCTTCAAAAAACAGGAAAAAACTCCTAAAACACCTAAAAGGACCTAGTTC	intergenic
ASHG19A3A015967	48.6153	18.8602	12.5905	18.9117	227.875	17.7077	5.30809	5.80802	3.88746	4.7047	5.64093	4.94029	noncoding	ENST00000445234	AC027612.4	Ensembl	2395	chr2	+	91924751	91955465	uc002zob.1,NM_001007237,	AAGATCTTCATAGAAAGAGTCCAGGGGAACCCAACCCTATTGCACATCACAGATCTTCAG	intergenic
ASHG19A3A008167	51.1821	48.8666	50.2012	26.7819	215.34	44.4954	5.3659	7.11545	5.57359	5.14053	5.44531	6.12686	noncoding	ENST00000454883	RP11-64I24.2	Ensembl	502	chr1	-	174818804	174819306		AACAGAAAGATGCGAATTCAGAAGTCGAAATCTCCTGAAGACAAGAAAGCAATACAATCA	intronic antisense	NM_014857	RABGAP1L	rab GTPase-activating protein 1-like isoform A	+	174128633	174927327
ASHG19A3A050157	30.7505	17.4045	49.3688	43.6172	33.0806	47.8395	4.72171	5.69639	5.55118	5.76801	2.77626	6.21903	noncoding	ENST00000455126	RP11-83N23.2	Ensembl	294	chr13	+	47426277	47430434		CAAGTACATCTTCCTTGCTGACAATATGCTCTCCTATCTTTTGTAAGAGTACACAATTTA	intronic antisense	NM_001165947	HTR2A	5-hydroxytryptamine receptor 2A isoform 2	-	47407512	47471169
ASHG19A3A050157	30.7505	17.4045	49.3688	43.6172	33.0806	47.8395	4.72171	5.69639	5.55118	5.76801	2.77626	6.21903	noncoding	ENST00000455126	RP11-83N23.2	Ensembl	294	chr13	+	47426277	47430434		CAAGTACATCTTCCTTGCTGACAATATGCTCTCCTATCTTTTGTAAGAGTACACAATTTA	intronic antisense	NM_000621	HTR2A	5-hydroxytryptamine receptor 2A isoform 1	-	47407512	47471169
ASHG19A3A019949	24.2164	9.40103	54.3248	29.2372	203.503	9.36486	4.4034	4.83293	5.67713	5.25616	5.2549	4.11806	noncoding	ENST00000413815	RP11-191L9.5	Ensembl	809	chr22	-	48058238	48059352		AGGTGTCAGAAGTGTGAGCCTGAAGGCCTAAGAGGTGTTGCAGCTTCTTTACCATTTTTT	intergenic
ASHG19A3A034315	11.9581	17.8113	24.8929	6.54005	312.6	9.86461	3.47443	5.73094	4.69609	3.47378	6.76799	4.18514	noncoding	ENST00000406468	AC006024.4	Ensembl	1665	chr7	+	48959360	48965612	ENST00000443460,	AGAAAATACAATGCATTCACTGGACAGAAATATTGTGGACGGGGGGCAAGCATTGGGACA	intergenic
ASHG19A3A026653	33617.3	5254.68	12242.8	9919.32	6672.24	7943.82	14.6753	13.4064	12.9491	13.203	12.8022	13.0726	noncoding	ENST00000440440	BRI3P1	Ensembl	378	chr1	+	100678848	100679226	NM_015379,	ATTTGCTGTTTTGCCTTGAGGGAGCGAAGATGCCCCAACTGTGGAGCCACCTTCGCTTAA	intronic antisense	NM_001918	DBT	lipoamide acyltransferase component of	-	100652477	100715409
ASHG19A3A037731	27.4608	20.534	11.0404	14.0032	288.707	7.12298	4.573	5.93093	3.74223	4.32784	6.46916	3.80533	noncoding	ENST00000426188	AL691447.1	Ensembl	330	chr9	-	97109515	97109845	NR_028350,	CTGAAATCATTGCCAAGGACTTAAAGGAGAAGAAGGAAGTTGTGAAAGACGCGGAAAATG	intergenic
ASHG19A3A016972	95.7036	51.2928	30.0679	71.7248	113.035	25.6432	6.14942	7.17645	4.92572	6.40387	3.52827	5.41857	noncoding	AK093901		misc_RNA	2046	chr2	+	219120041	219122087		TGACTCTTCTCTTAACAAGGACACACTTGGCGTTAGTATGGATCTAGCCTCAAAGACCCT	intergenic
ASHG19A3A039413	105.779	36.7351	56.4701	44.5657	111.943	36.4153	6.27644	6.72266	5.72443	5.79593	3.50605	5.86566	noncoding	ENST00000412680	RP11-263F14.3	Ensembl	457	chr9	+	137759864	137760321		TCATGGAGAATGCCCTATTTTTCCCTCTGAGCAGGTGATTCTGACACACCACAACAACTA	intergenic
ASHG19A3A022952	10.6043	48.6724	11.3733	5	111.944	5	3.35115	7.10946	3.7774	2.83851	3.50613	2.88795	noncoding	ENST00000341355	RP11-40M23.1	Ensembl	516	chr3	+	103781876	103782885		TACCCAGTGCAACAAATTAACAGAAAAACTCTAGTGCCTGGAAGGCTTGGAAAAAGTCAT	intergenic
ASHG19A3A025056	52.5486	53.9662	88.088	32.5824	236.942	20.8516	5.40489	7.24701	6.29297	5.39069	5.77708	5.15081	noncoding	uc003ivr.2	BC038563	UCSC_knowngene	780	chr4	-	184415890	184425668		GGTAGGGTAGAGAGACTAGAGGGAATGATTTAGCAATAAAATAGGTTTAAATATCTTCTC	bidirectional	NM_001564	ING2	inhibitor of growth protein 2	+	184426219	184432249
ASHG19A3A000094	1082.21	513.21	1529.2	805.517	917.464	970.231	9.25521	10.2644	9.92118	9.59196	9.8182	10.173	noncoding	ENST00000412736	MEG3	Ensembl	1670	chr14	+	101292454	101327308		TGACTTGAGTAAGAACACGAATTATGCATTACCACTCCCCTGCCCCAGGAGCCACTCCCA	intergenic
ASHG19A3A044658	23.6579	34.9505	14.5743	5	103.753	9.80517	4.37016	6.65724	4.05552	2.83851	3.35367	4.17778	noncoding	ENST00000423976	RP11-234G16.2	Ensembl	416	chr10	+	131702616	131703216		GCAACTGCAAATTTTCATGGAGTAGGAAACAGACACAAAATTATAATCACGAGACATTTC	intronic antisense	NM_001005463	EBF3	transcription factor COE3	-	131633546	131762091
ASHG19A3A046989	1787.03	1112.3	3086.35	1695.89	2206.08	1235.79	9.99791	11.377	10.9167	10.6476	11.1566	10.4988	noncoding	uc001pqf.2	PAFAH1B2	UCSC_knowngene	2506	chr11	+	117039253	117041759	NM_002572,	CATTGGAAGTTTGTGATTTTGCTTTGGCAAAGTTTCATTGACTAGTAGAACTCATTCTGT	intron sense-overlapping	NM_001184746	PAFAH1B2	platelet-activating factor acetylhydrolase IB	+	117014999	117047131
ASHG19A3A046989	1787.03	1112.3	3086.35	1695.89	2206.08	1235.79	9.99791	11.377	10.9167	10.6476	11.1566	10.4988	noncoding	uc001pqf.2	PAFAH1B2	UCSC_knowngene	2506	chr11	+	117039253	117041759	NM_002572,	CATTGGAAGTTTGTGATTTTGCTTTGGCAAAGTTTCATTGACTAGTAGAACTCATTCTGT	intron sense-overlapping	NM_001184748	PAFAH1B2	platelet-activating factor acetylhydrolase IB	+	117014999	117047592
ASHG19A3A046989	1787.03	1112.3	3086.35	1695.89	2206.08	1235.79	9.99791	11.377	10.9167	10.6476	11.1566	10.4988	noncoding	uc001pqf.2	PAFAH1B2	UCSC_knowngene	2506	chr11	+	117039253	117041759	NM_002572,	CATTGGAAGTTTGTGATTTTGCTTTGGCAAAGTTTCATTGACTAGTAGAACTCATTCTGT	exon sense-overlapping	NM_002572	PAFAH1B2	platelet-activating factor acetylhydrolase IB	+	117014999	117041761
ASHG19A3A046989	1787.03	1112.3	3086.35	1695.89	2206.08	1235.79	9.99791	11.377	10.9167	10.6476	11.1566	10.4988	noncoding	uc001pqf.2	PAFAH1B2	UCSC_knowngene	2506	chr11	+	117039253	117041759	NM_002572,	CATTGGAAGTTTGTGATTTTGCTTTGGCAAAGTTTCATTGACTAGTAGAACTCATTCTGT	intron sense-overlapping	NM_001184747	PAFAH1B2	platelet-activating factor acetylhydrolase IB	+	117014999	117047131
CUST_229_PI426073487	7.73278	36.5481	5.01735	5	85.1467	5	3.11601	6.71572	3.12561	2.83851	3.09281	2.88795	noncoding	uc.231+	uc.231	UCR	224	chr7	+	115582116	115582339		CCAGAATGAAAATAAGTGTCAAAAGAAAGTAATAAAGTGACTTTTTGTGGGAGAGCTAAA	intronic antisense	NM_001018058	TFEC	transcription factor EC isoform b	-	115575201	115670798
CUST_229_PI426073487	7.73278	36.5481	5.01735	5	85.1467	5	3.11601	6.71572	3.12561	2.83851	3.09281	2.88795	noncoding	uc.231+	uc.231	UCR	224	chr7	+	115582116	115582339		CCAGAATGAAAATAAGTGTCAAAAGAAAGTAATAAAGTGACTTTTTGTGGGAGAGCTAAA	intronic antisense	NM_012252	TFEC	transcription factor EC isoform a	-	115575201	115670798
ASHG19A3A034554	33.4857	16.726	12.2286	5	394.077	10.1892	4.83205	5.63957	3.85657	2.83851	7.55087	4.2239	noncoding	G30695		misc_RNA	259	chr7	+	74299569	74299828		TTAAGTAGGGCAGCAGCACATGTGGGAGAGAAACCGAGAGGGTGGTGTTAAAGAAACGTA	intronic antisense	NM_001025202	STAG3L2	STAG3-like protein 2	-	74299282	74306731
ASHG19A3L0000965	39.3164	38.7283	21.3759	36.7186	71.3388	22.7807	5.04252	6.79268	4.50663	5.54383	2.97254	5.26565	noncoding	BQ027881	lincRNA-LIPG-1	lincRNA	485	chr18	-	47143727	47144197		AAAGAGAGAACAGAGTTTTATCAGGATCTCTGCTCTACCCACCAAGACTCAAAACCAGGC	intergenic
ASHG19A3A032810	761.293	337.761	501.939	365.367	365.457	408.231	8.78991	9.72474	8.46245	8.53924	7.30474	9.00142	noncoding	ENST00000434161	CTD-2021A8.3	Ensembl	423	chr7	-	51456093	51457401	ENST00000444843,ENST00000426314,	TTGACTTTTGGTGGCCTCTTCAGGCCCAGAACTTGACCTCCAGTCGGCCTTGGCAGGCCC	intergenic
ASHG19A3A044327	41.2908	29.784	24.3033	18.2796	506.466	18.5186	5.1032	6.43756	4.66754	4.66003	8.37894	4.99543	noncoding	ENST00000451083	RP11-310E22.2	Ensembl	565	chr10	+	96943409	96943974		AGCGGAAACGAGAAGGTGCAATGACACAACGGAACCCAATGCAGAATCCAGCCCCAGGAC	intergenic
ASHG19A3A041048	221.922	570.516	245.233	567.037	296.212	660.153	7.20845	10.4155	7.56057	9.1108	6.56209	9.63937	noncoding	ENST00000451120	RP3-390O13.1	Ensembl	739	chrX	+	54249756	54250495		ATAGAGCTAGCTGTCTTCCTGCCTGCCCTGCATCATAAAATACAAAGGGAAGAGAAGACT	intronic antisense	NM_020922	WNK3	serine/threonine-protein kinase WNK3 isoform 1	-	54219255	54384438
ASHG19A3A041048	221.922	570.516	245.233	567.037	296.212	660.153	7.20845	10.4155	7.56057	9.1108	6.56209	9.63937	noncoding	ENST00000451120	RP3-390O13.1	Ensembl	739	chrX	+	54249756	54250495		ATAGAGCTAGCTGTCTTCCTGCCTGCCCTGCATCATAAAATACAAAGGGAAGAGAAGACT	intronic antisense	NM_001002838	WNK3	serine/threonine-protein kinase WNK3 isoform 2	-	54219255	54384438
ASHG19A3A044751	47.5175	39.5235	52.0277	26.5956	130.752	30.9023	5.27823	6.81814	5.61858	5.13065	3.90477	5.66134	noncoding	ENST00000449749	AC068580.7	Ensembl	338	chr11	-	1798159	1799618		AAATGGCAGCGTTGTGGGTAAAATAACACCTCCTTCAGAGACATTGACATCCTCATCCCT	intergenic
ASHG19A3A045174	13.0517	16.1655	9.4228	33.8988	84.9629	5	3.58653	5.59412	3.58915	5.44224	3.09095	2.88795	noncoding	ENST00000433944	OR5M13P	Ensembl	937	chr11	-	56364901	56365838		TGTTAAACCCATTGATCTACAGCCTGAGGAATAAAGACGTTAAAAGAAGTATAAGGAAAG	intronic antisense	NM_001013356	OR8U8	olfactory receptor 8U8	+	56143099	56508560
ASHG19A3A046287	11094.3	3387	31022.4	10384.7	7191.94	6012.01	12.8714	12.8291	14.2991	13.2693	12.8968	12.6886	noncoding	ENST00000486306	RP11-313M3.1	Ensembl	515	chr11	+	39183002	39183517		TAAGGGATGATGTGCGGGTTCAGGAGGTGCCCAAACTGAAGGTTTGTGCGCTGCGCATGA	intergenic
ASHG19A3A055112	24.6884	26.5159	23.7712	18.7913	294.729	9.39602	4.43088	6.28079	4.64044	4.69691	6.54298	4.12307	noncoding	uc001yed.1	CR611440	UCSC_knowngene	785	chr14	+	95625022	95646270		TAACAGACGAAGAAATGGAATAACTTCCAACAACACAGGTTGGAGCTGAAGGAGTGCCCA	intergenic
ASHG19A3A021553	4164.08	1811.49	6317.76	5245.02	4070.49	4893.58	11.2758	12.0117	11.9764	12.2754	12.0615	12.4107	noncoding	ENST00000472521	RPS15AP16	Ensembl	361	chr3	-	128517683	128518044		TGGCATCATGGACCATGAAGAAAGAGATGAAAATACAGGAGGGAAAATCCTGGGATTCTT	intronic antisense	NM_004637	RAB7A	ras-related protein Rab-7a	+	128444978	128533641
ASHG19A3A026788	31.4647	21.3362	15.8229	8.05232	523.66	5	4.75037	5.98542	4.14931	3.6849	8.481	2.88795	noncoding	ENST00000514598	CTD-2188H20.1	Ensembl	2003	chr5	-	52965910	52968075		GGACATGGTAGTGGGAACAGGGAGAAAATGAAGTCATAGGGAGCATTCAGTCTTTTCTTC	intronic antisense	NM_002495	NDUFS4	NADH dehydrogenase [ubiquinone] iron-sulfur	+	52856464	52979171
ASHG19A3A028714	28.3244	25.8263	24.1446	5	271.474	14.4688	4.61525	6.24429	4.66014	2.83851	6.25186	4.67867	noncoding	ENST00000506022	RP11-205J9.4	Ensembl	723	chr5	+	123466886	123467609		GAAAGGGGAATCATTCATTAATGGGGAAAATACAAAGAGTAAGAATAAATGGCTCACCCT	intergenic
ASHG19A3A021797	103.61	28.9888	154.514	124.216	73.6963	99.7774	6.24971	6.4003	6.98098	7.13815	2.99185	7.1662	noncoding	AK097849		misc_RNA	1763	chr3	-	153990874	153992637		GGCATTACTGAGTAGAAAATACATTCCAGGTCTAAGAACTGTTTGTTCTTTAGTGGATTT	intergenic
ASHG19A3A024407	165.908	51.3653	134.72	197.526	183.842	105.471	6.83872	7.17936	6.81214	7.7268	4.92623	7.23817	noncoding	ENST00000503202	RP11-127B20.1	Ensembl	879	chr4	-	83322730	83323609		TAAAGATCCCGAGAGAAAGAGACTCTTCAGGAGGCATCAACTTCTAACTCATCTCACCAG	intergenic
ASHG19A3A024585	29.0762	18.3413	15.834	11.6196	214.447	5	4.64704	5.77058	4.15001	4.09589	5.42949	2.88795	noncoding	ENST00000514311	RP11-810F7.1	Ensembl	1101	chr4	-	107757657	107758758		GATACCAGAGACATATTGCAACTAAGGGAAGATAATAAAGAAAACAGACATAGCCTTTGT	intergenic
ASHG19A3A000263	15.9321	21.775	22.0136	12.197	327.216	10.3556	3.8476	6.01358	4.54728	4.15717	6.92863	4.24388	noncoding	ENST00000441312	AC015936.3	Ensembl	504	chr17	-	42980528	42981914		ACACCACATCGGGCACGGCCTTGAGAACACTGGCGCTCACCCAAGAATGGGTCAAAGGAA	natural antisense	NM_213607	CCDC103	coiled-coil domain-containing protein 103	+	42977153	42980629
ASHG19A3A014983	143.247	14.0218	18.2834	8.26894	91.4393	7.51126	6.65883	5.40461	4.31506	3.71359	3.15937	3.87141	noncoding	ENST00000437273	AC007563.2	Ensembl	393	chr2	-	217670459	217670852		ACAAAAAAGCAGGGATGGAATGCATTATGAACAATGTCACCTGTACTCAGATCTGTGAAA	intergenic
ASHG19A3H0000015	32.361	11.2901	15.7551	11.0934	289.692	8.20947	4.78786	5.09908	4.14472	4.04271	6.48305	3.96888	noncoding	nc-HOXA13-97-	nc-HOXA13-97	HOX cluster	348	chr7	-	27241198	27241546		ATGGCCAGTCAGGGAGAAGGTAAACTGGGGGCAAATCAATATTTACCCAGAACTGCTAAA	intergenic
ASHG19A3A042599	2209.04	631.941	1695.22	1235.43	1385.63	1055.74	10.3085	10.5721	10.0582	10.1891	10.4808	10.2947	noncoding	uc001iwf.2	EPC1	UCSC_knowngene	919	chr10	-	32556714	32557633		GGCATACATTATCCTTAAGGTTTTTAATCCCACCTGGAAAAATTGTGATAGAATTCTCAC	intergenic
ASHG19A3L0003581	281.575	244.998	254.947	300.093	301.718	249.859	7.51489	9.29878	7.61078	8.27787	6.63122	8.34361	noncoding	chr13:40809650-40814850+	lincRNA-FOXO1-1	lincRNA	5201	chr13	+	40809650	40814850		GTTCACAAGTCATAACATCAGAATCCAACTCAGACCTCCTCATTCCATGCTTTCTAATTT	intergenic
ASHG19A3A026744	116.204	27.4146	57.4902	61.9005	252.675	49.8281	6.39417	6.32531	5.7482	6.20911	5.99896	6.27048	noncoding	ENST00000507707	CTD-2265D6.1	Ensembl	932	chr5	-	42465501	42468970		TAGCAGATCTCACAACTGGGGAATTGTCAAAGATGAATTAACAGAGTCCCCCAAATACAT	intronic antisense	NM_000163	GHR	growth hormone receptor isoform 1 precursor	+	42424025	42721926
ASHG19A3A022378	5	15.4058	8.12384	6.82619	111.41	24.6568	2.74344	5.53025	3.4432	3.51551	3.49658	5.36864	noncoding	ENST00000432149	AC093411.1	Ensembl	701	chr3	+	26057159	26057860		AGGAGCGAAGACTATAGATCTGTGTCAACCTGTTAAAAATGTCTGCATGGAAGCTGCTCA	intergenic
CUST_416_PI426073487	46.2081	6.51796	27.0564	35.1753	59.3746	16.2704	5.24176	4.31296	4.79941	5.48922	2.9169	4.82944	noncoding	uc.418+	uc.418	UCR	217	chr17	+	56082227	56082444		CAAAGCATTCTTAATCCATCTCTTCAGATATGTCTACAGAAAGACACATGAAAAGCAAGA	natural antisense	NM_001078166	SRSF1	serine/arginine-rich splicing factor 1 isoform	-	56078279	56084707
CUST_416_PI426073487	46.2081	6.51796	27.0564	35.1753	59.3746	16.2704	5.24176	4.31296	4.79941	5.48922	2.9169	4.82944	noncoding	uc.418+	uc.418	UCR	217	chr17	+	56082227	56082444		CAAAGCATTCTTAATCCATCTCTTCAGATATGTCTACAGAAAGACACATGAAAAGCAAGA	natural antisense	NM_006924	SRSF1	serine/arginine-rich splicing factor 1 isoform	-	56078279	56084707
ASHG19A3H0000012	27.1565	10.3595	6.92693	6.24186	69.0062	11.3242	4.55685	4.97775	3.3192	3.43209	2.95305	4.3599	noncoding	nc-HOXA13-100-	nc-HOXA13-100	HOX cluster	916	chr7	-	27245788	27246704		GTTTCTACCAGGGGAGAAGTTGTGCTGAAATGAAATATAGTCATTTACCCACTAATAAGT	intergenic
ASHG19A3A031389	73.1015	24.0028	23.8878	32.1429	66.3328	9.86324	5.81207	6.14262	4.64759	5.37379	2.94355	4.18458	noncoding	ENST00000429998	RP11-513I15.6	Ensembl	4785	chr6	+	34247481	34252266		GCCCTTGATATTAGAGAATATTAAAATCACACAGTTGTGGCAAAAATCACATTGTGGCTA	intergenic
ASHG19A3A032510	59.5162	36.745	51.3207	37.5094	32.4861	33.0168	5.55945	6.72294	5.60185	5.57082	2.7719	5.74044	noncoding	ENST00000451792	AC017060.1	Ensembl	442	chr7	-	17503068	17598533		AATTATTTCTGAACCTTCCCATCAGCCTTGTCTCTGATAGAATTGGCCTGTTGTGGACGG	intergenic
ASHG19A3A009156	35.818	50.2168	44.543	187.243	95.7392	64.3579	4.91905	7.14854	5.41708	7.66411	3.22039	6.59862	noncoding	NR_002211	MEIS3P1	RefSeq_NR	2872	chr17	+	15690163	15693017		GGTAGGCAAAGAAACAAGTCTGGTTATTTATGTAAAAACTAGTCTAATAAAGTGAGTGGC	intergenic
ASHG19A3A048159	54.3052	6.5019	57.8686	42.1644	8.80925	50.4926	5.44557	4.30942	5.75697	5.72515	2.45811	6.28812	noncoding	AK057203		misc_RNA	1705	chr12	-	128255393	128295208		GCAGGACCTAATTGGCCTAGCTTTCTTGTTTCCCCCAATAATATATTTTTAGAACGGTTT	intergenic
ASHG19A3A044660	59.1407	6.54295	47.6942	44.2947	46.9481	29.5008	5.55157	4.32067	5.50955	5.78601	2.86044	5.60217	noncoding	uc001lkl.2	CR592586	UCSC_knowngene	870	chr10	+	131910185	131919004		TGTGGCCCAATTCCAGTTCTCCAGGGTGCTCATCACTCTGTGGCAGTTTGTCTTCTGGTT	intergenic
ASHG19A3A040393	32.8979	11.6328	31.4422	15.7909	32.52	10.2424	4.81063	5.14277	4.977	4.47623	2.77215	4.23144	noncoding	uc004evu.2	BC043223	UCSC_knowngene	1643	chrX	-	129611045	129658231		AAATGGCTCAGACTTTCAGGAAGCTTCCCCATCTTACTGCTTCTTTTCCAAAGATGGCGT	intergenic
ASHG19A3L0003241	115.382	40.668	176.782	71.1946	230.933	60.9012	6.38349	6.85672	7.13183	6.39406	5.69033	6.52307	noncoding	BI763082	lincRNA-TBC1D22A	lincRNA	830	chr22	+	47154429	47287216		TTACCTTCCCCGCCAATGTAGACCGGAGACCAGCCACTCTCCAGAGAAACCACAAATGAA	exon sense-overlapping	NM_014346	TBC1D22A	TBC1 domain family member 22A	+	47158517	47571342
ASHG19A3A022965	19.286	11.0136	27.9395	7.0802	114.087	11.2767	4.0995	5.06563	4.83707	3.55121	3.55156	4.35388	noncoding	uc003dwj.2	BC042024	UCSC_knowngene	1486	chr3	+	107149776	107182758		GAGCTCACCAATAAGCAAAACAGCCAAGCCTTTTGAAGACTAATTAGAAAAAGTACAATA	intergenic
ASHG19A3A017441	22.655	6.57546	26.5853	13.1539	74.6548	5.16143	4.31111	4.33044	4.77855	4.24875	3.00053	3.46519	noncoding	ENST00000420705	RP5-872K7.2	Ensembl	359	chr20	-	21074198	21086975		TGAACATGTTTGTGCAGGTTTCCAGTCAGTACATGGATATCCCTCAAGCCTTTGAATCCA	intergenic
ASHG19A3A027953	125.906	141.776	201.462	106.337	288.827	136.768	6.49607	8.5609	7.30599	6.92878	6.472	7.57439	noncoding	AF009267		NRED	1356	chr5	+	10363293	10364634		AACTACTGATAGTGTGGCAGGAGCTAGAAAACACCCCTTTCTTCTTAGATATCCCTCCAG	intron sense-overlapping	NM_005885	2013-03-06	E3 ubiquitin-protein ligase MARCH6	+	10353827	10435491
ASHG19A3A032929	5.85665	9.62369	27.4	18.7582	464.826	13.0319	3.01525	4.86948	4.8134	4.6942	8.10505	4.54075	noncoding	ENST00000340779	RP11-797H7.5	Ensembl	1062	chr7	-	64348904	64350478		ATTTAACCCTCAGGTTTTTTAAATAAAATGCAAGTGCAGGGGCTTGGGCTCGGGACTCCT	intergenic
ASHG19A3A014587	4216.02	380.522	2514.31	1036.47	630.237	651.66	11.2897	9.87178	10.6309	9.93105	8.9994	9.62521	noncoding	ENST00000397819	AC017070.1	Ensembl	2403	chr2	-	168570172	168572575	NR_027466,ENST00000451540,	ACTTTCATCCAAGACCTGGATTTTACCCCAACCCCACATTCTGAAGGTAGAAGCAAGTTC	intergenic
ASHG19A3A034058	22.0559	17.3043	54.2984	18.7611	258.132	14.5204	4.27637	5.68888	5.67633	4.6952	6.07328	4.6837	noncoding	ENST00000436576	AC079780.3	Ensembl	411	chr7	+	23514414	23520578	NM_004772,NM_001142483,NM_001142481,NM_001142479,NM_001142478,NM_001142477,NM_001142476,NM_001142475,NM_001142474,	AAGGGAAGACTTCCTGTCCCAAAGGAAGTGAACTACAAGAAGAACGATGAGACAAACGCT	intergenic
ASHG19A3A038476	9557.97	11028.5	2747.89	27501.6	3973.2	24169.1	12.6019	14.4252	10.7493	14.6766	12.0319	14.6649	noncoding	ENST00000452496	ASS1P12	Ensembl	1227	chr9	+	32945993	32947220	NM_054012,NM_000050,	TTGAAATTTGCTGAGCTGGTGTATACCGGTTTCTGGCATAGCCCTGAGTGTGAATTTGTC	intergenic
ASHG19A3A034944	6930.63	2953.06	11672.6	5024.77	3186.79	6664.59	12.0582	12.6551	12.8645	12.2131	11.6888	12.8434	noncoding	BM413624		RNAdb	912	chr7	+	116594292	116608625		ATTTCTGAGGGTTTCGGTTGCAGTTTTCAGTGATCTTTGCTCGTCTCCCTTCCCTGTAAA	intron sense-overlapping	NM_021908	ST7	suppressor of tumorigenicity 7 protein isoform	+	116593380	116863961
ASHG19A3A034944	6930.63	2953.06	11672.6	5024.77	3186.79	6664.59	12.0582	12.6551	12.8645	12.2131	11.6888	12.8434	noncoding	BM413624		RNAdb	912	chr7	+	116594292	116608625		ATTTCTGAGGGTTTCGGTTGCAGTTTTCAGTGATCTTTGCTCGTCTCCCTTCCCTGTAAA	intron sense-overlapping	NM_018412	ST7	suppressor of tumorigenicity 7 protein isoform	+	116593380	116870075
ASHG19A3A043788	110.356	38.9519	128.787	77.9443	60.3712	38.755	6.32879	6.7999	6.76329	6.50716	2.9209	5.9435	noncoding	ENST00000418077	RP11-490O24.1	Ensembl	411	chr10	+	34153240	34153651		GCGGCAGTGGTCATTTGACAACAAAAGTCATACCGGAGAAAATATAACATTTAAAAAGAA	intergenic
ASHG19A3L0001761	17.9535	9.09896	7.55673	28.3254	161.182	7.0531	4.00452	4.78138	3.3848	5.21665	4.50759	3.79542	noncoding	exon3667-	lincRNA-FRMD1-3	lincRNA	331	chr6	-	168672626	168672956		TGAACAGACATCAATATCACGTCAATAAAAGGGGCAGAGCCACGTCTTTTCACTGCCTTC
ASHG19A3A014564	44.1845	35.3991	32.1001	43.5678	60.6085	19.0698	5.18452	6.67452	5.00324	5.76691	2.92185	5.03289	noncoding	AL080107		NRED	1583	chr2	-	163163606	163164969		CTCGTTGTGTCCATATTAAAATTAAAAGTACCTTGCCATAACAAAAGCACATTCTAAGCC	intron sense-overlapping	NM_022168	IFIH1	interferon-induced helicase C domain-containing	-	163123588	163175039
ASHG19A3A036603	1640.76	331.482	1411.17	381.035	489.518	328.873	9.86744	9.70244	9.81161	8.58586	8.26483	8.70752	noncoding	AF293366		misc_RNA	860	chr8	+	52730142	52730969		TATCCTTAACAAAAACTCTCTCCTGCATAGTAAAAGCATCATCTAAACAGCAGCTCCAAC	natural antisense	NM_052937	PCMTD1	protein-L-isoaspartate O-methyltransferase	-	52730139	52811735
ASHG19A3A019120	7.81395	51.5621	10.4205	7.14578	62.1715	5.93305	3.11992	7.18645	3.68571	3.56056	2.92797	3.61227	noncoding	ENST00000426418	AP001607.1	Ensembl	468	chr21	+	29011011	29025810		TATGGGATGTCACCAGATTCAGACTCAGAAGTTTCCATAATGCCGTTGCCAACAGCTAGA	intergenic
ASHG19A3A022326	163.335	33.9803	94.2474	48.4236	39.8089	34.4317	6.82227	6.61438	6.38094	5.90053	2.82078	5.79062	noncoding	G42949		misc_RNA	144	chr3	+	16299498	16299642		CCAAGAAAAATGTTTCTGAATGTGCACACTAGAATATATGCAGAATCCTTTAAACAGTCG	natural antisense	NM_001047434	DPH3	DPH3 homolog isoform 2	-	16298567	16306496
ASHG19A3A022326	163.335	33.9803	94.2474	48.4236	39.8089	34.4317	6.82227	6.61438	6.38094	5.90053	2.82078	5.79062	noncoding	G42949		misc_RNA	144	chr3	+	16299498	16299642		CCAAGAAAAATGTTTCTGAATGTGCACACTAGAATATATGCAGAATCCTTTAAACAGTCG	natural antisense	NM_206831	DPH3	DPH3 homolog isoform 1	-	16298567	16306496
ASHG19A3A034043	40.6722	171	36.9832	23.3225	110.325	17.53	5.08433	8.80916	5.18164	4.96498	3.47569	4.92599	noncoding	ENST00000439823	AC002480.4	Ensembl	557	chr7	+	22629323	22631241		CAGTTCCTATGATATGACTACCTCAGGGCAAGAAAGTCACTGTGTCCCTGCTACAACAAA	intergenic
ASHG19A3A050044	55.7106	54.6079	15.6084	26.7637	85.0704	25.1716	5.47583	7.26308	4.13503	5.1396	3.09182	5.39491	noncoding	ENST00000424853	RP11-363P13.1	Ensembl	546	chr13	+	33851689	33855471		AATTAGCTACATTAATGTTAGAACCATTTGGACCTCACCCAGGACTTCAACTACATTATG	intronic antisense	NM_178006	STARD13	stAR-related lipid transfer protein 13 isoform	-	33677271	33859901
ASHG19A3A041661	141.248	29.9264	103.894	80.0042	363.816	37.5704	6.63751	6.4443	6.50352	6.54251	7.28651	5.90357	noncoding	ENST00000316861	AC002368.2	Ensembl	735	chrX	+	147546209	147546948		GAGCAGAGGAAAGGAAAAGGGCTCAGGTTTAAGCAACTGGAGTCATTCCTACATGATTGT	intergenic
ASHG19A3A028651	45.9936	36.571	72.865	117.531	128.077	87.892	5.23553	6.71678	6.05298	7.06328	3.84585	7.00532	noncoding	G43610		misc_RNA	101	chr5	+	114856635	114856736		TTATTAGCTGGCATCCGAATACAGTACTTCTTTTGAAAAAATACACAATGGGAACTGACA	natural antisense	NM_020177	FEM1C	protein fem-1 homolog C	-	114856607	114880591
ASHG19A3L0000403	31.0183	34.4495	7.71748	23.7363	133.07	15.1804	4.73356	6.63486	3.3996	4.98733	3.95294	4.74049	noncoding	AI376773	lincRNA-P2RY2	lincRNA	495	chr11	+	72876689	72877184		AGTCTTGTTCAGGGTCAGGGTGATGGCCTTTCCTATGCTAGATCACAGCCTTATATATCA	intergenic
ASHG19A3A039769	86.1982	28.6685	161.286	66.0629	108.74	32.6006	6.01656	6.38723	7.02431	6.29214	3.44127	5.72402	noncoding	ENST00000451718	RP1-169I5.4	Ensembl	390	chrX	-	41331516	41331906		AGAGGTTCTTGAAATCCAGGAGTGTTCCATAGCTCAAGAATCCTTGGAATCCCAGAAGCA	intronic antisense	NM_022567	NYX	nyctalopin precursor	+	41306712	41334905
ASHG19A3A022140	4138.23	1194.54	4186.65	1920.36	2266.55	1385.83	11.2651	11.4784	11.388	10.8167	11.2007	10.6539	noncoding	uc003fwf.1	AF088041	UCSC_knowngene	3546	chr3	-	195961239	195964785		TGTTCTGAGTTATTTTGGATTTTGTTCTTTAGCCAAATAAAGGCAGTGTGGTTTTACCTG	intergenic
ASHG19A3A011295	69.9307	8.55762	88.3802	26.7028	41.159	57.0991	5.75843	4.6916	6.29668	5.13697	2.8288	6.44072	noncoding	ENST00000502686	AC139769.2	Ensembl	2291	chr19	-	24000400	24057503		TGCAAGGCCTGCTTTAGTTTGATAAATTCATGTTTCCCTTCCAGTGAAGCTGCAAGGTCA	intergenic
ASHG19A3A015386	20.9626	5.82208	24.1038	10.6745	44.2687	7.43348	4.20802	4.11334	4.65749	4.00058	2.84631	3.85795	noncoding	AK057246		misc_RNA	2055	chr2	+	23604255	23606310		CTTCTTTTTGCATTGGGTTGACCTGTGTATCAATTTGAAATCCCAAGAAATCCCTCTTTT	intergenic
ASHG19A3A016821	107.718	67.5419	93.3143	89.5485	55.1844	93.0125	6.30076	7.54247	6.36749	6.69266	2.8993	7.07825	noncoding	ENST00000454456	AC007163.9	Ensembl	754	chr2	+	202417581	202418335		TAACAGGCTTCCAATGACTACATGTAATTATCAGCTCCAACTTCCTTATCCTTTTCTTCT	intronic antisense	NM_001168221	ALS2CR11	amyotrophic lateral sclerosis 2 chromosomal	-	202352143	202483905
ASHG19A3A016821	107.718	67.5419	93.3143	89.5485	55.1844	93.0125	6.30076	7.54247	6.36749	6.69266	2.8993	7.07825	noncoding	ENST00000454456	AC007163.9	Ensembl	754	chr2	+	202417581	202418335		TAACAGGCTTCCAATGACTACATGTAATTATCAGCTCCAACTTCCTTATCCTTTTCTTCT	intronic antisense	NM_152525	ALS2CR11	amyotrophic lateral sclerosis 2 chromosomal	-	202352143	202483905
ASHG19A3A016821	107.718	67.5419	93.3143	89.5485	55.1844	93.0125	6.30076	7.54247	6.36749	6.69266	2.8993	7.07825	noncoding	ENST00000454456	AC007163.9	Ensembl	754	chr2	+	202417581	202418335		TAACAGGCTTCCAATGACTACATGTAATTATCAGCTCCAACTTCCTTATCCTTTTCTTCT	intronic antisense	NM_001168217	ALS2CR11	amyotrophic lateral sclerosis 2 chromosomal	-	202399042	202483905
ASHG19A3A016821	107.718	67.5419	93.3143	89.5485	55.1844	93.0125	6.30076	7.54247	6.36749	6.69266	2.8993	7.07825	noncoding	ENST00000454456	AC007163.9	Ensembl	754	chr2	+	202417581	202418335		TAACAGGCTTCCAATGACTACATGTAATTATCAGCTCCAACTTCCTTATCCTTTTCTTCT	intronic antisense	NM_001168216	ALS2CR11	amyotrophic lateral sclerosis 2 chromosomal	-	202352143	202483905
ASHG19A3A050435	28.8658	21.6029	22.8808	14.5857	373.347	12.9752	4.63772	6.00231	4.59478	4.37835	7.36859	4.53444	noncoding	ENST00000400214	RP11-397O8.3	Ensembl	611	chr13	+	102454227	102454838		AAGGACGTTGCTGACAGTAAGTGTAAAGGAGAGTTTGATGGCTCAAAGCACCCCACTAAA	intronic antisense	NM_175929	FGF14	fibroblast growth factor 14 isoform 1B	-	102373204	103054124
ASHG19A3A050435	28.8658	21.6029	22.8808	14.5857	373.347	12.9752	4.63772	6.00231	4.59478	4.37835	7.36859	4.53444	noncoding	ENST00000400214	RP11-397O8.3	Ensembl	611	chr13	+	102454227	102454838		AAGGACGTTGCTGACAGTAAGTGTAAAGGAGAGTTTGATGGCTCAAAGCACCCCACTAAA	intronic antisense	NM_004115	FGF14	fibroblast growth factor 14 isoform 1A	-	102373204	102568995
ASHG19A3A048298	41.6999	5.6919	47.5652	17.4521	120.435	14.6824	5.11431	4.06719	5.50459	4.60236	3.68682	4.6974	noncoding	ENST00000433544	RP11-488P3.1	Ensembl	1671	chr1	-	94218479	94241000		TCTGTGAGATATCAAATAGAGAGGTGAAGCCTGCAGTAATAAAAAATACTGCCATAGCTA	intergenic
ASHG19A3A043972	75.1563	62.2902	80.0333	56.3504	118.127	70.1386	5.84795	7.43726	6.17481	6.09	3.6375	6.7064	noncoding	ENST00000435086	RP11-448K10.1	Ensembl	1884	chr10	+	59715054	59716938		TATGTGGAAGTACCCCCTTTGAACCATCCAGCCTTCACTTTTCGTGAACCATGTACAATG	intergenic
ASHG19A3A054041	152.533	66.2595	124.545	155.169	259.841	66.2249	6.73445	7.51815	6.72132	7.42732	6.09597	6.63559	noncoding	CR621785		NRED	2373	chr16	-	87360621	87362994		ACTGGACTCCTCATCCCCGTAATTATTTAGAGAAGATGCAAGCAGCAGATAGTCTCCATG	exon sense-overlapping	NM_024735	FBXO31	F-box only protein 31	-	87362941	87417394
ASHG19A3A009121	44.5785	23.2687	33.6653	36.5164	219.523	25.8479	5.19543	6.09706	5.06399	5.53574	5.50886	5.42884	noncoding	ENST00000437556	RP11-467I21.1	Ensembl	391	chr1	-	193726006	193726397		TGCCATTACCAAGTCCCCCTGACCACTGAATTAGCTATGAAGAAGAAAGAAGACAACACA	intergenic
ASHG19A3A043074	36.722	20.7994	33.5874	21.7234	227.499	27.9313	4.95324	5.95062	5.06136	4.87703	5.63672	5.53188	noncoding	ENST00000439659	RP11-380G5.4	Ensembl	713	chr10	-	89807891	89809580		CCTCAAAGAACATCCCCCACACAATGAACACTGAAGGCTTCCTGAGAAATAGGCAAAAAC	intergenic
ASHG19A3A038583	8760.65	1234.12	6453.97	4566.39	5247.09	2930.72	12.4446	11.5254	12.0081	12.0738	12.4268	11.7119	noncoding	ENST00000432323	RP11-576D8.1	Ensembl	225	chr1	+	205320374	205320599	NM_003096,	CAATATTGGAATGGTGGTAATATGAGGAAATAGTATCATCATGTTAGAAGCCTTGGAATG	intronic antisense	NM_018203	KLHDC8A	kelch domain-containing protein 8A	-	205305647	205326039
ASHG19A3A029793	47.3571	10.5101	28.314	25.4617	468.241	25.2647	5.27304	4.99856	4.85174	5.0788	8.12512	5.40039	noncoding	ENST00000501646	AL662799.2	Ensembl	1912	chr6	-	33395516	33421465		AAAGGAAGAGAAGGTCTCTGATGCTGGGTGGGCTAGTGGTCTGCGGTGTTTCGGAACTCG	natural antisense	NM_006772	SYNGAP1	ras GTPase-activating protein SynGAP	+	33387846	33421466
ASHG19A3A029793	47.3571	10.5101	28.314	25.4617	468.241	25.2647	5.27304	4.99856	4.85174	5.0788	8.12512	5.40039	noncoding	ENST00000501646	AL662799.2	Ensembl	1912	chr6	-	33395516	33421465		AAAGGAAGAGAAGGTCTCTGATGCTGGGTGGGCTAGTGGTCTGCGGTGTTTCGGAACTCG	bidirectional	NM_152735	ZBTB9	zinc finger and BTB domain-containing protein 9	+	33422355	33425320
ASHG19A3A052934	25695.3	13997.6	28711.9	36010.6	31949.5	26277.6	14.2507	14.7265	14.193	15.0924	15.0162	14.7565	noncoding	ENST00000465295	RP11-30K9.1	Ensembl	476	chr15	+	59161857	59162333		TTTGTGAGAACCAATGGGAAGGAGTCTGAGCTGCTGGAACCTCTTCCCTACAAATTCATA	intergenic
ASHG19A3A020643	107.818	30.9476	78.3839	64.2497	58.9547	68.748	6.30166	6.49269	6.14807	6.25334	2.9152	6.68178	noncoding	ENST00000447256	RP11-176P14.1	Ensembl	426	chr3	-	2152092	2185925		ATTGTGAACTTCATGGCAATTGCTCCAGTCCCACCTGCTCCAGATACCTAAATCATGAAG	intronic antisense	NM_175607	CNTN4	contactin-4 isoform a precursor	+	2140549	3099645
ASHG19A3A014723	13.8804	10.9313	23.8943	8.6542	165.18	9.65711	3.66758	5.05367	4.64819	3.76017	4.58139	4.1567	noncoding	ENST00000449835	AC013733.4	Ensembl	985	chr2	-	182555106	182558142		AATGACCCTCATTTTGGGGGTCAGAAAGGAAGCATGGACATTCACTCATCTCTATATGAA	intergenic
ASHG19A3A029630	29.8399	10.9863	27.5265	5	49.7259	8.71168	4.68247	5.06255	4.81915	2.83851	2.87426	4.0349	noncoding	ENST00000458236	DAQB-335A13.8	Ensembl	2835	chr6	-	29702804	29716770		GGTTTAAAAGAAAATGCCCATTGACTAATGAATGAATAAACAACATGTAGTGTATTTCTA	intergenic
ASHG19A3A053524	76.1802	21.3194	110.585	75.8676	85.7467	35.5183	5.86332	5.98434	6.57786	6.47169	3.09786	5.83168	noncoding	ENST00000400791	RP11-517A5.1	Ensembl	559	chr16	-	16187889	16189066		GAAAACACCACAGAATCATGCAGATCAAGAGGTTCAAATCTTCGTGTTCACCTTAAGAAC	intronic antisense	NM_004996	ABCC1	multidrug resistance-associated protein 1	+	16043433	16236930
ASHG19A3A053524	76.1802	21.3194	110.585	75.8676	85.7467	35.5183	5.86332	5.98434	6.57786	6.47169	3.09786	5.83168	noncoding	ENST00000400791	RP11-517A5.1	Ensembl	559	chr16	-	16187889	16189066		GAAAACACCACAGAATCATGCAGATCAAGAGGTTCAAATCTTCGTGTTCACCTTAAGAAC	intronic antisense	NM_019899	ABCC1	multidrug resistance-associated protein 1	+	16043433	16236930
ASHG19A3A053524	76.1802	21.3194	110.585	75.8676	85.7467	35.5183	5.86332	5.98434	6.57786	6.47169	3.09786	5.83168	noncoding	ENST00000400791	RP11-517A5.1	Ensembl	559	chr16	-	16187889	16189066		GAAAACACCACAGAATCATGCAGATCAAGAGGTTCAAATCTTCGTGTTCACCTTAAGAAC	intronic antisense	NM_019898	ABCC1	multidrug resistance-associated protein 1	+	16043433	16236930
ASHG19A3A053524	76.1802	21.3194	110.585	75.8676	85.7467	35.5183	5.86332	5.98434	6.57786	6.47169	3.09786	5.83168	noncoding	ENST00000400791	RP11-517A5.1	Ensembl	559	chr16	-	16187889	16189066		GAAAACACCACAGAATCATGCAGATCAAGAGGTTCAAATCTTCGTGTTCACCTTAAGAAC	intronic antisense	NM_019900	ABCC1	multidrug resistance-associated protein 1	+	16043433	16236930
ASHG19A3A053524	76.1802	21.3194	110.585	75.8676	85.7467	35.5183	5.86332	5.98434	6.57786	6.47169	3.09786	5.83168	noncoding	ENST00000400791	RP11-517A5.1	Ensembl	559	chr16	-	16187889	16189066		GAAAACACCACAGAATCATGCAGATCAAGAGGTTCAAATCTTCGTGTTCACCTTAAGAAC	intronic antisense	NM_019862	ABCC1	multidrug resistance-associated protein 1	+	16043433	16236930
ASHG19A3A026824	45.2801	12.7906	53.8478	29.9963	144.603	19.8732	5.21417	5.27592	5.66566	5.28856	4.18829	5.08376	noncoding	ENST00000510053	CTD-2516K3.3	Ensembl	2025	chr5	-	56613815	56615847		TAATTAAATCCCAAAAGGACCCAGACATGGCAATAGAGATTTGTGCTATGGATACTGTCG	intergenic
ASHG19A3H0000081	310.149	94.5745	339.275	307.096	265.861	264.452	7.63788	8.00061	7.97427	8.30977	6.1765	8.41653	noncoding	nc-HOXA1-53-	nc-HOXA1-53	HOX cluster	138	chr7	-	27135887	27136025		GCCCTCTTCCCTTCTCACCTCTCGCCAGTTCATCTTTCATTGAACGGTGGGGAGGGGGCG	intergenic
ASHG19A3A038386	218.937	30.7196	187.348	173.286	125.338	175.762	7.19175	6.48228	7.20818	7.56378	3.78969	7.89533	noncoding	uc001hap.2	BC038769	UCSC_knowngene	1124	chr1	+	204110535	204112135		AATGAAGAGCATGCTTGCTTTGTGGCTCCCCATTGACTCATCCCTTCTACCTTGAGTTAT	natural antisense	NM_018208	ETNK2	ethanolamine kinase 2	-	204100189	204121307
ASHG19A3A000183	34.1189	28.9052	8.37191	6.54445	154.017	5	4.85867	6.39596	3.46872	3.47443	4.36101	2.88795	noncoding	ENST00000426582	BTF3L1	Ensembl	541	chr13	+	77502199	77503034		TGCTCACAGGAAAAAGGTGGTTCACAACCTAGCGACAGCAGAGGATAAAAAATTTCAGTT	intergenic
ASHG19A3A045357	165.681	87.6136	273.504	85.359	68.7532	106.548	6.83763	7.89607	7.69936	6.62883	2.95217	7.24998	noncoding	uc001ody.2	AF113016	UCSC_knowngene	4135	chr11	-	65266958	65271093		ATTGGTTCTGGTCTACGTAAACACCCTCATCTTCTCAAGCTTTACCTTCTAACTTCTGCA	intergenic
ASHG19A3A032073	59.8293	23.9092	63.0932	47.7844	151.238	45.0817	5.56667	6.13855	5.87163	5.88094	4.31165	6.14398	noncoding	AY927639		RNAdb	1483	chr6	+	132319845	132321331		ATCTTTCTTTAGCTGAAAAAAGCTGACCTAAACTCCATAACCACTCCCAAGAGCTTGAGG	intergenic
ASHG19A3A037952	20.5421	5.93915	34.1923	12.8533	145.09	6.0384	4.18167	4.15161	5.0862	4.22191	4.19565	3.63044	noncoding	ENST00000436752	RP11-402G3.3	Ensembl	550	chr9	-	117428715	117434029		ATTTGCTGCTTCAGAAGGATGAGCTTGACAGACAAAATCCCAAGCGCATTAACGCAGTCT	exon sense-overlapping	NM_001199233	LOC100505478	hypothetical protein LOC100505478	-	117428713	117444369
ASHG19A3A050965	1460.27	286.311	1347.28	1538.18	1003.87	1438.9	9.69078	9.50436	9.75269	10.5124	9.993	10.7084	noncoding	ENST00000315233	RP5-919J22.1	Ensembl	879	chr14	-	74844425	74845306	uc002gvw.2,	GGCCGGGGCCAAGGCTGCGGAGCTCGCGGAGGCAAGGCCGAGGATAAGGAGTGGATGCCG	intergenic
ASHG19A3L0000032	2519.14	986.362	3606.6	1337.35	989.939	2203.32	10.5174	11.2233	11.1579	10.3006	9.96646	11.2903	noncoding	DB327252	lincRNA-PBX1-3	lincRNA	544	chr1	-	165092806	165093350		TGATTTTATGCTTTGAACATAAGGCTGGGTCCTTCAGCTCTCCTTCCCCTCTCAGAAACA	intergenic
ASHG19A3A015953	501.541	226.282	674.181	275.535	273.626	395.171	8.25172	9.18632	8.84124	8.17656	6.27925	8.95966	noncoding	HIT000324184_03		H-invDB	388	chr2	+	89901315	89901826		TGTCAACAGAGTTACAGTACCCCTCCCACAGTGTTACAAGTCATAACATAAACCTCCAAG	intergenic
ASHG19A3A047446	28.7896	25.0016	5	24.7351	92.3225	12.9658	4.63346	6.19831	2.81126	5.04194	3.1741	4.53362	noncoding	ENST00000443064	RP11-472F19.2	Ensembl	854	chr1	-	78636144	78636998		CATATTTTCAGACTATATACACAAATGGAAAGATGGGCCACTTCATCACACTTTCAAAGA	intergenic
ASHG19A3A019429	20.6141	8.29915	5	33.0961	60.0936	6.08623	4.18671	4.64892	2.81126	5.41126	2.9198	3.63811	noncoding	ENST00000429106	AC006946.12	Ensembl	328	chr22	-	17574501	17574829		ACCTGTGTACCCATTACCACTTTCAGAAACTGACAGTCAGACATTGTGGATGAGAACAAA	intronic antisense	NM_014339	IL17RA	interleukin-17 receptor A precursor	+	17565850	17596584
ASHG19A3A052113	273.652	14.4552	32.907	21.1789	138.664	9.84622	7.47942	5.44691	5.0354	4.84512	4.06577	4.18217	noncoding	AK021664		RNAdb	1800	chr15	-	48426829	48428628	uc001zwf.1,	ATAGCAGGTATTACGCCGTGCTGCAAGGTTATGGTTCTCCAGATGGACACCATTACATTT	natural antisense	NM_205850	SLC24A5	sodium/potassium/calcium exchanger 5 precursor	+	48413168	48434589
ASHG19A3A038251	48.2161	52.3297	47.0604	39.6533	166.224	35.2849	5.29544	7.20738	5.49116	5.64604	4.60026	5.8239	noncoding	ENST00000457302	RP11-229P13.20	Ensembl	697	chr9	-	139931491	139932407		TCCACGTTCAGTCCCTCAGGTCACAATACACACCTATCCTGCTGGCCTGACGCAGGGGCC	intergenic
ASHG19A3A049250	475.616	83.3884	363.013	186.106	317.1	97.0336	8.18187	7.82791	8.06452	7.65591	6.82015	7.13202	noncoding	ENST00000422828	RP11-408E5.7	Ensembl	798	chr13	-	19775776	19801574	NR_003272,NM_001042414,	AACTGGAGGCAGAAATGGAAGCAGCTAGGCATGAACACCAATTAATGCTAATGAGGCAAG	intergenic
ASHG19A3A052960	553.858	318.098	555.129	374.051	456.152	308.359	8.37932	9.64572	8.59317	8.56419	8.04324	8.61852	noncoding	AF070527		RNAdb	1590	chr15	+	63135273	63136827	NM_015059,	TATTTCTTTTCAATAAAAAAGGTTTGGATTCGGCCTCTTCCTCTGAGCCCACCTCCCAGC	exon sense-overlapping	NM_015059	TLN2	talin-2	+	62939509	63136829
ASHG19A3A025477	89.1356	47.9039	59.9455	55.1659	242.647	27.3116	6.05723	7.08805	5.80537	6.06536	5.86299	5.50157	noncoding	ENST00000244249	RP11-663P9.2	Ensembl	390	chr4	+	43900473	43901368		GATAGGAAAGAAAAACTTATGCAGGAAGGAAAATTGGATCGAACAGTTCACCTATCATAT	intergenic
ASHG19A3A027171	75.1597	14.2423	42.6995	94.6082	136.893	64.9665	5.84822	5.42573	5.36529	6.76691	4.03094	6.61102	noncoding	ENST00000504077	RP11-93O17.2	Ensembl	3139	chr5	-	98858027	98861166		GCATGCGAAGAATGTTTTGTGTTTGAAATTGTTTGAGGGGTTTGGGTTTATGTTTGTTGG	intergenic
ASHG19A3L0000152	298.631	58.2537	227.359	190.225	425.719	203.794	7.58578	7.34676	7.46325	7.68094	7.81363	8.08546	noncoding	exon99-	lincRNA-C1orf83	lincRNA	715	chr1	-	54587441	54588155		TTTGCATATGTGCCTGTGGATCTAATGTTACCCCCCACACCTCACGCGAGACTGTCTCCC
ASHG19A3A016888	59.4087	13.173	19.51	20.8932	346.218	16.4636	5.55687	5.31573	4.39341	4.82768	7.11977	4.84267	noncoding	AK091534		RNAdb	2937	chr2	+	208467341	208470282	NM_004379,	ACGGGCCTGACATCAAATGGAAAGGAAGGATAATGTCCAGGAGTTGGAATGTTATCCTTG	exon sense-overlapping	NM_004379	CREB1	cyclic AMP-responsive element-binding protein 1	+	208394615	208470284
ASHG19A3A016888	59.4087	13.173	19.51	20.8932	346.218	16.4636	5.55687	5.31573	4.39341	4.82768	7.11977	4.84267	noncoding	AK091534		RNAdb	2937	chr2	+	208467341	208470282	NM_004379,	ACGGGCCTGACATCAAATGGAAAGGAAGGATAATGTCCAGGAGTTGGAATGTTATCCTTG	exon sense-overlapping	NM_134442	CREB1	cyclic AMP-responsive element-binding protein 1	+	208394615	208470284
ASHG19A3A039706	14811.3	4102.39	18243.1	9693.17	6272.21	5984.18	13.3296	13.0726	13.5486	13.169	12.7085	12.685	noncoding	ENST00000416765	RP1-22N22.1	Ensembl	405	chrX	-	28677181	28677586		AACGTGTAACAATTATGCCAAAAGACATCAAGCTAGCAGGCTGCATACGTGGAGAACGTG	intronic antisense	NM_014271	IL1RAPL1	interleukin-1 receptor accessory protein-like 1	+	28605680	29974017
ASHG19A3A015390	391.279	110.142	432.531	212.314	310.68	218.597	7.92824	8.21142	8.2758	7.82734	6.74511	8.16977	noncoding	ENST00000421721	AC066692.3	Ensembl	457	chr2	+	24123562	24124019		AATATTATTAATACAAGACCAAGCAAATCCTCCCACCCAACTGGAAACATGAGTCATCCA	intronic antisense	NM_017552	ATAD2B	ATPase family AAA domain-containing protein 2B	-	23971533	24149934
ASHG19A3A017910	5	81.6726	5	5	43.1824	5	2.74344	7.80074	2.81126	2.83851	2.84034	2.88795	noncoding	ENST00000504036	AL096828.1	Ensembl	3546	chr20	-	61819726	61825062		AGTTGCTCCATCACGTAACTGTGGCTAACTTTCGGGTGCACACATCTGGAGTTAAAAGAA	intergenic
ASHG19A3A010960	20.1764	44.8965	5.33663	5	129.695	6.83711	4.15818	6.99447	3.1605	2.83851	3.88301	3.76273	noncoding	NR_024491	LOC100128573	RefSeq_NR	525	chr19	-	7537724	7538247		ATTGTGGATTAAAAGCAAAAAGATTTTCGTGGAGGCGCCACCAAAGCCTGAAGTGTACCC	intergenic
ASHG19A3L0002491	29.5763	44.3944	32.488	18.3439	116.533	9.21428	4.66966	6.97831	5.019	4.66426	3.6027	4.10026	noncoding	AK124439	lincRNA-SLC4A1AP	lincRNA	1883	chr2	-	27929629	27938599		AAGGTGACTCTAAGGTCCTATCTAGCCTTTTGATACAACATGGCTGGCTCATTTCCCCAA	intergenic
ASHG19A3A037661	45.4784	24.8769	36.5566	37.3969	351.034	40.1108	5.21928	6.19045	5.16711	5.56709	7.16727	5.9907	noncoding	ENST00000427728	RP11-350E12.5	Ensembl	748	chr9	-	90559190	90559938		AAGACTCTCAGCACCAAGTCCAAGAACAACAAGAAGAGTGCGTGGCAGGCCACCACCCAG	intergenic
ASHG19A3A039318	376.628	125.47	392.098	200.31	115.837	209.845	7.88303	8.39423	8.15788	7.74628	3.59017	8.12241	noncoding	AK000834		misc_RNA	1395	chr9	+	132087214	132088575		TGGACTCCTTTTTAAGCCGTATTTGAGACCTAGTTGGCTTTCCCTTCCCAAGAATGTCCT	intergenic
ASHG19A3A051446	2818.75	1018.06	6598.97	2149.93	2192.04	1370.97	10.6818	11.2607	12.0319	10.9733	11.1518	10.6405	noncoding	ENST00000254302	UBE2L7P	Ensembl	465	chr14	+	55695934	55696399	NR_028437,NM_003347,ENST00000436446,	AGTAATTAGTGCTGAAAACTGGAAGCCAGCAACCAAAACCGACCAAGTAATCCAGTCCCT	intergenic
ASHG19A3L0000680	27.5486	11.8087	5	5	382.468	5	4.57734	5.16698	2.81126	2.83851	7.45179	2.88795	noncoding	chr13:77046674-77155049+	lincRNA-KCTD12-4	lincRNA	108376	chr13	+	77046674	77155049		ACTAAAGATAAGGGGCTCAGAAGTACATGCCCCACTGAAGCAGGGATTGCAAAGTTTTCT	intergenic
ASHG19A3A034360	29.9421	15.3316	19.6789	15.1021	305.718	10.5027	4.68728	5.52305	4.40517	4.41968	6.68423	4.26199	noncoding	ENST00000455801	RP11-419M24.3	Ensembl	843	chr7	+	55865726	55866569		GTACCATGACCTGACCTCCCAGGTGAAGGTGGCCCACTTGCAACAAGGACCGAAAGAAGT	intronic antisense	NM_207366	2013-09-14	septin-14	-	55861236	55930482
ASHG19A3A037042	41.8011	25.0595	7.95263	25.6841	668.376	8.30176	5.11871	6.20227	3.42387	5.08843	9.14156	3.98228	noncoding	ENST00000420807	RP11-452J13.1	Ensembl	779	chr1	+	193273874	193335083		AGATTGTGGTGCTTGATGATGGAATGGTGCATAAATAAATAAACACGGGCTCTCAATCAA	intergenic
ASHG19A3A017089	1055.25	286.847	938.683	832.304	725.683	609.715	9.22463	9.50751	9.26223	9.63971	9.31918	9.53332	noncoding	ENST00000452720	AC104634.3	Ensembl	462	chr2	+	232424613	232425075		TAAGAAAGGTGATATTGTGGACACCAAGGGAACGGTACTGTTCAAAAAGGAATGCCCCAC	intergenic
ASHG19A3L0000697	29.1133	10.9018	16.0688	14.3774	180.196	18.7965	4.64856	5.05017	4.16653	4.3594	4.86318	5.0155	noncoding	AA757150	lincRNA-MBNL2-2	lincRNA	508	chr13	+	97787992	97788497		ATCTCATTCTTTCGAGAGCTATATCCTATAGAACCTGCCCCAAATGAAGGAGATCAGCCT	intergenic
ASHG19A3A025593	35.5514	23.9083	24.6675	24.3727	357.055	16.2032	4.91048	6.13844	4.68414	5.02218	7.22595	4.82358	noncoding	NR_015439	LOC550112	RefSeq_NR	2301	chr4	+	68566995	68588220		TAGGATAAACTTATGAAAAGAAAGGAGTAGCAGTCCCACAGACAAAGCATCCAGCCCCTG	bidirectional	NM_018227	UBA6	ubiquitin-like modifier-activating enzyme 6	-	68481478	68566889
CUST_780_PI426073487	29.1242	13.9138	5	5	61.7985	5	4.64946	5.39527	2.81126	2.83851	2.92652	2.88795	noncoding	uc.301-	uc.301	UCR	284	chr10	-	102567790	102568074		GTTTCAGGGGGAAAAATGACTGTGCTGGTGTTTAATAGTCTAATGAAAGTAAATAAAGGT	intronic antisense	NM_003989	PAX2	paired box protein Pax-2 isoform d	+	102505467	102589698
CUST_780_PI426073487	29.1242	13.9138	5	5	61.7985	5	4.64946	5.39527	2.81126	2.83851	2.92652	2.88795	noncoding	uc.301-	uc.301	UCR	284	chr10	-	102567790	102568074		GTTTCAGGGGGAAAAATGACTGTGCTGGTGTTTAATAGTCTAATGAAAGTAAATAAAGGT	intronic antisense	NM_003988	PAX2	paired box protein Pax-2 isoform c	+	102505467	102589698
CUST_780_PI426073487	29.1242	13.9138	5	5	61.7985	5	4.64946	5.39527	2.81126	2.83851	2.92652	2.88795	noncoding	uc.301-	uc.301	UCR	284	chr10	-	102567790	102568074		GTTTCAGGGGGAAAAATGACTGTGCTGGTGTTTAATAGTCTAATGAAAGTAAATAAAGGT	intronic antisense	NM_000278	PAX2	paired box protein Pax-2 isoform b	+	102505467	102589698
CUST_780_PI426073487	29.1242	13.9138	5	5	61.7985	5	4.64946	5.39527	2.81126	2.83851	2.92652	2.88795	noncoding	uc.301-	uc.301	UCR	284	chr10	-	102567790	102568074		GTTTCAGGGGGAAAAATGACTGTGCTGGTGTTTAATAGTCTAATGAAAGTAAATAAAGGT	intronic antisense	NM_003987	PAX2	paired box protein Pax-2 isoform a	+	102505467	102589698
CUST_780_PI426073487	29.1242	13.9138	5	5	61.7985	5	4.64946	5.39527	2.81126	2.83851	2.92652	2.88795	noncoding	uc.301-	uc.301	UCR	284	chr10	-	102567790	102568074		GTTTCAGGGGGAAAAATGACTGTGCTGGTGTTTAATAGTCTAATGAAAGTAAATAAAGGT	intronic antisense	NM_003990	PAX2	paired box protein Pax-2 isoform e	+	102505467	102589698
ASHG19A3A040083	69.1753	45.7421	72.367	119.609	84.8481	64.6657	5.74509	7.02011	6.04376	7.08414	3.09017	6.60579	noncoding	uc004ebr.1	AK057701	UCSC_knowngene	2597	chrX	-	73498208	73512435		ATCCCACTTGACAGTTTAGAAGTGGATTGATAATACTCTTCTGGCTTAAAACCCTTCTTC	intergenic
ASHG19A3A050461	15.1178	5.75251	28.2889	7.47195	58.4978	30.3452	3.77633	4.09145	4.85067	3.60689	2.91332	5.63869	noncoding	ENST00000421601	RP11-297I6.4	Ensembl	1172	chr13	+	107306263	107324511		ACTCTCTCCAAATGTCTCCAAGCAAATTCAAAGCAGCTGAAAATAACTGCATGCCTGAGA	intergenic
ASHG19A3A050802	478.674	539.388	509.858	455.408	425.61	351.416	8.18928	10.3304	8.48301	8.81969	7.81223	8.80079	noncoding	ENST00000433591	RP11-423O2.2	Ensembl	593	chr1	-	142790582	142791175	ENST00000514812,ENST00000509488,	AAGCCGCTGCCTGATATCAACACTTTGTAGATGTAGTATGACTATTCTTGTATGTTTCTA	intergenic
ASHG19A3L0003482	36.5427	10.2014	32.8912	19.6633	186.057	16.7689	4.94589	4.95772	5.0344	4.75399	4.96145	4.86666	noncoding	chr2:177245637-177252100-	lincRNA-MTX2-4	lincRNA	6464	chr2	-	177245637	177252100		AGGAAATCAAAGAGCAACAGTGAGGAGTCTAGTCCTGCCTGGTATATCACATACCACAGT	intergenic
ASHG19A3A034290	18.6777	16.7401	26.7719	8.31507	67.0585	18.6277	4.05908	5.64034	4.78696	3.71899	2.94616	5.00424	noncoding	ENST00000436056	AC073115.7	Ensembl	532	chr7	+	46030503	46040497		CCTAAAAAATGGAAGCACAAACTGTACAACAAATACTCTCCATTCAAGTTGAAGTTCTCA	intergenic
ASHG19A3A030001	107.532	7.66405	74.841	24.8394	62.2329	19.847	6.29802	4.54241	6.09028	5.04686	2.92821	5.08157	noncoding	ENST00000440377	RP11-337C18.8	Ensembl	1057	chr1	+	146644805	146646726	uc001epf.1,	CCACTCACCAAGTTTCATCCTCCATTTATGACCAAGGATAGGTATAACATCTGATCTTGA	bidirectional	NM_005399	PRKAB2	5'-AMP-activated protein kinase subunit beta-2	-	146626684	146644129
ASHG19A3A018856	137.492	65.1216	166.423	86.0708	111.134	89.3005	6.60644	7.49376	7.06066	6.64129	3.49235	7.025	noncoding	ENST00000457669	AP000696.2	Ensembl	1133	chr21	-	38004978	38009331		ATGGGTTTATCTTTTGGGACCAAGACATTGGGTCCCTACATGTTTTCCCCTACCCTTCTT	intergenic
ASHG19A3A035090	124.217	32.4318	135.651	134.091	61.8007	150.754	6.47991	6.55396	6.82155	7.23581	2.92653	7.70417	noncoding	ENST00000445459	AC018643.4	Ensembl	744	chr7	+	131945619	131956028		TTATCAATTAGTGTCTGCTGCTGCCAGTGTCACCAGTTCTCTGCCTGATGAATGATGCTA	intronic antisense	NM_020911	PLXNA4	plexin-A4 isoform 1	-	131808090	132261323
ASHG19A3A016530	8.86976	35.1227	8.19177	5	109.394	9.86679	3.19863	6.66289	3.44971	2.83851	3.45643	4.1856	noncoding	ENST00000423042	AC008063.5	Ensembl	1814	chr2	+	162944768	162946582		CGGAAATGCAGGAAGATGGTAAAAGACCTAGCCAATGTCTTTCAAAAGAAATCCTACACA	intergenic
ASHG19A3A008678	25.9291	28.5996	23.0718	13.0739	59.0933	23.235	4.49698	6.38326	4.60354	4.24221	2.91576	5.29139	noncoding	BC033590		misc_RNA	1074	chr17	-	60703900	60704878		GCAAAGAAGACACATTTCTCCTACCACGAGTAATCAAAAACACTATGAAACTGTAATATG	natural antisense	NM_006039	MRC2	C-type mannose receptor 2	+	60704761	60770952
ASHG19A3A018364	144.522	90.5596	127.521	184.195	92.6993	117.672	6.66875	7.9449	6.74777	7.64245	3.17856	7.37641	noncoding	ENST00000461248	RP1-300I2.2	Ensembl	556	chr20	+	43859508	43861972		TTATGAAGCTGAGCGGCTTCTTTCTACTCTCTGTGAACATCCTCCTTTGCCTCTGAATGA	intergenic
ASHG19A3A029234	30.1009	28.6693	25.5323	18.434	8.81017	20.995	4.69475	6.38734	4.72649	4.66966	2.45813	5.16013	noncoding	ENST00000428930	BX571672.1	Ensembl	614	chr1	+	143119060	143232318	ENST00000443548,	TCATTCCAAGATTCCTTAAAATTCTGTAATTCTATGTCCTCTTGATTCTGTCTATAGAAA	intergenic
ASHG19A3A048291	98.5113	24.9486	102.022	61.3278	241.254	61.4276	6.18573	6.1944	6.48004	6.19618	5.84571	6.53479	noncoding	NR_002803	RPL13P5	RefSeq_NR	634	chr12	+	6993144	6993766	ENST00000412023,	GTCATCGCTGACTAGGAGGAAAACTTCCAGGCCTTGTTAGTCTCTGTATGGCCCATGCAA	intergenic
ASHG19A3A009886	45.308	18.3194	45.7359	41.8525	41.2932	29.3779	5.21503	5.76786	5.45309	5.71536	2.82958	5.59554	noncoding	AK091326		misc_RNA	2510	chr17	+	71172653	71175163		GAGTTTGTTTCCTTTAACTATGCCCTTGATCTGTCTTTCAAAACAATGTCCCCTTATAGT	intergenic
ASHG19A3A013017	16.078	5.5693	12.7747	26.7231	89.8113	11.8381	3.85888	4.01656	3.90397	5.13764	3.13481	4.41497	noncoding	ENST00000433549	AC009892.2	Ensembl	287	chr19	+	55063252	55063539		TGGACTGACCCTCCAGTGCAGCTCTGATGTCGGCTACCACAGATTCGCTGTGTACTAGGA	intergenic
ASHG19A3A030631	793.842	409.309	673.513	598.85	476.094	735.201	8.84433	9.96516	8.83871	9.19121	8.17246	9.78015	noncoding	NR_027311	LOC153910	RefSeq_NR	2290	chr6	-	142847591	142958973		AAGGTCTTAGCACTGTTTCATCTTCCCAGAAGGCTTTTCCCTCTTCCACCCTGCTTCTAG	intergenic
ASHG19A3A038716	33.1254	6.13399	18.1486	9.37813	302.977	23.4975	4.81874	4.21119	4.3052	3.85014	6.64829	5.30556	noncoding	uc004aex.2	BC080605	UCSC_knowngene	1482	chr9	+	68413445	68414927		ACAGTGAACACAAAGCCCCGCATGCTCGGGCAGGTTGGGAGAGTCCTTCTGCCTGTGCAG	intergenic
ASHG19A3A037486	25.8258	8.64206	23.6656	21.4829	64.4698	16.0036	4.48966	4.70738	4.63554	4.86311	2.9367	4.80853	noncoding	uc004aej.2	BC065763	UCSC_knowngene	1240	chr9	-	66688087	66699951		CTGAAGAAGAACAGAGCTCAAGAATGTATACCATCAGATGTCTCCAACTTTATTACAATT	intergenic
ASHG19A3A046696	310.347	94.0002	238.474	149.104	637.098	184.92	7.63899	7.9926	7.52628	7.37591	9.02506	7.95211	noncoding	ENST00000429268	AP001271.4	Ensembl	356	chr11	+	70492269	70493667		AATCTGCATCACAGAAGATATCCAGTTGGGCAAGACCCCGCCTCCCTGACAGGTGGCACA	intronic antisense	NM_133266	SHANK2	SH3 and multiple ankyrin repeat domains protein	-	70313960	70507923
ASHG19A3A046696	310.347	94.0002	238.474	149.104	637.098	184.92	7.63899	7.9926	7.52628	7.37591	9.02506	7.95211	noncoding	ENST00000429268	AP001271.4	Ensembl	356	chr11	+	70492269	70493667		AATCTGCATCACAGAAGATATCCAGTTGGGCAAGACCCCGCCTCCCTGACAGGTGGCACA	intronic antisense	NM_012309	SHANK2	SH3 and multiple ankyrin repeat domains protein	-	70313960	70935808
ASHG19A3A018495	107.056	63.741	107.998	87.236	274.738	92.4045	6.29292	7.46725	6.54709	6.65694	6.29261	7.07018	noncoding	uc002xyu.1	CR612603	UCSC_knowngene	2570	chr20	+	56285238	56287808		AGTTAATTCAGTGGCTTAAAGAAACCAAACCTACCCACAACGCTTGACCTCCCATTGATC	natural antisense	NM_199171	PMEPA1	transmembrane prostate androgen-induced protein	-	56223451	56286541
ASHG19A3A018495	107.056	63.741	107.998	87.236	274.738	92.4045	6.29292	7.46725	6.54709	6.65694	6.29261	7.07018	noncoding	uc002xyu.1	CR612603	UCSC_knowngene	2570	chr20	+	56285238	56287808		AGTTAATTCAGTGGCTTAAAGAAACCAAACCTACCCACAACGCTTGACCTCCCATTGATC	natural antisense	NM_199169	PMEPA1	transmembrane prostate androgen-induced protein	-	56223451	56285625
ASHG19A3A018495	107.056	63.741	107.998	87.236	274.738	92.4045	6.29292	7.46725	6.54709	6.65694	6.29261	7.07018	noncoding	uc002xyu.1	CR612603	UCSC_knowngene	2570	chr20	+	56285238	56287808		AGTTAATTCAGTGGCTTAAAGAAACCAAACCTACCCACAACGCTTGACCTCCCATTGATC	bidirectional	NM_020182	PMEPA1	transmembrane prostate androgen-induced protein	-	56223451	56285031
ASHG19A3A018495	107.056	63.741	107.998	87.236	274.738	92.4045	6.29292	7.46725	6.54709	6.65694	6.29261	7.07018	noncoding	uc002xyu.1	CR612603	UCSC_knowngene	2570	chr20	+	56285238	56287808		AGTTAATTCAGTGGCTTAAAGAAACCAAACCTACCCACAACGCTTGACCTCCCATTGATC	natural antisense	NM_199170	PMEPA1	transmembrane prostate androgen-induced protein	-	56223451	56285625
ASHG19A3A007368	17.7407	17.3297	26.4138	17.4102	521.596	12.0354	3.98717	5.69127	4.77011	4.59937	8.46972	4.43854	noncoding	NR_026542	C21orf88	RefSeq_NR	1469	chr21	-	40969076	40984749		GAATGCTGGAGCAATACTTAAATAGGGGAGGTCAGAAATCTCACGGGCTCTGCTGGCTTC	intergenic
ASHG19A3A015537	28.6084	8.2209	11.0308	23.2782	120.55	13.1733	4.62766	4.63634	3.74132	4.96224	3.68989	4.55543	noncoding	ENST00000395092	GAPDHP25	Ensembl	1002	chr2	+	38512551	38513558		ATGTTCATGATGGGCGTGAACCATAAGAAATATGAAAACAGCCTCAAGATCATCAGCAAT	intergenic
ASHG19A3A048280	51.8394	42.7607	62.4106	49.8471	163.69	53.3097	5.38537	6.92399	5.85666	5.93322	4.5513	6.35508	noncoding	S79267		NRED	3429	chr12	+	6908074	6912140		ATCGCCCCTGTATACTCCAGGTCCAGTAAATGTTTGCTGACTAATGATTGGCATTTCCCT	exon sense-overlapping	NM_000616	CD4	T-cell surface glycoprotein CD4 isoform 1	+	6898637	6929976
ASHG19A3A048280	51.8394	42.7607	62.4106	49.8471	163.69	53.3097	5.38537	6.92399	5.85666	5.93322	4.5513	6.35508	noncoding	S79267		NRED	3429	chr12	+	6908074	6912140		ATCGCCCCTGTATACTCCAGGTCCAGTAAATGTTTGCTGACTAATGATTGGCATTTCCCT	intron sense-overlapping	NM_001195017	CD4	T-cell surface glycoprotein CD4 isoform 3	+	6898691	6929976
ASHG19A3A048280	51.8394	42.7607	62.4106	49.8471	163.69	53.3097	5.38537	6.92399	5.85666	5.93322	4.5513	6.35508	noncoding	S79267		NRED	3429	chr12	+	6908074	6912140		ATCGCCCCTGTATACTCCAGGTCCAGTAAATGTTTGCTGACTAATGATTGGCATTTCCCT	intron sense-overlapping	NM_001195014	CD4	T-cell surface glycoprotein CD4 isoform 2	+	6898691	6929976
ASHG19A3A048280	51.8394	42.7607	62.4106	49.8471	163.69	53.3097	5.38537	6.92399	5.85666	5.93322	4.5513	6.35508	noncoding	S79267		NRED	3429	chr12	+	6908074	6912140		ATCGCCCCTGTATACTCCAGGTCCAGTAAATGTTTGCTGACTAATGATTGGCATTTCCCT	intron sense-overlapping	NM_001195016	CD4	T-cell surface glycoprotein CD4 isoform 3	+	6898691	6929976
ASHG19A3A048280	51.8394	42.7607	62.4106	49.8471	163.69	53.3097	5.38537	6.92399	5.85666	5.93322	4.5513	6.35508	noncoding	S79267		NRED	3429	chr12	+	6908074	6912140		ATCGCCCCTGTATACTCCAGGTCCAGTAAATGTTTGCTGACTAATGATTGGCATTTCCCT	intron sense-overlapping	NM_001195015	CD4	T-cell surface glycoprotein CD4 isoform 3	+	6898691	6929976
ASHG19A3A047513	34.1641	5.61944	7.21531	23.7893	261.096	5	4.86042	4.03965	3.34847	4.9901	6.11123	2.88795	noncoding	NR_026544	LOC100233209	RefSeq_NR	2502	chr12	-	47602202	47610226		TTATTGTTCTTGCTGGTGTGGTATGTTCACGGCTGAAAAGATGGTCAGAAGGGGAAAGGA	natural antisense	NM_138371	FAM113B	hypothetical protein LOC91523	+	47610051	47630443
ASHG19A3A052719	47.5526	13.1726	15.5298	17.4805	435.913	11.249	5.27935	5.3156	4.12943	4.60464	7.89239	4.3504	noncoding	ENST00000500533	AC104759.1	Ensembl	1772	chr15	+	31685045	31696932		AATAAAAAACAGGCATGATGGTGTTGGTTTATAAACCAAAGCAGAGGGCACTGGAGCCCC	intergenic
ASHG19A3A010323	21943.6	8333.23	33598.2	22176.1	10215.2	12412.7	13.965	14.0506	14.4074	14.3692	13.3594	13.7126	noncoding	ENST00000462935	RP11-9H16.1	Ensembl	626	chr18	-	49371374	49372000		ATAAAAGGAAACAGAATGCCAAAATCAGCAGTCTCCTGGAGGAGCAGTTCCAGCAAGGAA	intergenic
ASHG19A3A012303	583.732	1083.06	202.986	680.816	1049.57	603.561	8.43871	11.343	7.31547	9.37869	10.0653	9.52345	noncoding	NR_024282	LOC113230	RefSeq_NR	1329	chr19	+	14183820	14185873		TTTGTGAAATTGACCAGCCCCCTCTATAAAACTTACAGTCCCCCATTGGGAAACTGACCA	intergenic
ASHG19A3A017686	118.956	8.05346	5	21.2677	52.5414	29.432	6.42345	4.60863	2.81126	4.85059	2.8875	5.59828	noncoding	ENST00000438702	RP5-881L22.5	Ensembl	754	chr20	-	42976191	42983825		AACTTGTTGGATTTCAGCCCCTTGAAGCACATGTTGCTATTGCAGCTGCCTTGATAACTG	bidirectional	NM_001030004	HNF4A	hepatocyte nuclear factor 4-alpha isoform f	+	42984440	43053019
ASHG19A3A017686	118.956	8.05346	5	21.2677	52.5414	29.432	6.42345	4.60863	2.81126	4.85059	2.8875	5.59828	noncoding	ENST00000438702	RP5-881L22.5	Ensembl	754	chr20	-	42976191	42983825		AACTTGTTGGATTTCAGCCCCTTGAAGCACATGTTGCTATTGCAGCTGCCTTGATAACTG	bidirectional	NM_175914	HNF4A	hepatocyte nuclear factor 4-alpha isoform d	+	42984440	43058311
ASHG19A3A017686	118.956	8.05346	5	21.2677	52.5414	29.432	6.42345	4.60863	2.81126	4.85059	2.8875	5.59828	noncoding	ENST00000438702	RP5-881L22.5	Ensembl	754	chr20	-	42976191	42983825		AACTTGTTGGATTTCAGCCCCTTGAAGCACATGTTGCTATTGCAGCTGCCTTGATAACTG	natural antisense	NM_178491	R3HDML	peptidase inhibitor R3HDML precursor	+	42965625	42979875
ASHG19A3A017686	118.956	8.05346	5	21.2677	52.5414	29.432	6.42345	4.60863	2.81126	4.85059	2.8875	5.59828	noncoding	ENST00000438702	RP5-881L22.5	Ensembl	754	chr20	-	42976191	42983825		AACTTGTTGGATTTCAGCCCCTTGAAGCACATGTTGCTATTGCAGCTGCCTTGATAACTG	bidirectional	NM_001030003	HNF4A	hepatocyte nuclear factor 4-alpha isoform e	+	42984440	43058311
ASHG19A3A019910	45.3419	80.8834	230.639	50.2883	229.119	20.4819	5.2162	7.78771	7.48363	5.94536	5.66205	5.12409	noncoding	AK125234		misc_RNA	1684	chr22	-	44349516	44351200		AGGCTGTCTGTGATAGTTAAGATGTATATATTAAAGGCTGTCTGTGATGGTTACAATGTA	bidirectional	NM_015380	SAMM50	sorting and assembly machinery component 50	+	44351260	44392412
ASHG19A3L0000532	41.2977	18.26	40.5479	27.8749	14.1838	33.9369	5.1035	5.7635	5.29684	5.19706	2.57264	5.77448	noncoding	AI910857	lincRNA-GLIPR1L2	lincRNA	485	chr12	-	75841852	75842332		TGTGTCTGGAACGTTTTGCTATCCACCTGCTCTCTGTAGCCATGTTTTGGCTTCAGTTAT	intergenic
ASHG19A3A007774	454.864	258.274	423.743	361.674	760.264	312.599	8.11693	9.3708	8.24865	8.52756	9.42592	8.63721	noncoding	NR_033404	BMP1	RefSeq_NR	2784	chr8	+	22022652	22058996	NR_033403,	TTGTGTTCACCTATCGACCTTGCGGCTCGGGACCGCCCCCCTGAGCTGGCCCCGCCCTCC	exon sense-overlapping	NM_001199	BMP1	bone morphogenetic protein 1 isoform 1	+	22022652	22058996
ASHG19A3A007774	454.864	258.274	423.743	361.674	760.264	312.599	8.11693	9.3708	8.24865	8.52756	9.42592	8.63721	noncoding	NR_033404	BMP1	RefSeq_NR	2784	chr8	+	22022652	22058996	NR_033403,	TTGTGTTCACCTATCGACCTTGCGGCTCGGGACCGCCCCCCTGAGCTGGCCCCGCCCTCC	exon sense-overlapping	NM_006129	BMP1	bone morphogenetic protein 1 isoform 3	+	22022652	22069840
ASHG19A3A009174	106.577	49.8708	121.539	67.5489	208.473	92.1942	6.28629	7.14065	6.6924	6.32325	5.34	7.06704	noncoding	NR_003190	LOC162632	RefSeq_NR	3901	chr17	+	16690205	16707819	uc010vzg.1,uc002gty.2,	ACAGCCTTTAGAAACTCCCCTTGAACGTGCTGGGCTGACCTTCCTCTGATCACAGGCAAG	intergenic
ASHG19A3A044810	226.133	84.4361	195.096	153.919	97.8877	111.073	7.23388	7.84486	7.26527	7.4164	3.25642	7.30382	noncoding	ENST00000324875	AC090719.1	Ensembl	879	chr11	-	4682082	4682963		TTACCTATGTGTACCTGGTGATGCCTTCTGTGCTCCACCCCATCATTTACAGTATGAAGT	intergenic
ASHG19A3A046591	424.517	702.805	282.047	873.96	1679.3	336.041	8.02572	10.7143	7.74016	9.7063	10.7772	8.73816	noncoding	uc010rog.1	NEAT1	UCSC_knowngene	17357	chr11	+	65190268	65207625	NR_028272,CR591879,	AATCTTAAAAAGTCCACAGCAGATGCATCCGGCTCGAGGGGCCATCAGCTTTGAATAAAT	intergenic
ASHG19A3A025382	7.47821	34.1088	6.99031	5	73.1546	5	3.10422	6.62103	3.32531	2.83851	2.98771	2.88795	noncoding	ENST00000514855	RP11-769N22.1	Ensembl	1604	chr4	+	29048212	29050387		TATAGAGAAGACAGTGTGTAAGATGCCAGCTGAGGTGGTAACCTCAGTGTCAAAAGATCC	intergenic
ASHG19A3A035758	48.4446	52.4455	781.372	48.9696	93.3593	76.6213	5.30256	7.20987	9.02985	5.91387	3.1875	6.82217	noncoding	BC033145		RNAdb	2724	chr8	-	53850991	53853677		AGGCTCCTCACCAGTTCCCCTAAGAATCGAATGAAATAAACTAAATATTGGTTATTTCCA	natural antisense	NM_005285	NPBWR1	neuropeptides B/W receptor type 1	+	53852467	53853454
ASHG19A3A038641	36.826	25.8865	5	5	104.708	5	4.95709	6.24703	2.81126	2.83851	3.36828	2.88795	noncoding	ENST00000423244	BX664718.3	Ensembl	1087	chr9	+	44147905	44154014	ENST00000447493,ENST00000445953,ENST00000424841,	ATAATTACCATCTTCGACCAGGACCTGATGTCAGGAACAGGATGTCCTCAAGTTTGGTGT	intergenic
ASHG19A3A008717	45.4101	28.4013	15.7133	6.93866	568.294	11.5625	5.2177	6.37484	4.14194	3.5314	8.73525	4.38602	noncoding	uc002jev.3	DKFZp313K107	UCSC_knowngene	4368	chr17	-	62775188	62833302	NR_027782,NM_014798,	CAAGCACATCCGAGCTGAGGCCGGAGGAAAAAGGAAGAAAAGTGCCCACCAGAAGCCTCT	intergenic
CUST_43_PI426075208	26.8	18.1259	13.7326	5	321.289	25.7801	4.54137	5.75321	3.98397	2.83851	6.86553	5.42515	noncoding	nc-HOXB2-160+	nc-HOXB2-160	HOX cluster	310	chr17	+	46622394	46622704		TTATTTGGTTTAATTGATTCAAAAACACCAGAGGACCACGACCAGGACACCATGAGCCCC	bidirectional	NM_002145	HOXB2	homeobox protein Hox-B2	-	46620018	46622393
ASHG19A3A034765	157.24	83.9164	188.276	313.072	51.7578	135.599	6.775	7.83632	7.21598	8.33567	2.88389	7.56312	noncoding	AK128105		misc_RNA	3726	chr1	+	170214541	170218267		ATTTTTTCCCAGTGGTCCCTTTTTCTCTGTCTCATCCTTACATTATGGCATCCCCAGAGT	intergenic
ASHG19A3A025004	275.355	353.663	221.9	211.95	228.998	202.055	7.48623	9.78618	7.42972	7.82319	5.65993	8.07404	noncoding	AF130075		misc_RNA	2401	chr4	-	174388983	174391192		TCCACTTGGGGAAAATCTCATTCCCCATCCTCTTGTAATTAAAAAGCATGGTTTGTTTGT	intergenic
ASHG19A3A034459	399.06	192.103	341.742	303.974	225.797	275.688	7.95226	8.96042	7.9834	8.29695	5.60926	8.47118	noncoding	ENST00000414799	RP11-460N20.4	Ensembl	232	chr7	+	64535400	64539158		ATGCCAGCATGGGTTGTTCATCACCGCTGCTGTCCCTGCTGTCGCTCCTGGTTGGTGCGT	intergenic
ASHG19A3A029791	17218.1	7720.64	16891.5	13781	16492.9	12836.6	13.5996	13.966	13.4403	13.6538	14.003	13.7658	noncoding	ENST00000374520	RPL12P1	Ensembl	498	chr6	-	33367835	33368333	ENST00000484010,ENST00000477007,ENST00000432629,ENST00000424633,ENST00000310055,	TCTATGGGCTGTAATGTTGATGGCCACCACCCTCATGACATCATAGATGACATCAACAGT	intronic antisense	NM_002263	KIFC1	kinesin-like protein KIFC1	+	33359312	33377699
ASHG19A3A007737	768.984	218.222	989.104	400.59	376.026	590.618	8.80248	9.13544	9.32556	8.65112	7.39535	9.49071	noncoding	NR_033204	LOC404266	RefSeq_NR	486	chr17	+	46669681	46683772		TCTCGATGCGCCGTCGCCGGGTCAGCCGTTTCCTCTCCCTCGCCGGCCTCGGCGGAGATT	natural antisense	NM_002147	HOXB5	homeobox protein Hox-B5	-	46668618	46671103
ASHG19A3A007737	768.984	218.222	989.104	400.59	376.026	590.618	8.80248	9.13544	9.32556	8.65112	7.39535	9.49071	noncoding	NR_033204	LOC404266	RefSeq_NR	486	chr17	+	46669681	46683772		TCTCGATGCGCCGTCGCCGGGTCAGCCGTTTCCTCTCCCTCGCCGGCCTCGGCGGAGATT	intronic antisense	NM_018952	HOXB6	homeobox protein Hox-B6	-	46673098	46682334
ASHG19A3A016340	98.5854	64.0171	425.339	195.253	131.184	241.065	6.18638	7.47345	8.25421	7.71267	3.91324	8.295	noncoding	ENST00000448112	AC068137.3	Ensembl	561	chr2	+	131028168	131029845		CGCCTAATTTCATATGAAGTTACCCTAGCCATCAGCCTATTATCAGTTCTACTGATAAGC	intergenic
ASHG19A3A023596	30.9262	15.4624	14.5984	15.5958	289.136	10.1357	4.72987	5.53648	4.05908	4.45988	6.47553	4.21728	noncoding	ENST00000460739	SOX2OT	Ensembl	609	chr3	+	180774472	181417572		GCTTTCAGCCGCAGAGAGAAGAAGCTGCCCAAGAATGGAAAGGAAGAAATATATCACATC	intergenic
ASHG19A3A010099	24.907	5.81811	21.6174	18.456	82.6977	12.0504	4.44151	4.11266	4.52306	4.67155	3.07201	4.44015	noncoding	NR_029406	FLJ43681	RefSeq_NR	2256	chr17	+	81174665	81188573	ENST00000441866,ENST00000417636,	TCCTGATTAATGGCCGATGAATTTCTCCTTAAGGCCCTGAAACTGCCTACTCAGAACCAA	intergenic
ASHG19A3A022078	22.2103	24.8392	20.5506	9.17088	634.033	9.93333	4.28656	6.18852	4.45657	3.8248	9.01138	4.19356	noncoding	BC004948		NRED	1732	chr1	+	46744417	46746936		AAACAAGCCCAAAATCCTGGGGAGAGGCAAAGGTGGCACTATCCAGGGACAGCTGCTGCA	natural antisense	NM_006369	LRRC41	leucine-rich repeat-containing protein 41	-	46744071	46769038
ASHG19A3A025480	1073.9	233.675	160.206	357.014	346.121	189.002	9.24564	9.2371	7.01778	8.50835	7.11922	7.98627	noncoding	NR_026989	LOC339524	RefSeq_NR	1419	chr1	+	87595447	87634884		CACGACTCAAAGAAAATGTGAATAAAAGGCATCTTTGTTTCCCAGTCAAATTAGCTGATT	intergenic
ASHG19A3A052591	32.2546	7.72815	71.5147	23.3428	169.029	22.5052	4.78303	4.55306	6.02613	4.96655	4.65842	5.24865	noncoding	ENST00000471472	CTD-3221M10.1	Ensembl	723	chr15	-	100091582	100092305		CACATATTGCATGGGGGTAACCAAGCCTGAAGTCAGTAAAAATCTACAAGCCTGGTTATG	intergenic
ASHG19A3A013021	52.9066	11.251	33.2061	27.6374	341.842	29.8091	5.41462	5.09292	5.04742	5.18276	7.07432	5.61722	noncoding	ENST00000432400	AC009892.5	Ensembl	319	chr19	+	55119336	55119843		TATTGCTGTGAGTATTTCAGTCCTGCTGGCAGGTGAGCACTCAGAGACCCCCTGCAGCTG	intergenic
ASHG19A3A051673	75.6163	72.1821	58.8821	84.8219	128.288	73.363	5.85387	7.63333	5.78178	6.622	3.8524	6.76413	noncoding	AL832767		misc_RNA	4743	chr14	+	88641818	88646541		AGAGACATTGGATTGGATCTTCCAGAAGGTCTTTGTTGCAATTTTTCTCCATCATTGAAA	natural antisense	NM_021161	KCNK10	potassium channel subfamily K member 10 isoform	-	88646451	88793256
ASHG19A3A051673	75.6163	72.1821	58.8821	84.8219	128.288	73.363	5.85387	7.63333	5.78178	6.622	3.8524	6.76413	noncoding	AL832767		misc_RNA	4743	chr14	+	88641818	88646541		AGAGACATTGGATTGGATCTTCCAGAAGGTCTTTGTTGCAATTTTTCTCCATCATTGAAA	natural antisense	NM_138318	KCNK10	potassium channel subfamily K member 10 isoform	-	88646451	88737255
ASHG19A3A051673	75.6163	72.1821	58.8821	84.8219	128.288	73.363	5.85387	7.63333	5.78178	6.622	3.8524	6.76413	noncoding	AL832767		misc_RNA	4743	chr14	+	88641818	88646541		AGAGACATTGGATTGGATCTTCCAGAAGGTCTTTGTTGCAATTTTTCTCCATCATTGAAA	natural antisense	NM_138317	KCNK10	potassium channel subfamily K member 10 isoform	-	88646451	88789593
ASHG19A3A039808	101.038	56.6876	64.2613	54.2283	94.7368	63.1881	6.21903	7.30974	5.89521	6.04629	3.20695	6.5713	noncoding	ENST00000423038	RP11-571E6.1	Ensembl	635	chrX	-	47132764	47133789		TGATGTCACCTTCCCCTGTGTCACTCCGTTTGAGGGGATCACATTTAAGAATTATTACAC	intergenic
ASHG19A3A008954	24.5565	5.54014	16.2316	5.12924	177.847	19.0121	4.42358	4.004	4.1773	3.25102	4.81972	5.02957	noncoding	uc002ftq.2	BC040634	UCSC_knowngene	1744	chr17	+	1921176	1923997		TTCATCTTCTTTCTTTTCCTAAAGAATCACGGGGAGAACTGACCTCTCTGGGACTCAACC	intronic antisense	NM_178568	RTN4RL1	reticulon-4 receptor-like 1 precursor	-	1837970	1928178
ASHG19A3A019149	259.71	143.784	210.675	214.336	186.973	161.75	7.41188	8.58096	7.3628	7.84097	4.97926	7.79065	noncoding	ENST00000433071	AP000251.2	Ensembl	843	chr21	+	32931536	32932800		GATAAACCTAAACCGGAAAATTGAAAGTCATCCCTGATTCCTCCTTCTTCTTAACCCTCT	bidirectional	NM_003253	TIAM1	T-lymphoma invasion and metastasis-inducing	-	32490735	32931290
ASHG19A3A020855	27739.3	10519.1	73817.9	34720.4	24511.6	26603.5	14.373	14.348	15.5922	15.0307	14.5997	14.7785	noncoding	ENST00000429309	AC138972.1	Ensembl	333	chr3	-	32676713	32677046	NM_000989,	GAAAATACTACAGAGTGTGCACACTGGCTATCATTGATCCAGGTGACTCTGACATCGTTA	intergenic
ASHG19A3A044754	86.4983	6.23114	1240.09	58.5502	315.796	76.7046	6.02056	4.23747	9.62754	6.13697	6.80818	6.82328	noncoding	CR607245		RNAdb	1357	chr11	-	2016422	2018128	NR_002196,	AGCAAGGAGGCTGCAGGGGCTCGGCCTGCGGGCGCCGGTCCCACGAGGCACTGCGGCCCA	intergenic
ASHG19A3A011302	5	17.1119	5	5	249.049	51.8275	2.74344	5.67057	2.81126	2.83851	5.94854	6.32122	noncoding	uc002nsa.1	BC068609	UCSC_knowngene	3113	chr19	-	28926294	29218587		GCTGTTTTACACGGAACTAAAAAGAGCTTTACAGAGGACCAGATAGACTGCAGGTCCCTA	intergenic
ASHG19A3A053659	917.562	8.83764	263.823	145.57	126.16	34.9509	9.04413	4.73958	7.65402	7.34532	3.80724	5.81088	noncoding	ENST00000379752	RP11-110J1.2	Ensembl	1532	chr1	-	157029022	157030554	NM_018225,	GCATCCTCTGATGGCACTGTAAAGATCTGGAATATGAAGACCACAGAATGTTCAGATACC	intergenic
ASHG19A3A021088	220.759	40.7965	154.793	127.754	145.882	80.8403	7.20255	6.86027	6.98323	7.17382	4.21138	6.88978	noncoding	uc003cyi.1	AK125500	UCSC_knowngene	2755	chr3	-	50153454	50193518		CCTCCTACCCTGCCCCTGGGATCTGGAACTAAATGCTACAAATAAAAGCTAAAGGCAATT	natural antisense	NM_005778	RBM5	RNA-binding protein 5	+	50126351	50156392
ASHG19A3A021088	220.759	40.7965	154.793	127.754	145.882	80.8403	7.20255	6.86027	6.98323	7.17382	4.21138	6.88978	noncoding	uc003cyi.1	AK125500	UCSC_knowngene	2755	chr3	-	50153454	50193518		CCTCCTACCCTGCCCCTGGGATCTGGAACTAAATGCTACAAATAAAAGCTAAAGGCAATT	intronic antisense	NM_004186	SEMA3F	semaphorin-3F precursor	+	50192847	50226508
ASHG19A3A021715	51.6511	38.9844	43.2058	60.7235	293.934	56.6499	5.38082	6.80138	5.37752	6.18549	6.53167	6.43019	noncoding	NR_033439	PLSCR4	RefSeq_NR	3400	chr3	-	145910125	145968651	NM_001128305,	GGGATGGGGGTCCTGGCTGCACTTCACGGGGGCGGCCCTTTCGTTTCGCTCTGCGTGACA	exon sense-overlapping	NM_001177304	PLSCR4	phospholipid scramblase 4 isoform c	-	145910123	145968966
ASHG19A3A021715	51.6511	38.9844	43.2058	60.7235	293.934	56.6499	5.38082	6.80138	5.37752	6.18549	6.53167	6.43019	noncoding	NR_033439	PLSCR4	RefSeq_NR	3400	chr3	-	145910125	145968651	NM_001128305,	GGGATGGGGGTCCTGGCTGCACTTCACGGGGGCGGCCCTTTCGTTTCGCTCTGCGTGACA	exon sense-overlapping	NM_001128306	PLSCR4	phospholipid scramblase 4 isoform b	-	145910123	145968966
ASHG19A3A021715	51.6511	38.9844	43.2058	60.7235	293.934	56.6499	5.38082	6.80138	5.37752	6.18549	6.53167	6.43019	noncoding	NR_033439	PLSCR4	RefSeq_NR	3400	chr3	-	145910125	145968651	NM_001128305,	GGGATGGGGGTCCTGGCTGCACTTCACGGGGGCGGCCCTTTCGTTTCGCTCTGCGTGACA	exon sense-overlapping	NM_020353	PLSCR4	phospholipid scramblase 4 isoform a	-	145910123	145968966
ASHG19A3A045027	29.4028	20.2778	40.6474	19.9831	619.719	19.4392	4.66094	5.91182	5.29957	4.77646	8.95537	5.05478	noncoding	uc009yjc.1	EF565102	UCSC_knowngene	403	chr11	-	27645540	27656128		AATGACGGGAGTGTGAGATCCACCACATGGCGAGGCACCCCAGGAACCTGTTTTCTTCTT	intergenic
ASHG19A3A021072	40.4819	5.92301	37.4042	14.1258	81.3395	5.97513	5.0788	4.14697	5.19527	4.33851	3.06055	3.61827	noncoding	uc003cxd.1	AK096387	UCSC_knowngene	2603	chr3	-	49586738	49591799		GTTCTGTTTGCAGGAAGAGAGTGATAGGCACACAAATTATTTCCAATAAACTACAGAAAA	bidirectional	NM_003458	BSN	protein bassoon	+	49591921	49708982
ASHG19A3A055087	106.744	39.4802	58.9201	49.0036	311.69	47.4328	6.28857	6.817	5.78318	5.91456	6.75636	6.20879	noncoding	uc001kct.2	BC051760	UCSC_knowngene	1855	chr10	-	85926985	85931832		ggcacttggagtccggacatctacaacttggcccaaccaccgagaccacccttaaacatc	intergenic
ASHG19A3A010188	2844.72	55.3188	2216.5	2324.58	1815.61	2073.85	10.6991	7.27994	10.439	11.0909	10.8879	11.1959	noncoding	ENST00000473808	RP11-254G11.1	Ensembl	480	chr18	-	18699142	18699622	ENST00000490908,	AATGATCAGAAAAAGAAAGAAGCCAAAGAGAAAGGCACCTGGGTTCAACTGAAGCCCCAG	intergenic
ASHG19A3A012304	34.695	6.51784	22.5541	9.67759	461.428	20.6874	4.8803	4.31289	4.57657	3.88727	8.08427	5.13906	noncoding	uc002myf.2	BX537706	UCSC_knowngene	2858	chr19	+	14247990	14282073		AGGGTCATGGTGTCATAGACACCCCCAAATTGGGAAGGGGCAGTGGAGCTGGAAACCAAG	bidirectional	NM_018154	ASF1B	histone chaperone ASF1B	-	14230320	14247440
ASHG19A3A012304	34.695	6.51784	22.5541	9.67759	461.428	20.6874	4.8803	4.31289	4.57657	3.88727	8.08427	5.13906	noncoding	uc002myf.2	BX537706	UCSC_knowngene	2858	chr19	+	14247990	14282073		AGGGTCATGGTGTCATAGACACCCCCAAATTGGGAAGGGGCAGTGGAGCTGGAAACCAAG	natural antisense	NM_014921	LPHN1	latrophilin-1 isoform 2 precursor	-	14258548	14316997
ASHG19A3A012304	34.695	6.51784	22.5541	9.67759	461.428	20.6874	4.8803	4.31289	4.57657	3.88727	8.08427	5.13906	noncoding	uc002myf.2	BX537706	UCSC_knowngene	2858	chr19	+	14247990	14282073		AGGGTCATGGTGTCATAGACACCCCCAAATTGGGAAGGGGCAGTGGAGCTGGAAACCAAG	natural antisense	NM_001008701	LPHN1	latrophilin-1 isoform 1 precursor	-	14258548	14316997
ASHG19A3A008580	119.001	605.327	191.475	71.2536	459.735	108.696	6.42439	10.5042	7.23901	6.39486	8.07184	7.27624	noncoding	ENST00000511580	RP11-506D12.3	Ensembl	565	chr17	-	48917417	48919707		ATCTTCCTCCTTATATTTGAGGAAGAAATGAGGACGCCCCACAAGGACCTTCTTCAGCTT	natural antisense	NM_175575	WFIKKN2	WAP, kazal, immunoglobulin, kunitz and NTR	+	48912604	48919709
ASHG19A3A014240	180.647	68.7438	288.053	124.93	226.432	208.944	6.94762	7.5655	7.76423	7.14606	5.61895	8.11733	noncoding	ENST00000435407	AC024704.2	Ensembl	416	chr2	-	114586966	114588696		TGAATCACTCCCCCACTGAGGAAGAAACCATCTGTGGAAAAGACTGTATAAGGTACTTCC	intergenic
ASHG19A3A025241	4862.39	18.4626	1895.46	11.0923	198.833	8.75329	11.513	5.78143	10.2236	4.04258	5.17771	4.0402	noncoding	NR_026892	LOC84740	RefSeq_NR	6810	chr4	+	7755816	7780652		CCACGGGGGGCTTTTTACCCTTGAGCTGTTGAAATAAACATATAAGAACATTAAAAATAA	natural antisense	NM_001134647	AFAP1	actin filament-associated protein 1 isoform a	-	7760439	7941653
ASHG19A3A025241	4862.39	18.4626	1895.46	11.0923	198.833	8.75329	11.513	5.78143	10.2236	4.04258	5.17771	4.0402	noncoding	NR_026892	LOC84740	RefSeq_NR	6810	chr4	+	7755816	7780652		CCACGGGGGGCTTTTTACCCTTGAGCTGTTGAAATAAACATATAAGAACATTAAAAATAA	natural antisense	NM_198595	AFAP1	actin filament-associated protein 1	-	7760439	7941653
ASHG19A3A008011	13.2167	10.3227	13.8916	6.19305	305.045	26.3626	3.60493	4.97299	3.99885	3.42577	6.67485	5.45282	noncoding	ENST00000456090	SMCR2	Ensembl	564	chr17	-	17577339	17581002		CAGGGACCACGCTTATCCTTGGCTCACTCAATAGGATGCAAGGGCGTTTACTGTGGCCAG	intergenic
ASHG19A3A000258	6.30231	5.4508	9.61415	32.7829	125.18	8.21818	3.04229	3.9653	3.60822	5.39941	3.78541	3.97073	noncoding	ENST00000440199	BX284650.1	Ensembl	503	chr1	-	143647637	143663987		TTCCCTTGGGCCCCCAGGCGGTTCAGCATATAAACTGTTAACATGAGGTAAGCGCCAAGG	intergenic
ASHG19A3A019630	1380.65	113.848	687.316	240.35	234.011	185.92	9.61122	8.26234	8.86633	7.99564	5.7344	7.95742	noncoding	ENST00000425548	CTA-373H7.5	Ensembl	448	chr22	-	27040852	27041300	NM_194279,	AAGAACTGATCCGAAGCTCATTTCAAGTGTCAAACAATCCTCAAGCACAGCAAGGCTGCT	intergenic
ASHG19A3A051572	378.666	211.419	758.34	372.693	456.279	312.568	7.88829	9.09213	8.98881	8.56023	8.04552	8.63674	noncoding	NR_027046	LOC145474	RefSeq_NR	1859	chr14	+	71954577	71956418		ATATATTCTTCAGTGTGATTTAGGTGAGTCAGGAATTTTTCCTCTGGAGACTGCCTAAAT	intergenic
ASHG19A3A013247	35.9198	10.2225	25.6068	37.8598	32.2242	22.5546	4.92162	4.96116	4.7302	5.58569	2.76995	5.25158	noncoding	ENST00000418970	AC017076.4	Ensembl	2347	chr2	-	7052407	7058813		AATGTAACGTCTCATCTTCAGCCCATCTGTGCTACTGATCATCTCATTCCAGAAGCCATG	intronic antisense	NM_014746	RNF144A	probable E3 ubiquitin-protein ligase RNF144A	+	7057522	7184309
ASHG19A3A048668	16.7029	9.69467	34.0369	14.3464	109.134	8.3636	3.90774	4.87824	5.07989	4.35647	3.44998	3.99018	noncoding	AK022887		RNAdb	2629	chr12	+	54513394	54516023	NR_026655,	AAAGACCACCCTTTTGTCCATCTTCTTCACATGGGTGGATGTGAGAAAAGTTTCTCTCCC	intergenic
ASHG19A3A027901	57.3116	6.35711	16.9946	5.34672	45.755	5	5.51335	4.27081	4.23094	3.29521	2.85425	2.88795	noncoding	ENST00000510622	RP11-332J15.2	Ensembl	553	chr5	+	6868671	6886900		AATGTAAGATTGGCTATCACCCCAAGGTGATCAAATCTAATGTTGGCTTTGCTCCAGCGG	intergenic
ASHG19A3A053043	678.313	158.241	102.654	186.737	321.534	156.55	8.64045	8.70783	6.48699	7.66026	6.86776	7.75242	noncoding	AK123669		misc_RNA	2155	chr15	+	72882031	72884186		ATCTAATTGCTGGTCTTCCTGGTATGAACAAAGATGTTTGCTTGTTAATAAATTCCTACC	intergenic
ASHG19A3A014034	53.5353	24.0678	24.7471	58.3251	38.0832	38.6434	5.42807	6.14617	4.68812	6.1331	2.81012	5.94088	noncoding	ENST00000414112	AC009237.5	Ensembl	510	chr2	-	96161769	96162279	ENST00000443564,	ATTGTTGATGCTGATCAAATTTCCCTTATATACACCATCCATAATTGCTCCTTCTCACCT	intergenic
ASHG19A3A024616	22.366	13.009	30.4112	9.39861	33.6632	20.1607	4.2972	5.29771	4.93854	3.85217	2.78046	5.10429	noncoding	ENST00000513690	RP11-380D23.2	Ensembl	446	chr4	-	111516670	111536614		TGCAACCACCACCTCGGTTCCACTCAACCGATTTTTGCTGCATGTCAACACTTATTACCG	intergenic
ASHG19A3A031643	169.489	25.338	19.7839	19.5175	117.484	18.8488	6.86957	6.2165	4.41076	4.74398	3.6243	5.01855	noncoding	uc003pce.2	AK056584	UCSC_knowngene	3102	chr6	+	53794843	53862463		CCCAGTCTTTGCTTTATGTACAAATACCCTGGTTTCTAAATGCTACTTATTTTCTTCAGA	intergenic
ASHG19A3A007730	150.448	6.82947	55.2401	22.4538	99.3419	27.2012	6.71742	4.38509	5.69756	4.91927	3.28163	5.49567	noncoding	NR_033196	ZFAND1	RefSeq_NR	691	chr8	-	82615149	82633539	NR_033195,NR_033194,NR_033193,	TGTGATGATTGTTCAGGAATATTTTGGTGACTGTAATCAATGAGAGACTGAAGACAGATC	exon sense-overlapping	NM_001170797	ZFAND1	AN1-type zinc finger protein 1 isoform c	-	82615148	82633539
ASHG19A3A007730	150.448	6.82947	55.2401	22.4538	99.3419	27.2012	6.71742	4.38509	5.69756	4.91927	3.28163	5.49567	noncoding	NR_033196	ZFAND1	RefSeq_NR	691	chr8	-	82615149	82633539	NR_033195,NR_033194,NR_033193,	TGTGATGATTGTTCAGGAATATTTTGGTGACTGTAATCAATGAGAGACTGAAGACAGATC	exon sense-overlapping	NM_024699	ZFAND1	AN1-type zinc finger protein 1 isoform a	-	82613565	82633539
ASHG19A3A007730	150.448	6.82947	55.2401	22.4538	99.3419	27.2012	6.71742	4.38509	5.69756	4.91927	3.28163	5.49567	noncoding	NR_033196	ZFAND1	RefSeq_NR	691	chr8	-	82615149	82633539	NR_033195,NR_033194,NR_033193,	TGTGATGATTGTTCAGGAATATTTTGGTGACTGTAATCAATGAGAGACTGAAGACAGATC	exon sense-overlapping	NM_001170796	ZFAND1	AN1-type zinc finger protein 1 isoform b	-	82613565	82633539
ASHG19A3A032777	36100	14200.4	27276.7	12598.9	15528.8	10946.5	14.7942	14.7543	14.1089	13.5281	13.9097	13.5515	noncoding	ENST00000455449	AC073115.5	Ensembl	532	chr7	-	46037138	46037670		TCACTTCCTAGATGAGGAAGTTAAACTCATCAAGAAGATGGGTGACCACCTGACCAACCT	intergenic
CUST_574_PI426073487	40.1527	9.97597	10.6245	18.7594	147.242	8.57266	5.06872	4.92142	3.70501	4.69446	4.23721	4.01738	noncoding	uc.95-	uc.95	UCR	251	chr2	-	171571529	171571780		GTGGGAAATGTATATACACAAATAATTGGATTTTCCTGATCAAAGGGGGCCTTGCCGCCT	bidirectional	NM_001003845	SP5	transcription factor Sp5	+	171571856	171574498
ASHG19A3L0000808	1399.34	192.319	554.008	843.617	256.795	321.919	9.63448	8.96144	8.59047	9.65898	6.0518	8.67732	noncoding	AK226132	lincRNA-ZFP106	lincRNA	5684	chr15	-	42707320	42783303	NM_022473,	TTTTCCAGGAAAGGCTCCAGTGGTTCTTACTTGATCCAAAAAATGTCAAGAATTAATCTA	exon sense-overlapping	NM_022473	ZFP106	zinc finger protein 106 homolog	-	42705020	42749730
ASHG19A3A050190	1221.12	356.78	1053.04	616.465	491.906	583.342	9.43162	9.79673	9.40679	9.23444	8.28307	9.47393	noncoding	ENST00000495613	RP11-480P3.1	Ensembl	1093	chr13	+	50746224	50747317	NR_002183,NM_003932,ENST00000508958,	CCTAGGGCACAGAAAATTGCAGAACATCAGAGAAAGTATGAGCGAAAACGTGAAGAGTGA	intergenic
ASHG19A3A041211	308.826	208.075	226.734	186.039	423.967	186.647	7.63333	9.06782	7.45899	7.65502	7.79666	7.96454	noncoding	AY927529		RNAdb	751	chrX	+	75392763	75393514		TGGGGGGAGCCACCGCGCCCGGCCTTGGGGGGAGCCTTGAACTCTTTTTCCTCCTTTCTA	exon sense-overlapping	NM_016500	CXorf26	hypothetical protein LOC51260	+	75392770	75398033
ASHG19A3A055098	386.042	51.5034	243.19	144.677	349.938	116.227	7.9096	7.18495	7.55148	7.33869	7.15836	7.36256	noncoding	uc001odi.3	SLC22A20	UCSC_knowngene	1244	chr11	+	65003879	65009572		CGCCCGGCAGCCACCCCATCTGGGAAGGTCAAAGAAGGCTCTTCCAAGAAACATGTAGAA	intergenic
ASHG19A3A028175	51.3082	19.398	65.68	27.9011	175.218	26.851	5.36938	5.84612	5.92413	5.19782	4.76948	5.47829	noncoding	uc001ebq.1	AK092511	UCSC_knowngene	2131	chr1	+	112282462	112290420		AGCCCTGCCCTCGCGGGCGGAGCAGAGACGCCGCCGCTTGGCCGGTTCACGCCTGTCACA	intronic antisense	NM_198926	C1orf183	hypothetical protein LOC55924 isoform 2	-	112264685	112298419
ASHG19A3A028175	51.3082	19.398	65.68	27.9011	175.218	26.851	5.36938	5.84612	5.92413	5.19782	4.76948	5.47829	noncoding	uc001ebq.1	AK092511	UCSC_knowngene	2131	chr1	+	112282462	112290420		AGCCCTGCCCTCGCGGGCGGAGCAGAGACGCCGCCGCTTGGCCGGTTCACGCCTGTCACA	bidirectional	NM_019099	C1orf183	hypothetical protein LOC55924 isoform 1	-	112264685	112282046
ASHG19A3A039741	4252.02	483.436	12946.5	3458.78	1588.01	2691.47	11.3072	10.1836	13.0316	11.6621	10.6964	11.6016	noncoding	ENST00000449334	RP11-348H3.2	Ensembl	478	chr1	+	212997368	212997846		ATAACATTTCCCTGCAGGATTACATTGCAGTGAAGAAGTATGCCAAGCACCTGCCTCACA	intergenic
ASHG19A3A010531	1087.15	492.089	2299.51	720.09	1784.36	521.654	9.26223	10.2111	10.4899	9.4513	10.8577	9.32921	noncoding	ENST00000423510	RP11-164O23.5	Ensembl	105	chr1	-	207323521	207323626	NM_006947,	GAAAAAGAAGAAAGGTGGAAAAGGTGGTTGGTGATGAGAATATTCTTGTTGCAGGCTGTT	intergenic
ASHG19A3A016513	52.2314	22.0641	28.6992	44.4929	98.6398	20.5985	5.3956	6.03144	4.86864	5.7928	3.26918	5.1316	noncoding	AK125488		misc_RNA	2371	chr2	+	160760474	160762841		TTTAAATCTCGTCTTTGCTGAGCACATAATGTGTACTTGAGGTGGCCTCCATCCTTGTTG	natural antisense	NM_002349	LY75	lymphocyte antigen 75 precursor	-	160659867	160761267
ASHG19A3A016513	52.2314	22.0641	28.6992	44.4929	98.6398	20.5985	5.3956	6.03144	4.86864	5.7928	3.26918	5.1316	noncoding	AK125488		misc_RNA	2371	chr2	+	160760474	160762841		TTTAAATCTCGTCTTTGCTGAGCACATAATGTGTACTTGAGGTGGCCTCCATCCTTGTTG	natural antisense	NM_001198760	LY75-CD302	LY75-CD302 fusion protein isoform 2 precursor	-	160625138	160761267
ASHG19A3A016513	52.2314	22.0641	28.6992	44.4929	98.6398	20.5985	5.3956	6.03144	4.86864	5.7928	3.26918	5.1316	noncoding	AK125488		misc_RNA	2371	chr2	+	160760474	160762841		TTTAAATCTCGTCTTTGCTGAGCACATAATGTGTACTTGAGGTGGCCTCCATCCTTGTTG	natural antisense	NM_001198759	LY75-CD302	LY75-CD302 fusion protein isoform 1 precursor	-	160625138	160761267
ASHG19A3A016564	3417.44	1103.32	1677.11	2396.53	673.28	1313.97	10.9627	11.3674	10.0432	11.1391	9.15914	10.5748	noncoding	AK124958		misc_RNA	1922	chr2	+	170495991	170497913		GTGGAAGGAAAAAACATAAATGAAGTTAATGCACTTCTTTTCCTAGCCCAAAAGTCACTG	intergenic
ASHG19A3A030044	39.1225	6.00077	12.8174	14.0571	102.486	5	5.03662	4.16905	3.90799	4.33293	3.33369	2.88795	noncoding	ENST00000394808	RP1-34L19.1	Ensembl	2100	chr6	-	53071395	53073495		ATAAAGGGCACATACACAGAATATGGCTTTGGCCTCTTCAACAACCATCAGCTTGGAACC	intergenic
ASHG19A3L0000261	28.8522	36.9195	20.2337	7.70643	483.934	14.5363	4.63698	6.72972	4.43731	3.63835	8.22368	4.68479	noncoding	CN413842	lincRNA-ZWINT-2	lincRNA	666	chr10	-	58860945	58868511		GGAGAAGAGGAGAGTAAAAGTGAAGAAGAAAGAGGCAAAACAAGTGACTAGACCACACGC	intergenic
ASHG19A3A021805	51.3239	25.8993	50.0179	33.9955	21.3157	35.0114	5.36963	6.24763	5.56815	5.44557	2.67058	5.81395	noncoding	ENST00000486545	RP11-439C8.2	Ensembl	521	chr3	-	154687071	154688012		CTGTTGATTGCGATTTCTGTTTGAAAATGGAATCTTGAGCATCTGTTCTCTCCTTTTATA	intergenic
ASHG19A3A052906	4744.85	1124.4	9132.04	3032.97	2357.55	2432.23	11.4776	11.3951	12.5168	11.4643	11.2474	11.4402	noncoding	ENST00000399198	RP11-209K10.1	Ensembl	888	chr15	+	53176695	53178670	ENST00000445182,	TGAAAAAGAAAAGCAGGCTGCTGTTGAAAAGGCTGTGACCAAGGAGGAATTTCAGGGTGA	intergenic
ASHG19A3A011089	422.362	346.898	428.325	346.025	772.463	308.161	8.02164	9.75905	8.26151	8.47091	9.46271	8.61766	noncoding	BC128553		misc_RNA	172	chr19	-	12786183	12786329		TTATCTGTGGCTGGGCTGTACCCTGGTTTCTGAGGTCCCTGGGCACCCCCCATCTCAGTC	intronic antisense	NM_001099737	WDR83	WD repeat domain-containing protein 83	+	12777617	12786646
ASHG19A3A011089	422.362	346.898	428.325	346.025	772.463	308.161	8.02164	9.75905	8.26151	8.47091	9.46271	8.61766	noncoding	BC128553		misc_RNA	172	chr19	-	12786183	12786329		TTATCTGTGGCTGGGCTGTACCCTGGTTTCTGAGGTCCCTGGGCACCCCCCATCTCAGTC	intronic antisense	NM_032332	WDR83	WD repeat domain-containing protein 83	+	12780516	12786646
ASHG19A3A013556	23.6249	23.3935	19.0886	28.4407	202.052	17.5165	4.36838	6.10647	4.36827	5.22293	5.23077	4.92407	noncoding	uc002rsu.1	CR600703	UCSC_knowngene	2156	chr2	-	43254991	43266682		AGAGTGAAAAAATGTTAAGCAGTGGAAAAACATGAACCAAACTGTGGCTGCATCTTCCCA	intergenic
ASHG19A3A012854	939.862	330.286	2159.15	1029.41	561.854	352.446	9.07949	9.69713	10.4018	9.92032	8.70209	8.80444	noncoding	uc002pik.2	BC033836	UCSC_knowngene	1943	chr19	+	48758945	48761444		CCGCCCAAGAATGATTGTTAATTTCCGTCCATCATTTTCCTTTGATTGTTCTTCATCTCG	natural antisense	NM_001184904	CARD8	caspase recruitment domain-containing protein 8	-	48741517	48759203
ASHG19A3A012854	939.862	330.286	2159.15	1029.41	561.854	352.446	9.07949	9.69713	10.4018	9.92032	8.70209	8.80444	noncoding	uc002pik.2	BC033836	UCSC_knowngene	1943	chr19	+	48758945	48761444		CCGCCCAAGAATGATTGTTAATTTCCGTCCATCATTTTCCTTTGATTGTTCTTCATCTCG	natural antisense	NM_001184902	CARD8	caspase recruitment domain-containing protein 8	-	48711342	48759203
ASHG19A3A023597	21.9971	43.8244	35.1333	75.8674	95.943	36.7912	4.27309	6.95797	5.11965	6.47156	3.22417	5.87826	noncoding	NR_004053	SOX2OT	RefSeq_NR	2529	chr3	+	181328150	181459003		TCGCTTTTTTACCTGCCAATCAAACTGCTACAAGACAACACCCTGATCTGGCATGGACAT	intron sense-overlapping	NM_003106	SOX2	transcription factor SOX-2	+	181429711	181432223
ASHG19A3A033174	71.6604	75.3058	57.8247	105.721	59.2322	60.0656	5.78981	7.68707	5.75534	6.92027	2.91633	6.50661	noncoding	ENST00000424151	AC006378.3	Ensembl	314	chr7	-	93594721	93597702		GGGTACAAACTGTATTTCCAACACTTCTAGCCCTATATATACCTGTCAATGATATTATAC	intergenic
CUST_938_PI426073487	83.844	21.2656	105.991	65.8518	79.1486	57.7156	5.98273	5.98084	6.52474	6.28612	3.04052	6.45473	noncoding	uc.459-	uc.459	UCR	255	chrX	-	21534559	21534814		TTCAACTGCCACCCCACCTGGTAACCAGCAAAATCATTACAATAAAATTGAGGTACAGTA	natural antisense	NM_001168647	CNKSR2	connector enhancer of kinase suppressor of ras 2	+	21392535	21672813
CUST_938_PI426073487	83.844	21.2656	105.991	65.8518	79.1486	57.7156	5.98273	5.98084	6.52474	6.28612	3.04052	6.45473	noncoding	uc.459-	uc.459	UCR	255	chrX	-	21534559	21534814		TTCAACTGCCACCCCACCTGGTAACCAGCAAAATCATTACAATAAAATTGAGGTACAGTA	intronic antisense	NM_001168649	CNKSR2	connector enhancer of kinase suppressor of ras 2	+	21392535	21660980
CUST_938_PI426073487	83.844	21.2656	105.991	65.8518	79.1486	57.7156	5.98273	5.98084	6.52474	6.28612	3.04052	6.45473	noncoding	uc.459-	uc.459	UCR	255	chrX	-	21534559	21534814		TTCAACTGCCACCCCACCTGGTAACCAGCAAAATCATTACAATAAAATTGAGGTACAGTA	natural antisense	NM_001168648	CNKSR2	connector enhancer of kinase suppressor of ras 2	+	21392535	21660980
CUST_938_PI426073487	83.844	21.2656	105.991	65.8518	79.1486	57.7156	5.98273	5.98084	6.52474	6.28612	3.04052	6.45473	noncoding	uc.459-	uc.459	UCR	255	chrX	-	21534559	21534814		TTCAACTGCCACCCCACCTGGTAACCAGCAAAATCATTACAATAAAATTGAGGTACAGTA	natural antisense	NM_014927	CNKSR2	connector enhancer of kinase suppressor of ras 2	+	21392535	21672813
ASHG19A3A019482	35.0547	23.5056	35.911	8.38824	164.838	15.4437	4.89452	6.11271	5.14523	3.7278	4.57319	4.76301	noncoding	ENST00000415503	AC006547.13	Ensembl	508	chr22	-	20050502	20053600		AAAGGCCTCGAAATGCGCTCACCAAAGCCTCAGAGTTTTATTATCAGGAGCTCACATTCA	natural antisense	NM_152906	C22orf25	hypothetical protein LOC128989	+	20008630	20053447
ASHG19A3A035309	99.7377	74.1516	24.0066	31.6721	228.402	8.92312	6.20227	7.66578	4.65275	5.35583	5.65002	4.06107	noncoding	AL359058		misc_RNA	910	chr7	+	150038859	150039693		TGGAATTCATAAGGTGAGCAGAAACTCAAGGAAAACTGTCCAAATACCGGCTCGACTCCT	bidirectional	NM_002889	RARRES2	retinoic acid receptor responder protein 2	-	150035406	150038763
ASHG19A3A007454	93.2744	8.39888	22.0434	36.7629	188.863	22.165	6.11702	4.66617	4.54902	5.54512	5.01117	5.22836	noncoding	NR_026986	LOC339524	RefSeq_NR	3229	chr1	+	87597608	87602350		AGCGGCATCATTACAAGGGTGTGGGCACCAGATACTGCTACACCATCTCATCGGCATGGA	intergenic
CUST_298_PI426073487	37.1446	32.2539	69.1803	34.651	132.191	36.6217	4.96771	6.54601	5.98418	5.4683	3.93464	5.87155	noncoding	uc.300+	uc.300	UCR	208	chr10	+	102547117	102547325		CAGGGGCAGCTCTTGGCAAGGTGAAAGAAAATTGCATATTCAATCTCCATCCATGAATCT	intron sense-overlapping	NM_003989	PAX2	paired box protein Pax-2 isoform d	+	102505467	102589698
CUST_298_PI426073487	37.1446	32.2539	69.1803	34.651	132.191	36.6217	4.96771	6.54601	5.98418	5.4683	3.93464	5.87155	noncoding	uc.300+	uc.300	UCR	208	chr10	+	102547117	102547325		CAGGGGCAGCTCTTGGCAAGGTGAAAGAAAATTGCATATTCAATCTCCATCCATGAATCT	intron sense-overlapping	NM_003988	PAX2	paired box protein Pax-2 isoform c	+	102505467	102589698
CUST_298_PI426073487	37.1446	32.2539	69.1803	34.651	132.191	36.6217	4.96771	6.54601	5.98418	5.4683	3.93464	5.87155	noncoding	uc.300+	uc.300	UCR	208	chr10	+	102547117	102547325		CAGGGGCAGCTCTTGGCAAGGTGAAAGAAAATTGCATATTCAATCTCCATCCATGAATCT	intron sense-overlapping	NM_000278	PAX2	paired box protein Pax-2 isoform b	+	102505467	102589698
CUST_298_PI426073487	37.1446	32.2539	69.1803	34.651	132.191	36.6217	4.96771	6.54601	5.98418	5.4683	3.93464	5.87155	noncoding	uc.300+	uc.300	UCR	208	chr10	+	102547117	102547325		CAGGGGCAGCTCTTGGCAAGGTGAAAGAAAATTGCATATTCAATCTCCATCCATGAATCT	intron sense-overlapping	NM_003987	PAX2	paired box protein Pax-2 isoform a	+	102505467	102589698
CUST_298_PI426073487	37.1446	32.2539	69.1803	34.651	132.191	36.6217	4.96771	6.54601	5.98418	5.4683	3.93464	5.87155	noncoding	uc.300+	uc.300	UCR	208	chr10	+	102547117	102547325		CAGGGGCAGCTCTTGGCAAGGTGAAAGAAAATTGCATATTCAATCTCCATCCATGAATCT	intron sense-overlapping	NM_003990	PAX2	paired box protein Pax-2 isoform e	+	102505467	102589698
ASHG19A3A054030	16.542	5.62206	15.8332	9.93726	727.586	21.1435	3.89663	4.04066	4.14989	3.91957	9.32556	5.16951	noncoding	uc010chq.2	DKFZp434O0320	UCSC_knowngene	1531	chr16	-	86365455	86371167		GAAGGAAAATAAGGCAGGGAAACAGGCTGGAGACTGCGGGTGCTGCGTGATGTTGTTTAG	intergenic
ASHG19A3H0000202	41.4816	5.71602	14.9481	40.8651	360.506	15.2513	5.10842	4.0761	4.0858	5.68454	7.256	4.74563	noncoding	nc-HOXD9-16-	nc-HOXD9-16	HOX cluster	558	chr2	+	176984428	176984986	NM_002148,	ATTAAGAAAACCCACAAGTTGGAGGGAGGGGGACTTAAAAAGCACATTACAATGTATCTT	exon sense-overlapping	NM_002148	HOXD10	homeobox protein Hox-D10	+	176981491	176984670
ASHG19A3L0001991	31.3137	25.0314	15.6126	27.9975	261.881	14.0243	4.74488	6.19975	4.13522	5.20294	6.12312	4.63897	noncoding	DB340652	lincRNA-FBXO32-1	lincRNA	533	chr8	-	124629184	124629717		CAAGCAAACTTACCCTGTCTATATTTACAAGGTAAAAACCCCAGAAGCACTACAGCACAC	intergenic
ASHG19A3A053297	1284.39	608.864	1768.14	1240.55	796.961	977.874	9.5002	10.5124	10.1155	10.1941	9.53295	10.1813	noncoding	uc010box.2	DJ031154	UCSC_knowngene	950	chr15	+	100348034	100379278		CCCCCTCCCTTGTATCAAATATTGTCTCTGATAATAATACATTGAGTTATTTGTAGTTCC	intergenic
ASHG19A3A043310	76349.3	6358.95	76413.5	89508.9	29855.2	71164.4	15.9635	13.6922	15.6471	16.3704	14.9202	16.1181	noncoding	ENST00000430685	RP11-214N15.5	Ensembl	241	chr10	-	114308390	114308631	uc011mct.1,NM_001402,ENST00000436459,ENST00000325349,	AAATTCTTAAAGTCTGGTGATGCTGCCATTGTTGGTATGGTTCCTGGCAAGCCCATGTGT	intronic antisense	NM_145206	VTI1A	vesicle transport through interaction with	+	114206755	114578504
ASHG19A3A016958	30.8435	6.45122	5	5	47.922	5	4.72578	4.29592	2.81126	2.83851	2.86538	2.88795	noncoding	AF131779		misc_RNA	1246	chr2	+	217891385	217892613		GATTTTGGACCATGACCTTGACAAATTATGATCTACTAGGAGAGATAATATGGAAATCAG	intergenic
ASHG19A3A051762	5637.91	682.463	7640.75	6549.88	633.416	4344.74	11.7534	10.6776	12.2522	12.5704	9.00991	12.2611	noncoding	ENST00000448875	AL162151.3	Ensembl	158	chr14	+	99439650	99439808	NM_001033853,NM_000967,ENST00000417878,ENST00000413027,ENST00000396745,	TAAGGATGACCCGTCCAAGCCGGTCCACCTCACAGCCTTCCTGGGATACAAGGCTGGCAT	intergenic
ASHG19A3A029987	237.061	36.9055	276.908	160.769	80.3736	110.288	7.28999	6.7292	7.71477	7.46807	3.05102	7.29432	noncoding	ENST00000434225	RBMXP1	Ensembl	306	chr6	-	48180387	48181905		ATGATCATGATCATGACTATTCAGATCATCCAAGTGGAAGTTCCTACAGAGATTCATATG	intergenic
ASHG19A3A052493	22.1658	5.45528	17.3708	42.8589	97.7963	14.2523	4.28419	3.96733	4.25633	5.74571	3.2548	4.66156	noncoding	ENST00000400817	AC103965.1	Ensembl	2545	chr15	-	84868063	84898722		GTGTGTCCTTGCATGGCCTATGAAGTGTGTTGTGGGATAACCGTGTGTATTGAACTCTCA	intergenic
ASHG19A3A028799	42.4003	10.6791	29.4672	25.1313	252.18	23.1698	5.13716	5.01945	4.90046	5.06324	5.99317	5.28736	noncoding	ENST00000509051	CTB-49A3.2	Ensembl	466	chr5	+	132496129	132559995		GGGAATAGAACCCTTGGAGCGTGTAGATGGGATACCACGGTCTTCCAGCTCCTATTGCAG	natural antisense	NM_015082	FSTL4	follistatin-related protein 4 precursor	-	132532151	132948223
ASHG19A3A043691	5.23367	6.38148	5	36.0128	275.283	5	2.97175	4.27729	2.81126	5.51856	6.29829	2.88795	noncoding	uc001iqp.1	AK055656	UCSC_knowngene	723	chr10	+	21803939	21805798	ENST00000442443,	ACACAGAATTGCTGGAGCTGGACAAACTGGAGCCAAAATCCGAGTCGTTGGCCGCGTGGT	natural antisense	NM_207371	C10orf140	protein DLN-1	-	21802408	21814611
ASHG19A3L0003312	17.9237	6.50707	33.7675	27.8992	101.004	16.3722	4.00286	4.31098	5.06891	5.1977	3.308	4.83649	noncoding	BE796744	lincRNA-ZPLD1-1	lincRNA	961	chr3	-	104348945	104626311		TTTTTTAGCGACAGAAAATCTCACCCTATATCCAATGGGGGTTCACCACCATGATGGCGT	intergenic
ASHG19A3A019247	7.93581	6.65709	61.615	11.1311	166.036	5	3.1269	4.34965	5.84133	4.04764	4.59694	2.88795	noncoding	AJ001905		misc_RNA	540	chr21	+	39549996	39550520		AATCAGTGGGGATTGGATTTTGCCCTGACCTGGATAAAAGGACACTTCATCACAGCAACA	intergenic
ASHG19A3A014332	202.149	125.735	197.277	100.979	176.54	180.165	7.09281	8.39729	7.28009	6.86443	4.79675	7.92126	noncoding	uc002tpy.1	AK095330	UCSC_knowngene	3793	chr2	-	130783575	130789491		CCCATTATAAATACCTTCCACTATGATGGGCTTATATTCTCCTATTCTCCTCTAGCACTT	intergenic
ASHG19A3A033250	30.5377	6.77666	19.9348	15.6312	135.277	8.64334	4.71431	4.37299	4.42018	4.46271	3.99965	4.02656	noncoding	HIT000012886		H-invDB	1865	chr7	-	99791583	99793447		AATAATAACCCCTCTGCATGTGGTTATTCGGACTATTCAGAAGCCCTAGCTGGCATTATA	natural antisense	NM_012447	STAG3	cohesin subunit SA-3	+	99775537	99812010
ASHG19A3A026462	6755.73	2293.42	2384.9	4529.17	1681.13	2626.03	12.0173	12.3281	10.5442	12.053	10.7788	11.5602	noncoding	ENST00000512318	SDHAP3	Ensembl	985	chr5	-	1568779	1593402	NM_004168,	GTTGTGGGAAAATCAGCAAGCTCTACGGAGACCTAAAGCACCTGAAGACGTTCGACCGGG	intergenic
ASHG19A3A032454	687.73	113.545	343.634	171.703	252.015	96.4576	8.65867	8.25767	7.98954	7.55363	5.99096	7.12596	noncoding	ENST00000342275	RP11-740N7.1	Ensembl	897	chr7	-	6874471	6920187	ENST00000514634,ENST00000361653,ENST00000344740,	TCAAACTCTCAGAGGATCCAGAACTGCAGCCGGTCGTTGCTGGGCTGTTCCTGTCCATGT	intergenic
ASHG19A3A024370	32599.1	3836.1	16087.5	11086.5	17897.4	11324.3	14.6355	12.9789	13.3594	13.3572	14.137	13.6001	noncoding	ENST00000510190	RP11-123J14.2	Ensembl	310	chr4	-	77880012	77880322	NM_003329,	CAAAAGGTGGGTGAATTTTCTGGGGCCAATAAGGAAAAGCTTGAAGCCACCATAATGAAT	intronic antisense	NM_018243	2013-09-11	septin-11	+	77870894	77959768
ASHG19A3A026979	92.6286	37.4215	42.4856	87.7863	50.1306	41.1121	6.10792	6.74745	5.35852	6.66558	2.87621	6.02149	noncoding	AK058164		RNAdb	1433	chr5	-	76721767	76723199		CTGACAGCCACATTTTTAAAAATATATTTTGTTTACCTTTAGGCTCACCCTGTGTCACTA	natural antisense	NM_001029854	PDE8B	high affinity cAMP-specific and IBMX-insensitive	+	76506705	76724080
ASHG19A3A026979	92.6286	37.4215	42.4856	87.7863	50.1306	41.1121	6.10792	6.74745	5.35852	6.66558	2.87621	6.02149	noncoding	AK058164		RNAdb	1433	chr5	-	76721767	76723199		CTGACAGCCACATTTTTAAAAATATATTTTGTTTACCTTTAGGCTCACCCTGTGTCACTA	natural antisense	NM_001029851	PDE8B	high affinity cAMP-specific and IBMX-insensitive	+	76506705	76724080
ASHG19A3A026979	92.6286	37.4215	42.4856	87.7863	50.1306	41.1121	6.10792	6.74745	5.35852	6.66558	2.87621	6.02149	noncoding	AK058164		RNAdb	1433	chr5	-	76721767	76723199		CTGACAGCCACATTTTTAAAAATATATTTTGTTTACCTTTAGGCTCACCCTGTGTCACTA	natural antisense	NM_003719	PDE8B	high affinity cAMP-specific and IBMX-insensitive	+	76506705	76724080
ASHG19A3A026979	92.6286	37.4215	42.4856	87.7863	50.1306	41.1121	6.10792	6.74745	5.35852	6.66558	2.87621	6.02149	noncoding	AK058164		RNAdb	1433	chr5	-	76721767	76723199		CTGACAGCCACATTTTTAAAAATATATTTTGTTTACCTTTAGGCTCACCCTGTGTCACTA	natural antisense	NM_001029853	PDE8B	high affinity cAMP-specific and IBMX-insensitive	+	76506705	76724080
ASHG19A3A026979	92.6286	37.4215	42.4856	87.7863	50.1306	41.1121	6.10792	6.74745	5.35852	6.66558	2.87621	6.02149	noncoding	AK058164		RNAdb	1433	chr5	-	76721767	76723199		CTGACAGCCACATTTTTAAAAATATATTTTGTTTACCTTTAGGCTCACCCTGTGTCACTA	natural antisense	NM_001029852	PDE8B	high affinity cAMP-specific and IBMX-insensitive	+	76506705	76724080
ASHG19A3A032544	18.5611	49.6925	126.899	66.157	202.221	77.0861	4.04896	7.13593	6.74001	6.29414	5.23312	6.8293	noncoding	ENST00000421730	AC005682.8	Ensembl	675	chr7	-	22928989	22980809		TCTATGGGCCATGCACCAGTGGCGGATTATTTGTCATATCAGAAGCACAGGCAAATTTAG	intergenic
ASHG19A3A021396	84.0536	43.7473	322.868	94.8012	185.419	72.4322	5.98583	6.95589	7.91378	6.76982	4.95138	6.74952	noncoding	ENST00000498515	RP11-696F10.1	Ensembl	228	chr3	-	109696386	109696614		AAGAAAAAAGAGATGCTGCAGATGGCATGTGCCTAGTGTCACAGCAACTGCTGTATTCAG	intergenic
ASHG19A3A042850	57.0827	10.3711	11.5506	5	92.2927	12.1876	5.5069	4.97918	3.79667	2.83851	3.17344	4.45516	noncoding	ENST00000441001	RP11-491H19.1	Ensembl	477	chr10	-	63541513	63581004		AAAGGTAGCTAGATGGAGGATGGTTCTCCTCATTCCGCAGATGATGAACTTGAAACCAGT	intergenic
ASHG19A3A043572	284.441	147.108	178.646	191.906	99.2585	181.325	7.52759	8.6124	7.14606	7.69455	3.27988	7.92921	noncoding	ENST00000417112	RP11-554I8.2	Ensembl	917	chr10	+	6779343	6780988		TGACTTTTGGAAATCTGATTGACTGGCACACTCTCTCTGCCTCTTTCTTTCTCAACATTT	intergenic
ASHG19A3A044034	97.1253	20.7424	29.988	70.3119	209.93	41.6143	6.16856	5.94668	4.92323	6.37661	5.36339	6.04048	noncoding	ENST00000415623	RP11-9E13.4	Ensembl	438	chr10	+	70184316	70184754		GGTACTCACCCAAACAAGGTGGTTATCACCAGGCTAAATCTCAACAAGGATCGGAAAAAA	intronic antisense	NM_001080449	DNA2	DNA2-like helicase	-	70173820	70231730
ASHG19A3A055194	91.484	66.7035	43.8864	35.3459	119.085	41.9011	6.09286	7.52686	5.39648	5.49597	3.6563	6.04755	noncoding	uc003fif.1	AK127557	UCSC_knowngene	3125	chr3	-	172308502	172312373		GTCCCAGAAATCCCTAGTCCTCCATCAGAGaagcagctagtgtgtactgctctcacagag	intergenic
ASHG19A3A049421	40.6306	8.78073	19.8514	31.2187	237.843	10.6274	5.08305	4.73147	4.41461	5.33591	5.79224	4.27498	noncoding	ENST00000454681	RP11-141M1.3	Ensembl	844	chr13	-	33929342	34250905		TAAAAATGTAATGGAATTGCAGAGTTGTTGGCATTCAGATGTGTAGGTGGTGGGTGGCAA	intergenic
ASHG19A3A030902	1994.43	1370.86	2859.07	1537.23	1572.79	2169.89	10.1584	11.6568	10.8109	10.5109	10.6772	11.2698	noncoding	AY927635		RNAdb	2188	chr6	+	3150252	3152439		ATTAAAATGGATTTTTCTAGAGTAACCACCAGATCACCTCCCCCACTCTCAGTCCGTTTT	intron sense-overlapping	NM_004332	BPHL	valacyclovir hydrolase precursor	+	3118925	3153432
ASHG19A3A018483	5.58648	23.7241	28.2524	39.8448	91.1353	44.1812	2.99756	6.12595	4.84947	5.65212	3.15438	6.11753	noncoding	ENST00000366097	RP11-560A15.3	Ensembl	770	chr20	+	55689970	55697148		TCAGGTGGAGTCTGTGGTTCCCATGGTTCCTAGAGTGAGGACTCATCCTGCCAGATGGAG	intergenic
ASHG19A3A007974	447.463	5.69365	463.345	31.2891	263.063	36.49	8.09477	4.06787	8.35708	5.33896	6.14051	5.86791	noncoding	ENST00000450587	AC005324.4	Ensembl	669	chr17	-	15607545	15608214	NM_014501,	TGAAGGGACCCCATATGCTGGAGGTCTGTTCCGCATGAAACTCCTGCTGGGGAAGGACTT	intronic antisense	NM_020652	ZNF286A	zinc finger protein 286A	+	15602890	15624100
ASHG19A3A007974	447.463	5.69365	463.345	31.2891	263.063	36.49	8.09477	4.06787	8.35708	5.33896	6.14051	5.86791	noncoding	ENST00000450587	AC005324.4	Ensembl	669	chr17	-	15607545	15608214	NM_014501,	TGAAGGGACCCCATATGCTGGAGGTCTGTTCCGCATGAAACTCCTGCTGGGGAAGGACTT	intronic antisense	NM_001130842	ZNF286A	zinc finger protein 286A	+	15602890	15624100
ASHG19A3A050454	3029.83	84.6484	564.484	608.253	392.671	230.458	10.792	7.84884	8.61157	9.21578	7.53967	8.23927	noncoding	ENST00000423940	AL390877.1	Ensembl	420	chr1	-	118320708	118321128	NM_017761,	CAAGCTAAACAGAACTATGCTGGTGCCAAATTTAGTGAGCCGCCATCACCAAGTGTTCTT	intergenic
ASHG19A3A023795	37.3972	5.5451	37.4447	44.4638	81.2581	29.3289	4.97689	4.00574	5.19684	5.79202	3.05967	5.59295	noncoding	G36731		misc_RNA	465	chr3	+	197615948	197616413		AACCTGTAGATGAGTCATCTTTGAGGTACCAGGTGTTTCTTAACTCTCTCCAAGTCCTTC	natural antisense	NM_001134435	IQCG	IQ domain-containing protein G	-	197615947	197676796
ASHG19A3A023795	37.3972	5.5451	37.4447	44.4638	81.2581	29.3289	4.97689	4.00574	5.19684	5.79202	3.05967	5.59295	noncoding	G36731		misc_RNA	465	chr3	+	197615948	197616413		AACCTGTAGATGAGTCATCTTTGAGGTACCAGGTGTTTCTTAACTCTCTCCAAGTCCTTC	natural antisense	NM_032263	IQCG	IQ domain-containing protein G	-	197615945	197686886
ASHG19A3L0002300	57.8968	17.9343	55.5478	38.1782	23.1465	35.7179	5.52584	5.74055	5.70494	5.59527	2.69039	5.84013	noncoding	BG925695	lincRNA-CASK-2	lincRNA	461	chrX	-	43134151	43134491		TCATGGTTCTTCAGTGTCAAATGACTTTCCCCTCATTTCTGGAATCCATACGTAGGCATA	intergenic
ASHG19A3A016989	47542.3	17821.8	53999	35271.2	22326.9	30292.5	15.2071	15.0355	15.0746	15.0538	14.4556	14.9534	noncoding	ENST00000456160	AC009974.11	Ensembl	467	chr2	+	219706321	219706788	ENST00000446445,	TATATTTGACTGGCTCCTGATTACAATGCTTTGGATGTTGCCAACAAAATTGGGATCATC	intergenic
ASHG19A3A040520	30.1701	5.46269	27.1767	10.443	25.9076	14.7582	4.69792	3.97026	4.80561	3.97412	2.71749	4.70357	noncoding	G36544		misc_RNA	463	chrX	-	150158777	150159240		CCAAGTGGCCTCAACTTGACAGCCTCTTTAAAACTCAATGTTTGCCTAATCAAAGATCAT	natural antisense	NM_005342	HMGB3	high mobility group protein B3	+	150151762	150159248
ASHG19A3A036659	98.825	13.3087	118.817	31.4278	156.99	21.7488	6.19089	5.33325	6.66525	5.34567	4.41996	5.20456	noncoding	G43227		misc_RNA	103	chr8	+	66514940	66515043		AAACACATCTGGTTCTGGCAGCAAGTTATATTATGCATTTAGAGCAATAGGTGCCCTGAA	natural antisense	NM_018120	ARMC1	armadillo repeat-containing protein 1	-	66514690	66546452
ASHG19A3A054475	98.3625	42.1076	98.5373	40.4914	181.289	68.7188	6.18375	6.9016	6.43656	5.67232	4.88219	6.68099	noncoding	uc002dxm.2	LOC23117	UCSC_knowngene	1138	chr16	+	30234297	30235813	uc002djn.3,uc002dit.2,	TTTGGGTGATGATGGTTCCACGTCAGCGGCCCTCCGCCTCTTGGGTTTGCGTGACGGTTC	intergenic
ASHG19A3A032209	25.8935	5.43736	39.8378	22.9698	135.847	15.803	4.49404	3.9582	5.27336	4.94577	4.01259	4.79081	noncoding	ENST00000392260	RP11-472G23.7	Ensembl	808	chr6	+	150363681	150364489		ATGATTCTGTGGATTACCAGACATTGTGGTAGGGAAAGGACTCACTTTCTCATCCCATGG	intergenic
ASHG19A3A007646	97.5357	18.6401	95.8937	54.3213	256.882	47.4021	6.17272	5.7924	6.40277	6.04813	6.05364	6.2077	noncoding	NR_028388	FUS	RefSeq_NR	5084	chr16	+	31191430	31206190		TCTTCTTATGGCCAGAGCCAGAACACAGGCTATGGAACTCAGTCAACTCCCCAGGGATAT	exon sense-overlapping	NM_001170634	FUS	RNA-binding protein FUS isoform 2	+	31191430	31206192
ASHG19A3A007646	97.5357	18.6401	95.8937	54.3213	256.882	47.4021	6.17272	5.7924	6.40277	6.04813	6.05364	6.2077	noncoding	NR_028388	FUS	RefSeq_NR	5084	chr16	+	31191430	31206190		TCTTCTTATGGCCAGAGCCAGAACACAGGCTATGGAACTCAGTCAACTCCCCAGGGATAT	exon sense-overlapping	NM_004960	FUS	RNA-binding protein FUS isoform 1	+	31191430	31206192
ASHG19A3A007646	97.5357	18.6401	95.8937	54.3213	256.882	47.4021	6.17272	5.7924	6.40277	6.04813	6.05364	6.2077	noncoding	NR_028388	FUS	RefSeq_NR	5084	chr16	+	31191430	31206190		TCTTCTTATGGCCAGAGCCAGAACACAGGCTATGGAACTCAGTCAACTCCCCAGGGATAT	exon sense-overlapping	NM_001170937	FUS	RNA-binding protein FUS isoform 3	+	31191430	31206192
ASHG19A3A024338	17.8164	5.46735	20.7748	5.32652	118.994	6.38504	3.99401	3.97176	4.47087	3.29041	3.65434	3.68691	noncoding	uc003hii.3	AK027257	UCSC_knowngene	2546	chr4	-	75881183	75895572		AATCTGCTCCCAGGCCAAGACAATACAACCAAATCATCTGGATGCAAGTCAAGCTATGAG	intronic antisense	NM_015393	PARM1	prostate androgen-regulated mucin-like protein 1	+	75858284	75975325
ASHG19A3L0000103	317.251	170.098	381.551	254.002	362.117	306.947	7.66448	8.80284	8.12284	8.06452	7.27163	8.6129	noncoding	BF511988	lincRNA-TOMM20-1	lincRNA	521	chr1	+	235062091	235062598		ATTTACTTGAAAGAGACCTCATGCCAAAAAATGCATAGCATCATCCCCCACCTGCTCAGT	intergenic
ASHG19A3A015205	110.945	52.4294	100.803	47.9974	134.406	63.9517	6.33527	7.20918	6.46449	5.8859	3.98056	6.58858	noncoding	ENST00000458377	AC005237.4	Ensembl	559	chr2	-	241955015	242003533		TCTGCTGTCTCCCAGCGCCTGCCACTCAGCAGAGGCCGTCTGCAACCCACAACTATTGCT	natural antisense	NM_001080437	SNED1	sushi, nidogen and EGF-like domain-containing	+	241938254	242033643
ASHG19A3A020171	142.609	24.6074	181.068	81.5146	80.142	49.5471	6.6518	6.17599	7.16655	6.569	3.04938	6.26438	noncoding	uc010gto.2	LOC96610	UCSC_knowngene	3179	chr22	+	22652462	22664057		AAGCCACTGGGTTGCAAGTTCAGATGGTCTTTCTTGTTTTTCTTAGCTAATTGTAAGTAA	intergenic
ASHG19A3A015641	25.8641	14.0526	23.8214	21.8419	8.89923	12.8896	4.49194	5.40683	4.64371	4.88434	2.46055	4.52469	noncoding	AK122979		misc_RNA	2107	chr2	+	48766384	48768491		CCCAATCCGTCATACTGACTGAGGTTCTTAACTCCTAATTAACTTAATTAAATTAACTCC	intron sense-overlapping	NM_001198593	STON1-GTF2A1L	STON1-GTF2A1L protein isoform 2	+	48757063	49003656
ASHG19A3A015641	25.8641	14.0526	23.8214	21.8419	8.89923	12.8896	4.49194	5.40683	4.64371	4.88434	2.46055	4.52469	noncoding	AK122979		misc_RNA	2107	chr2	+	48766384	48768491		CCCAATCCGTCATACTGACTGAGGTTCTTAACTCCTAATTAACTTAATTAAATTAACTCC	intron sense-overlapping	NM_006873	STON1	stonin-1	+	48757307	48825654
ASHG19A3A015641	25.8641	14.0526	23.8214	21.8419	8.89923	12.8896	4.49194	5.40683	4.64371	4.88434	2.46055	4.52469	noncoding	AK122979		misc_RNA	2107	chr2	+	48766384	48768491		CCCAATCCGTCATACTGACTGAGGTTCTTAACTCCTAATTAACTTAATTAAATTAACTCC	intron sense-overlapping	NM_001198595	STON1	stonin-1	+	48757307	48825654
ASHG19A3H0000205	3552.02	4481.62	4841.51	4273.21	4821.6	3129.66	11.0283	13.2049	11.5897	11.9601	12.2978	11.8024	noncoding	nc-HOXC10-129-	nc-HOXC10-129	HOX cluster	260	chr12	+	54378513	54378773		CTCCACCCCTCTACCTCCCCTGCCGCCCGGGGGGCGCTTCCTTTGTTCGCGGGGAAGGGC	intergenic
ASHG19A3A043970	124.093	37.0198	106.665	78.9029	130.442	48.6958	6.47873	6.73468	6.53292	6.52697	3.89815	6.2407	noncoding	X98261		NRED	686	chr10	+	58118391	58120977		AAACTCAACCAGGATCTTGGCTGGCAGTTCTGCCTCCTCCTGCAGGCCTACAGGTTCCAA	natural antisense	NM_001005413	ZWINT	ZW10 interactor isoform b	-	58117198	58121034
ASHG19A3A043970	124.093	37.0198	106.665	78.9029	130.442	48.6958	6.47873	6.73468	6.53292	6.52697	3.89815	6.2407	noncoding	X98261		NRED	686	chr10	+	58118391	58120977		AAACTCAACCAGGATCTTGGCTGGCAGTTCTGCCTCCTCCTGCAGGCCTACAGGTTCCAA	natural antisense	NM_032997	ZWINT	ZW10 interactor isoform a	-	58117198	58121034
ASHG19A3A043970	124.093	37.0198	106.665	78.9029	130.442	48.6958	6.47873	6.73468	6.53292	6.52697	3.89815	6.2407	noncoding	X98261		NRED	686	chr10	+	58118391	58120977		AAACTCAACCAGGATCTTGGCTGGCAGTTCTGCCTCCTCCTGCAGGCCTACAGGTTCCAA	natural antisense	NM_007057	ZWINT	ZW10 interactor isoform a	-	58117198	58121034
ASHG19A3A037406	224.724	6.14001	94.8543	245.741	306.933	126.628	7.22649	4.21216	6.38856	8.02861	6.69663	7.47072	noncoding	ENST00000415209	AL591471.1	Ensembl	141	chr9	-	42553922	42554063		TGGGCAGAGGCACTCCTCACTTCCCAGGGGCTGCGTATGAATCACAATGTAGGGGATAAA	intergenic
ASHG19A3A019508	505.408	8.24618	1666.9	521.44	405.948	349.421	8.26088	4.64062	10.0358	8.9983	7.65338	8.79339	noncoding	ENST00000437860	AC007050.14	Ensembl	327	chr22	-	21051047	21053224		AGGCAGTCAATAAGATGTCCCTGCACAACCTTGCCACTGTCTTTGGCCCCATGCTGCTCC	intergenic
ASHG19A3H0000094	5200.69	882.131	10213.5	3821.9	804.535	3052.98	11.6098	11.0612	12.6797	11.8007	9.55255	11.7685	noncoding	nc-HOXB9-193-	nc-HOXB9-193	HOX cluster	858	chr17	-	46768301	46769159	ENST00000461606,	CAGAAAATGTTGACATTACTCTGAAGGGATGCACAGTTATTGTGAAGGGCCCCAGAGGAA	intergenic
ASHG19A3L0002591	48.0119	7.94733	57.6174	6.29805	361.131	5	5.29074	4.59067	5.75039	3.43921	7.26225	2.88795	noncoding	chr1:210421187-210433352-	lincRNA-SERTAD4	lincRNA	12166	chr1	-	210421187	210433352		GCATTCAAGGACAGTAATGGAGAAGTCATGGAGGCTTGTTCACTGCAAACCCATAATGTA	intergenic
ASHG19A3A015288	27.8387	7.93125	18.8441	141.349	235.466	5	4.59079	4.58751	4.35148	7.30626	5.75431	2.88795	noncoding	ENST00000492300	RP11-734K21.3	Ensembl	368	chr2	+	9255325	9257013		CCTGGCTCTGAGAAGAAGCTACAAAACACAGTAGAAGAAAAAGAAAACAGTCTTTTAAAG	intergenic
ASHG19A3A023817	462.625	43.4647	147.856	99.6052	294.736	84.5791	8.14053	6.94644	6.92583	6.84572	6.54342	6.95135	noncoding	NR_002451	ABCA11P	RefSeq_NR	1895	chr4	-	419223	467998		CCTGCGGGTATTGGATGATTCGTAGCTAAGACTTCGCGACACCCTTGAAGCTGAGAAATG	exon sense-overlapping	NM_133474	ZNF721	zinc finger protein 721	-	433778	493442
ASHG19A3A034077	25.6157	17.6246	15.7014	25.2339	140.053	58.7539	4.4793	5.71399	4.14103	5.06872	4.09763	6.47771	noncoding	NR_015364	LOC441204	RefSeq_NR	1649	chr7	+	26443106	26535982		ACTCTGAATCCAGTGCTCTTTCTACTTCACCATAGACACATGCCCCTTGAGTATAAGGGA	intergenic
ASHG19A3A008387	99.8937	6.71523	36.8006	19.2745	50.5823	10.9194	6.20558	4.36026	5.1751	4.72777	2.87837	4.31255	noncoding	AK023939		misc_RNA	3065	chr17	-	41434887	41437957		GGTACGTCACTATCCAGTCTACTTTTTCCATTGACGTGGCTGAGTCATATGTAGTATGAC	intergenic
ASHG19A3A054851	243.207	64.798	278.039	191.202	360.916	87.8684	7.32566	7.48896	7.72199	7.68813	7.25961	7.00488	noncoding	uc002fih.2	AK057887	UCSC_knowngene	3732	chr16	+	84696933	84700665		TTTAACATGAACAGAATGTGTGGTTCTGAAGGTGTGTGGGGGTCTCAAGAAATTGTCCTT	intergenic
ASHG19A3A031700	780.141	141.633	620.262	478.927	146.512	235.344	8.82487	8.55928	8.7204	8.88808	4.22283	8.26733	noncoding	ENST00000402650	RP11-789A7.1	Ensembl	695	chr6	+	71874778	71875473	NM_006330,ENST00000513113,	TGTCAACAGGAAATGATGAATGTCAAGCAATTCATTGATAAACTCCTACCTCCAATTGAT	intergenic
ASHG19A3L0003323	17.787	6.73021	24.3721	9.98619	51.4406	14.5211	3.99079	4.3631	4.67038	3.92505	2.88241	4.68385	noncoding	CK430718	lincRNA-C6orf118-2	lincRNA	465	chr6	+	164403207	164403679		AAACTACTAATGATTCAGAGAATTAGGCCTGTAGATCTCCATTTTCTCAACTTGTTTCAC	intergenic
ASHG19A3A053405	28.3844	16.4967	23.2224	22.1969	116.649	25.1333	4.61839	5.62199	4.61136	4.90421	3.6055	5.39258	noncoding	NR_027274	LOC100128788	RefSeq_NR	1371	chr16	-	2787076	2794798		AAACTGGGTTCACACAACAAGCTCGGACTCCTCTTAACACTCCTGATTGGTGACATTATG	intergenic
ASHG19A3A028258	5	22.2333	14.1582	41.6437	117.714	9.42489	2.74344	6.03992	4.02162	5.70796	3.62902	4.12637	noncoding	uc003jrq.2	AB074188	UCSC_knowngene	2091	chr5	+	58153128	58155219		GGAGCTCTTGTGTGGGTTTAAAGCTATGAAGTGTATTCACATTGTGAAGTTTTAATTATC	intergenic
ASHG19A3A011559	21585.7	985.138	8907.19	8533.74	1251.82	4514.09	13.9313	11.2211	12.4747	12.9707	10.3419	12.3152	noncoding	ENST00000436287	ACTBP11	Ensembl	1126	chr1	-	224051427	224052553		ATGAAACTACCTTCAACTCCATCACGAAGTGTGACGTGGACATCTGCAAAGACCTGTACT	intergenic
ASHG19A3A046706	143.003	87.9958	166.309	208.244	157.841	260.675	6.65518	7.90493	7.06024	7.79935	4.43583	8.40188	noncoding	ENST00000511464	AP000867.14	Ensembl	255	chr11	+	71279725	71279980	ENST00000502328,	AGTGCAGTTGCTGCAAACTCTGCTGCTGCTCCTCAGGCTGTGAATCAACCTGCTCCCAGT	intergenic
ASHG19A3A051162	194.873	98.4253	489.969	74.6663	55.5957	107.188	7.04218	8.05411	8.42959	6.45136	2.90109	7.25746	noncoding	uc001ymn.2	BX161461	UCSC_knowngene	1557	chr14	-	103653558	103655365		AATCCCACAGGAGCTGTCGCTGATCTTTGTCCTCTATTCGCTGAAATAAAGTTCACCATG	intergenic
ASHG19A3A054444	824.475	398.615	1474.68	603.941	411.427	717.23	8.89921	9.93221	9.87325	9.2034	7.69954	9.74308	noncoding	ENST00000355407	AC009093.1	Ensembl	465	chr16	+	29260172	29260639		TTTTCTCTTCTAAGAACACTTGTCATTGAATTCACAGCCCTCCCTACTTCAGAACAATCT	intergenic
ASHG19A3A035500	1818.88	525.26	2328.34	620.347	640.624	586.196	10.0253	10.2969	10.512	9.23976	9.03726	9.47907	noncoding	uc003wsr.1	CR590086	UCSC_knowngene	1374	chr8	-	9412656	9414030		AGGTGTCCCCTTGAGCTCTTGTCCCTTCCCTATAATTTTTCTCACCCTATGTGCTTTAAT	natural antisense	NM_003747	TNKS	tankyrase-1	+	9413444	9639856
ASHG19A3A010177	24904.3	20157.2	52545.8	22173.3	27891.4	19027.5	14.1909	15.1824	15.0187	14.3664	14.8051	14.3158	noncoding	ENST00000494882	RP11-681N23.1	Ensembl	321	chr18	-	13919601	13919922	NM_021029,NM_001001,ENST00000490372,ENST00000451203,ENST00000443749,ENST00000413334,ENST00000399253,	TGCAAGCATTTTGAACTGGGAGGAGATAAGAAGAGAAAGGGCCAAGTGATCCCGTTCTAA	intergenic
ASHG19A3A047512	74.5335	21.4995	13.7947	29.2778	132.874	31.0709	5.83634	5.99644	3.9905	5.25858	3.94826	5.66739	noncoding	uc001rpo.1	AX747844	UCSC_knowngene	2073	chr12	-	47599681	47601754		ACCAAGCCTGGTGCCAATCATTGACAATATTATGGTTAGTACTTACTGAGGGCTGACTAT	intergenic
ASHG19A3A008754	45.87	38.5463	32.4221	56.1839	26.0309	26.7386	5.23152	6.78702	5.01575	6.08567	2.71863	5.47235	noncoding	uc002jis.3	BC039327	UCSC_knowngene	2060	chr17	-	69093914	69198318		CTTTAAATACTCATGTCACATTTGTGCTGTTGCCAATGCTTCTCAGACCCTCCAGATGAG	intergenic
ASHG19A3L0003197	40.3594	37.4541	20.7754	23.3148	323.531	19.9449	5.07508	6.74881	4.471	4.96437	6.88842	5.09014	noncoding	BU533451	lincRNA-ATP6V1C1-2	lincRNA	834	chr8	-	104091398	104092160		ACAAAAAACCAAGAAAGAAAGTGGGGGGTGGGATACTCTTACATCAAGAACCGCTTCTCC	intergenic
ASHG19A3L0001272	43.4322	24.0974	5	7.43533	255.473	5.92527	5.16201	6.14783	2.81126	3.60124	6.03607	3.61093	noncoding	BG180467	lincRNA-POTED-1	lincRNA	893	chr21	+	11139159	11139834		AACTTCAGACGCGAGAGTGTTGATTATACACTCAAGGCCCCACATTAGGGAAGTTTGTGA	intergenic
ASHG19A3A040172	15344.4	1109.9	6253.02	8536.56	1659.24	3795.9	13.3908	11.3745	11.9601	12.9722	10.7575	12.0788	noncoding	ENST00000404582	RP11-568G11.3	Ensembl	967	chr1	+	220426911	220427878	NM_206839,NM_006792,NM_006791,	AGAATTCTGCAACTTTGTTTAGTGCCAGCGATTATGAAGTGGCTCCTCCTGAGTACCATC	intronic antisense	NM_012414	RAB3GAP2	rab3 GTPase-activating protein non-catalytic	-	220321609	220445843
ASHG19A3L0000181	55.9515	53.7812	60.193	69.3269	17.2535	56.8831	5.48103	7.24022	5.81066	6.35852	2.61974	6.43495	noncoding	AK309032	lincRNA-LMO4-3	lincRNA	1152	chr1	+	87678351	87717014		GTTTCTCTTTTCTCTCTGAGAATGTTAGACCTCTGATCTAATTCTCCACTGCTTCCTGCT	intergenic
ASHG19A3A008459	68.4364	50.7872	76.045	30.8773	1571.98	38.2522	5.7312	7.16342	6.11132	5.32341	10.6756	5.92747	noncoding	BC018035		NRED	458	chr17	-	43921245	43972139		GGCGAGGACGGGAGAGGACAGCGGAGGAGGAGAAGGTGGCTGTGGTGGCGGCGGCAGAAG	natural antisense	NM_001203251	MAPT	microtubule-associated protein tau isoform 7	+	43971747	44105699
ASHG19A3A008459	68.4364	50.7872	76.045	30.8773	1571.98	38.2522	5.7312	7.16342	6.11132	5.32341	10.6756	5.92747	noncoding	BC018035		NRED	458	chr17	-	43921245	43972139		GGCGAGGACGGGAGAGGACAGCGGAGGAGGAGAAGGTGGCTGTGGTGGCGGCGGCAGAAG	natural antisense	NM_005910	MAPT	microtubule-associated protein tau isoform 2	+	43971747	44105699
ASHG19A3A008459	68.4364	50.7872	76.045	30.8773	1571.98	38.2522	5.7312	7.16342	6.11132	5.32341	10.6756	5.92747	noncoding	BC018035		NRED	458	chr17	-	43921245	43972139		GGCGAGGACGGGAGAGGACAGCGGAGGAGGAGAAGGTGGCTGTGGTGGCGGCGGCAGAAG	natural antisense	NM_016841	MAPT	microtubule-associated protein tau isoform 4	+	43971747	44105699
ASHG19A3A008459	68.4364	50.7872	76.045	30.8773	1571.98	38.2522	5.7312	7.16342	6.11132	5.32341	10.6756	5.92747	noncoding	BC018035		NRED	458	chr17	-	43921245	43972139		GGCGAGGACGGGAGAGGACAGCGGAGGAGGAGAAGGTGGCTGTGGTGGCGGCGGCAGAAG	natural antisense	NM_016835	MAPT	microtubule-associated protein tau isoform 1	+	43971747	44105699
ASHG19A3A008459	68.4364	50.7872	76.045	30.8773	1571.98	38.2522	5.7312	7.16342	6.11132	5.32341	10.6756	5.92747	noncoding	BC018035		NRED	458	chr17	-	43921245	43972139		GGCGAGGACGGGAGAGGACAGCGGAGGAGGAGAAGGTGGCTGTGGTGGCGGCGGCAGAAG	natural antisense	NM_001203252	MAPT	microtubule-associated protein tau isoform 8	+	43971747	44105699
ASHG19A3A008459	68.4364	50.7872	76.045	30.8773	1571.98	38.2522	5.7312	7.16342	6.11132	5.32341	10.6756	5.92747	noncoding	BC018035		NRED	458	chr17	-	43921245	43972139		GGCGAGGACGGGAGAGGACAGCGGAGGAGGAGAAGGTGGCTGTGGTGGCGGCGGCAGAAG	natural antisense	NM_001123066	MAPT	microtubule-associated protein tau isoform 6	+	43971747	44105699
ASHG19A3A008459	68.4364	50.7872	76.045	30.8773	1571.98	38.2522	5.7312	7.16342	6.11132	5.32341	10.6756	5.92747	noncoding	BC018035		NRED	458	chr17	-	43921245	43972139		GGCGAGGACGGGAGAGGACAGCGGAGGAGGAGAAGGTGGCTGTGGTGGCGGCGGCAGAAG	natural antisense	NM_016834	MAPT	microtubule-associated protein tau isoform 3	+	43971747	44105699
ASHG19A3A008459	68.4364	50.7872	76.045	30.8773	1571.98	38.2522	5.7312	7.16342	6.11132	5.32341	10.6756	5.92747	noncoding	BC018035		NRED	458	chr17	-	43921245	43972139		GGCGAGGACGGGAGAGGACAGCGGAGGAGGAGAAGGTGGCTGTGGTGGCGGCGGCAGAAG	natural antisense	NM_001123067	MAPT	microtubule-associated protein tau isoform 5	+	43971747	44105699
ASHG19A3A008459	68.4364	50.7872	76.045	30.8773	1571.98	38.2522	5.7312	7.16342	6.11132	5.32341	10.6756	5.92747	noncoding	BC018035		NRED	458	chr17	-	43921245	43972139		GGCGAGGACGGGAGAGGACAGCGGAGGAGGAGAAGGTGGCTGTGGTGGCGGCGGCAGAAG	intronic antisense	NM_175882	IMP5	signal peptide peptidase-like 2C precursor	+	43922255	43924438
ASHG19A3A043980	132.374	297.985	5817.68	723	436.038	713.694	6.56269	9.55982	11.8587	9.45614	7.89279	9.73775	noncoding	AK130049		NRED	2232	chr10	+	60588954	60591182		GATGCAATGAAGGGAATATGACACTACAGTATACAGAGTTGTTGTTATATGATGCACAAA	intergenic
ASHG19A3A054857	23.0574	13.1528	39.3115	24.7381	343.075	19.448	4.33586	5.31342	5.25523	5.04206	7.08879	5.05528	noncoding	ENST00000393255	AC025280.1	Ensembl	399	chr16	+	84954082	84954483		ACTCCCGCCAACAGCAGCCGTTCCCCTAACTATAAGATGCTCAAGGAGGAGCAAGAGGTG	intergenic
ASHG19A3A022344	3860.44	359.759	2083.14	1259.06	387.1	901.705	11.1518	9.80642	10.3485	10.2105	7.49219	10.067	noncoding	ENST00000412769	RP11-329A14.1	Ensembl	1257	chr1	+	48901638	48902895	NM_018571,	CCTTGGACTGAGCCAGAATGTGATTTTCCTGATGAAAAAGACTCATACTTGGAATTCTAG	intronic antisense	NM_019073	SPATA6	spermatogenesis-associated protein 6 precursor	-	48761043	48937876
ASHG19A3A050245	45.0324	5.44869	48.5149	40.875	122.238	29.1702	5.20743	3.96456	5.52773	5.68484	3.72441	5.58578	noncoding	ENST00000452680	RP11-485H8.2	Ensembl	848	chr1	-	116399584	116400440		AACTTTGGTGGTGGTCATGGAGGTAGTTTTTGGAATGACAACTTTGGTCATGGAGGAAAC	intergenic
ASHG19A3A026980	250.362	41.3522	62.3942	67.4944	91.5	53.9932	7.3628	6.8791	5.8556	6.3217	3.16033	6.37104	noncoding	AK092482		RNAdb	2386	chr5	-	76723251	76725632		GCATGGCACAACATACTGCATGGGCTTACACCCAGAAAATTTGGATTTTAATAAAAATTT	natural antisense	NM_001029854	PDE8B	high affinity cAMP-specific and IBMX-insensitive	+	76506705	76724080
ASHG19A3A026980	250.362	41.3522	62.3942	67.4944	91.5	53.9932	7.3628	6.8791	5.8556	6.3217	3.16033	6.37104	noncoding	AK092482		RNAdb	2386	chr5	-	76723251	76725632		GCATGGCACAACATACTGCATGGGCTTACACCCAGAAAATTTGGATTTTAATAAAAATTT	natural antisense	NM_001029851	PDE8B	high affinity cAMP-specific and IBMX-insensitive	+	76506705	76724080
ASHG19A3A026980	250.362	41.3522	62.3942	67.4944	91.5	53.9932	7.3628	6.8791	5.8556	6.3217	3.16033	6.37104	noncoding	AK092482		RNAdb	2386	chr5	-	76723251	76725632		GCATGGCACAACATACTGCATGGGCTTACACCCAGAAAATTTGGATTTTAATAAAAATTT	natural antisense	NM_003719	PDE8B	high affinity cAMP-specific and IBMX-insensitive	+	76506705	76724080
ASHG19A3A026980	250.362	41.3522	62.3942	67.4944	91.5	53.9932	7.3628	6.8791	5.8556	6.3217	3.16033	6.37104	noncoding	AK092482		RNAdb	2386	chr5	-	76723251	76725632		GCATGGCACAACATACTGCATGGGCTTACACCCAGAAAATTTGGATTTTAATAAAAATTT	natural antisense	NM_001029853	PDE8B	high affinity cAMP-specific and IBMX-insensitive	+	76506705	76724080
ASHG19A3A026980	250.362	41.3522	62.3942	67.4944	91.5	53.9932	7.3628	6.8791	5.8556	6.3217	3.16033	6.37104	noncoding	AK092482		RNAdb	2386	chr5	-	76723251	76725632		GCATGGCACAACATACTGCATGGGCTTACACCCAGAAAATTTGGATTTTAATAAAAATTT	natural antisense	NM_001029852	PDE8B	high affinity cAMP-specific and IBMX-insensitive	+	76506705	76724080
ASHG19A3L0001078	37.7895	5.4244	13.8277	36.2713	81.9536	11.4619	4.99148	3.95104	3.99324	5.52846	3.06619	4.37485	noncoding	DC428746	lincRNA-ARHGAP15	lincRNA	577	chr2	+	143828536	143986326	NM_018460,	TTCTAGTCGAAGAATTGAATTTTACAAAGAATCCAAGCAACAGGCTCTGTCCAATATGAA	exon sense-overlapping	NM_018460	ARHGAP15	rho GTPase-activating protein 15	+	143886898	144525921
ASHG19A3A007207	139.453	60.9276	141.067	129.453	217.918	99.5331	6.6217	7.41069	6.86776	7.18981	5.48494	7.16279	noncoding	NR_023385	RNF216L	RefSeq_NR	2155	chr7	+	5013615	5037798		AGGACACTATGCAATCACCCGAAAGGGGTTGGCATCTGCACATCCTTCCTGGGCATCTCG	intergenic
ASHG19A3A025851	8816.55	3183.64	27836.3	7874.01	10019.8	6045.64	12.4575	12.7491	14.1482	12.8208	13.3279	12.6965	noncoding	ENST00000413177	RP11-289C17.1	Ensembl	1513	chr4	+	103817881	103819394	ENST00000452851,ENST00000445594,ENST00000428454,ENST00000426076,	AAAGGTATAGCTGTACCACAAGACCACCAAGCTAAAGAGGCTGCCCAGAAAGCAGTTAAT	intronic antisense	NM_001100874	NHEDC1	sodium/hydrogen exchanger-like domain-containing	-	103806204	103940896
ASHG19A3L0001667	24.19	6.53965	20.429	5.53227	197.376	5	4.40168	4.31908	4.4511	3.32706	5.15254	2.88795	noncoding	chr5:58234093-58248293-	lincRNA-RAB3C-2	lincRNA	14201	chr5	-	58234093	58248293		AATGGCTATCCTCCATCACAGCTGAAGAATGATCACACAGAGAACCGAGAAATGAGTCTC	intergenic
ASHG19A3L0001385	41.053	41.9967	33.9159	41.4704	129.6	28.9779	5.09607	6.8983	5.07508	5.70272	3.88136	5.57783	noncoding	AF130085		misc_RNA	2359	chr3	-	40993412	41278958		CCAAAAGAAACATGGTTAACAAACAGGGCATTCTCCTCTGTAAAGTTTGTGAAATCATTT	natural antisense	NM_001098210	CTNNB1	catenin beta-1	+	41240941	41281939
ASHG19A3L0001385	41.053	41.9967	33.9159	41.4704	129.6	28.9779	5.09607	6.8983	5.07508	5.70272	3.88136	5.57783	noncoding	AF130085		misc_RNA	2359	chr3	-	40993412	41278958		CCAAAAGAAACATGGTTAACAAACAGGGCATTCTCCTCTGTAAAGTTTGTGAAATCATTT	natural antisense	NM_001098209	CTNNB1	catenin beta-1	+	41240941	41281939
ASHG19A3L0001385	41.053	41.9967	33.9159	41.4704	129.6	28.9779	5.09607	6.8983	5.07508	5.70272	3.88136	5.57783	noncoding	AF130085		misc_RNA	2359	chr3	-	40993412	41278958		CCAAAAGAAACATGGTTAACAAACAGGGCATTCTCCTCTGTAAAGTTTGTGAAATCATTT	natural antisense	NM_001904	CTNNB1	catenin beta-1	+	41240941	41281939
ASHG19A3A041717	82.0038	5.44114	16.4792	19.9509	132.476	17.4175	5.95389	3.96038	4.19343	4.77422	3.94037	4.91623	noncoding	ENST00000433225	AC151960.1	Ensembl	199	chrX	+	152415691	152416269		CCCATATCCACTCAACACATTCACTGACAAACTCGCTCACACAGGGTCATCTGATTGTAA	intergenic
ASHG19A3A015096	179.472	105.144	149.026	136.638	74.0591	148.179	6.94057	8.1451	6.93649	7.26091	2.99527	7.68387	noncoding	AF085934		misc_RNA	449	chr2	-	231330480	231330918		TGGGATCCTGCCCAGCTCTCTCCATAATCCTCTGTGTGTATTATTTGGAAATGCCTCTTT	intronic antisense	NM_001206701	SP100	nuclear autoantigen Sp-100 isoform 3	+	231280870	231372861
ASHG19A3A015096	179.472	105.144	149.026	136.638	74.0591	148.179	6.94057	8.1451	6.93649	7.26091	2.99527	7.68387	noncoding	AF085934		misc_RNA	449	chr2	-	231330480	231330918		TGGGATCCTGCCCAGCTCTCTCCATAATCCTCTGTGTGTATTATTTGGAAATGCCTCTTT	intronic antisense	NM_001206703	SP100	nuclear autoantigen Sp-100 isoform 5	+	231280870	231335250
ASHG19A3A015096	179.472	105.144	149.026	136.638	74.0591	148.179	6.94057	8.1451	6.93649	7.26091	2.99527	7.68387	noncoding	AF085934		misc_RNA	449	chr2	-	231330480	231330918		TGGGATCCTGCCCAGCTCTCTCCATAATCCTCTGTGTGTATTATTTGGAAATGCCTCTTT	intronic antisense	NM_001206704	SP100	nuclear autoantigen Sp-100 isoform 6	+	231281470	231335250
ASHG19A3A015096	179.472	105.144	149.026	136.638	74.0591	148.179	6.94057	8.1451	6.93649	7.26091	2.99527	7.68387	noncoding	AF085934		misc_RNA	449	chr2	-	231330480	231330918		TGGGATCCTGCCCAGCTCTCTCCATAATCCTCTGTGTGTATTATTTGGAAATGCCTCTTT	intronic antisense	NM_001080391	SP100	nuclear autoantigen Sp-100 isoform 1	+	231280870	231410317
ASHG19A3A015096	179.472	105.144	149.026	136.638	74.0591	148.179	6.94057	8.1451	6.93649	7.26091	2.99527	7.68387	noncoding	AF085934		misc_RNA	449	chr2	-	231330480	231330918		TGGGATCCTGCCCAGCTCTCTCCATAATCCTCTGTGTGTATTATTTGGAAATGCCTCTTT	intronic antisense	NM_001206702	SP100	nuclear autoantigen Sp-100 isoform 4	+	231280870	231335250
ASHG19A3A015096	179.472	105.144	149.026	136.638	74.0591	148.179	6.94057	8.1451	6.93649	7.26091	2.99527	7.68387	noncoding	AF085934		misc_RNA	449	chr2	-	231330480	231330918		TGGGATCCTGCCCAGCTCTCTCCATAATCCTCTGTGTGTATTATTTGGAAATGCCTCTTT	intronic antisense	NM_003113	SP100	nuclear autoantigen Sp-100 isoform 2	+	231280870	231381244
ASHG19A3A032809	774.342	348.584	521.27	387.905	402.222	453.884	8.81301	9.76473	8.50805	8.60792	7.61957	9.14644	noncoding	ENST00000444843	CTD-2021A8.2	Ensembl	739	chr7	-	51454059	51454798	ENST00000434161,ENST00000426314,	TTGACTTTTGGTGGCCTCTTCAGGCCCAGAACTTGACCTCCAGTCGGCCTTGGCAGGCCC	intergenic
ASHG19A3A048103	6662.03	2360.47	5747.31	5640.77	4462.12	4377.06	11.9997	12.3738	11.8407	12.3701	12.1837	12.2698	noncoding	ENST00000495697	RP11-18C24.2	Ensembl	534	chr12	-	121031817	121032351		AACACATCAATCTGGGTATCAAATATGACCCAAGTGTGGGTGTCTATGGCCTGGACTTCT	intergenic
ASHG19A3A000494	68.8726	50.2609	105.761	76.4119	247.444	43.2011	5.73967	7.14965	6.52197	6.48004	5.92715	6.09028	noncoding	ENST00000512530	AC007497.1	Ensembl	1920	chr16	+	53676109	53678911		ATCCGCCTACTCAGCCTCCGGAGTAGCTGAGGCAGGAGAATTGCTAGAACGTGGGAAGAG	intronic antisense	NM_001127897	RPGRIP1L	protein fantom isoform b	-	53633817	53737771
ASHG19A3A000494	68.8726	50.2609	105.761	76.4119	247.444	43.2011	5.73967	7.14965	6.52197	6.48004	5.92715	6.09028	noncoding	ENST00000512530	AC007497.1	Ensembl	1920	chr16	+	53676109	53678911		ATCCGCCTACTCAGCCTCCGGAGTAGCTGAGGCAGGAGAATTGCTAGAACGTGGGAAGAG	intronic antisense	NM_015272	RPGRIP1L	protein fantom isoform a	-	53633817	53737771
ASHG19A3A020726	607.925	199.081	1098.41	1145.73	629.652	1129.84	8.49435	9.01186	9.46487	10.0818	8.99746	10.3837	noncoding	ENST00000396959	KRT18P17	Ensembl	1279	chr3	-	12828891	12830170	ENST00000507275,ENST00000453838,ENST00000449496,ENST00000435622,ENST00000415349,	AGATCAACAATGCCCATCTTGCTGCTGATGACTTTAGAGTCAAGTATGAGACAGAGCTGG	intergenic
ASHG19A3A036724	82.6164	5.73199	741.671	13.3256	5002.94	5.42964	5.96485	4.08157	8.96113	4.26604	12.3542	3.52769	noncoding	uc003ycp.2	BC038578	UCSC_knowngene	1516	chr8	+	84315992	84321130		CATTCTCCATGTATCTATGAAGCCAAACCTAATAAAACCAGCTTTAATTTGTGCTCAAGA	intergenic
ASHG19A3A021326	224.038	24.7654	52.8916	101.807	78.8672	40.2115	7.22171	6.18458	5.64122	6.87331	3.03814	5.99354	noncoding	ENST00000439836	RP11-118N24.1	Ensembl	939	chr3	-	94655929	94656868		AATTACCTGTTTGCAGTTCAACCCCAAGTTCATGACTTTTGCCAGTGCGTGTTCCAGCAT	intergenic
ASHG19A3A022091	143.996	38.8299	103.861	127.687	138.302	84.2433	6.66469	6.79671	6.50308	7.1728	4.05829	6.94518	noncoding	ENST00000434379	RP11-655G22.2	Ensembl	478	chr3	-	191670137	191670615		ATTATCCTGATTGGCTGTCCTTTCTCCTTCTGCTGCGGCCCGAAGGGCGAAGACAACCTC	intergenic
ASHG19A3A014360	30.573	10.4712	14.3889	28.9563	190.77	14.2208	4.71553	4.99312	4.04158	5.24522	5.04252	4.65901	noncoding	ENST00000452936	AC009477.7	Ensembl	217	chr2	-	131938725	131938942		ACGAGAGCGGTGAGCCCCAGGCTGGGGAGCCAGTGCTGCCTGGCATCCTCCGGCCACCCT	intergenic
ASHG19A3A013898	3264.79	72.8607	2862.01	1474.69	770.608	768.153	10.8989	7.64506	10.8123	10.4446	9.45614	9.84324	noncoding	uc002snv.3	BC024248	UCSC_knowngene	1179	chr2	-	78639672	78769187		GGCAATCCTGATTTAAAACTAAGACTGGCTTGTGGTTAAATGAATGTGTTCAGTTTTTGA	intergenic
ASHG19A3H0000088	18.6485	6.15274	24.4882	18.8332	61.5304	11.113	4.05648	4.21627	4.67578	4.69954	2.92548	4.33319	noncoding	nc-HOXB2-162-	nc-HOXB2-162	HOX cluster	178	chr17	-	46623286	46623464		CCCACCACACTCATGCACACACATAACGCTGATCTGAACTTTGAGAGTGCTCTAAGTTAA	intergenic
ASHG19A3A051733	19.4332	6.19475	23.289	26.8007	36.6642	19.5279	4.10905	4.22728	4.61436	5.1418	2.80099	5.05966	noncoding	NR_015340	SERPINA13	RefSeq_NR	1718	chr14	+	95107061	95113330		CAGTAATTACCATTGAGCAAACACCTACTATGTACCAAATGCTTTCTATCTCTTATCTCA	intergenic
ASHG19A3A045566	97.1394	19.8753	62.6523	68.1841	169.808	47.4805	6.16865	5.88483	5.86149	6.33495	4.67118	6.21003	noncoding	AK129753		misc_RNA	2007	chr11	-	86620031	86622038		TGTCCTCTTTTTACTGAAATAGGGGCCCTTGTTGATGGTAGTCACTGCCCATGCTGTTTA	intergenic
ASHG19A3A014374	2233.05	767.313	3068.3	1559.84	1286.97	2324.75	10.331	10.852	10.9067	10.5355	10.3766	11.3756	noncoding	ENST00000419962	AC073869.17	Ensembl	1030	chr2	-	132142033	132143063	ENST00000444325,	TATAAAAAGAAAATGACAGTTCAAAAACACAAAACCCGTATCATTCCTCCCCCCACTCAT	intergenic
ASHG19A3A023030	6.5077	12.1476	7.82213	139.516	223.611	5	3.05391	5.208	3.4097	7.28893	5.57666	2.88795	noncoding	ENST00000472323	RP11-58D2.1	Ensembl	675	chr3	+	114819269	114821908		AATGCAACTCGTCTAATGCAGCAACAGGTTCAGTATTGCCAGACTAACAGAGTGAAAAAG	intronic antisense	NM_015642	ZBTB20	zinc finger and BTB domain-containing protein 20	-	114056946	114866127
ASHG19A3A050947	162.545	44.8085	144.146	92.8044	200.737	87.7894	6.81566	6.99116	6.89315	6.74305	5.20765	7.00315	noncoding	G36563		misc_RNA	410	chr14	-	73740918	73741328		TTGGTAATAAAAGTCACCTTTCAGAGCTTTGGTCCCTGTAATGCCCGTCTTTCCTGTGTC	natural antisense	NM_173462	PAPLN	papilin	+	73704204	73741347
ASHG19A3A041493	9.39399	133.087	14.1967	6.74186	92.1374	10.9914	3.24182	8.47382	4.02531	3.50223	3.17133	4.32067	noncoding	ENST00000428821	RP13-158L7.3	Ensembl	893	chrX	+	123414379	123415272		CTGTAACGAGATACTCCAGAATGGAAAAGTCTCAACCAGAATGGAAAATACAAAATACAA	intergenic
ASHG19A3A040649	307.924	171.181	316.511	180.407	42.0323	237.426	7.62883	8.811	7.88782	7.61384	2.83384	8.27622	noncoding	ENST00000414053	RP4-617A9.4	Ensembl	816	chrX	+	2822944	2824122		ATGATTCTTCTACCTATGACTCTCAGTGCTGTTGCCTCTTCCTCTGGATCTTGGAAGCTT	natural antisense	NM_001669	ARSD	arylsulfatase D precursor	-	2822010	2847392
ASHG19A3A031817	167.312	9.48585	59.747	68.5921	80.5219	50.3184	6.84965	4.84632	5.80012	6.3438	3.05272	6.28386	noncoding	ENST00000403367	RP1-72A23.1	Ensembl	482	chr6	+	89769346	89769828	NM_007077,NM_001128126,	TTCGTTGTGGTTGGAGTTAATGACACTGAGAACAAGATGGCTATTTATGAATTCATTCAT	intergenic
ASHG19A3A033711	34.3892	16.1942	91.1871	34.3873	20.4075	50.7779	4.86864	5.5965	6.33754	5.45936	2.66011	6.29377	noncoding	ENST00000437833	RP11-122G18.5	Ensembl	1806	chr1	+	161337811	161341754		GCTTCAGTTGCCTTAACTAGTTGCCTTGGCATCATTAATAAGTTTTCTTTTCCTCTACTG	bidirectional	NM_001013625	C1orf192	hypothetical protein LOC257177	-	161334520	161337664
ASHG19A3A014767	93.8213	22.9593	63.7053	41.4794	9.08402	26.3025	6.12336	6.08092	5.88307	5.70321	2.4655	5.4503	noncoding	ENST00000500441	AC008122.1	Ensembl	4740	chr2	-	190728384	190734541		GTTCAATGGCTCTCTTCATTTGACTATTGTATCGTTCCAAGTCTTTAGTAGCCTTCTCTT	natural antisense	NM_001128144	PMS1	PMS1 protein homolog 1 isoform c	+	190648810	190742355
ASHG19A3A014767	93.8213	22.9593	63.7053	41.4794	9.08402	26.3025	6.12336	6.08092	5.88307	5.70321	2.4655	5.4503	noncoding	ENST00000500441	AC008122.1	Ensembl	4740	chr2	-	190728384	190734541		GTTCAATGGCTCTCTTCATTTGACTATTGTATCGTTCCAAGTCTTTAGTAGCCTTCTCTT	natural antisense	NM_000534	PMS1	PMS1 protein homolog 1 isoform a	+	190648810	190742355
ASHG19A3A014767	93.8213	22.9593	63.7053	41.4794	9.08402	26.3025	6.12336	6.08092	5.88307	5.70321	2.4655	5.4503	noncoding	ENST00000500441	AC008122.1	Ensembl	4740	chr2	-	190728384	190734541		GTTCAATGGCTCTCTTCATTTGACTATTGTATCGTTCCAAGTCTTTAGTAGCCTTCTCTT	natural antisense	NM_001128143	PMS1	PMS1 protein homolog 1 isoform b	+	190648810	190742355
ASHG19A3A020158	20.537	5.90433	31.1917	24.8307	75.0262	27.5994	4.18097	4.14024	4.96785	5.04651	3.00336	5.51552	noncoding	uc002zvv.2	BC089413	UCSC_knowngene	359	chr22	+	22380461	22380948		TACCAACAGATTTCTCACGGTGCTCCCAAAACTGTGATGTTTGGAAATTCTCTGCCCTCA	intergenic
ASHG19A3A026918	155.031	46.5469	210.407	111.223	440.682	139.812	6.7559	7.04532	7.36071	6.98797	7.92197	7.60447	noncoding	NR_026578	LOC647859	RefSeq_NR	578	chr5	-	70370029	70388897	NM_002538,	AGAGCAGGAAGGTCAAAGAGAACAGAGCAAGATCACTATGAGACAGACTACACAACTGGT	intergenic
ASHG19A3A037865	237.266	30.752	122.924	46.1024	458.284	42.9117	7.29126	6.485	6.7064	5.83675	8.06107	6.08005	noncoding	ENST00000449233	RP11-380I20.2	Ensembl	177	chr9	-	110616063	110616539		ATGAAAAAGCAGAGTGACTTGGTTAAGGGGAAAGCACCAAGATGATGGGCTTTCTGTTGC	intergenic
ASHG19A3A029430	87.4626	71.5411	98.3664	86.0894	166.662	57.8582	6.03311	7.62025	6.43355	6.64157	4.60883	6.45747	noncoding	ENST00000455973	RP11-359N11.1	Ensembl	470	chr6	-	14230005	14231801		TAGGCTCTGCAAATTTCATCCCCACCTTTGGCCCTTCAGGCCTAGGGCAAGTCACAGCTC	intergenic
ASHG19A3A046779	27.5126	6.37656	18.8416	358.784	251.699	7.12089	4.57558	4.27558	4.35131	8.51636	5.98661	3.80503	noncoding	ENST00000447519	AP001189.4	Ensembl	1426	chr11	+	76368099	76374910		ATTCCTTACTTAAAGCAGAAACAACAAAATGACCTGTGATGGAGCCCCAGCTGTGTCAGG	natural antisense	NM_005512	LRRC32	leucine-rich repeat-containing protein 32	-	76368567	76381044
ASHG19A3A046779	27.5126	6.37656	18.8416	358.784	251.699	7.12089	4.57558	4.27558	4.35131	8.51636	5.98661	3.80503	noncoding	ENST00000447519	AP001189.4	Ensembl	1426	chr11	+	76368099	76374910		ATTCCTTACTTAAAGCAGAAACAACAAAATGACCTGTGATGGAGCCCCAGCTGTGTCAGG	natural antisense	NM_001128922	LRRC32	leucine-rich repeat-containing protein 32	-	76368567	76381791
ASHG19A3A051682	97.8117	6.4149	125.646	33.5254	10.4384	35.8557	6.1766	4.28644	6.72972	5.42807	2.49891	5.84644	noncoding	ENST00000500463	AL138478.1	Ensembl	3509	chr14	+	89622525	89627743		CGGCTGTTAAAAGATGGATCGTTTTAAAAACTGTGTTTTCCTTCCTTAATTTTTGGTCAG	natural antisense	NM_005197	FOXN3	forkhead box protein N3 isoform 2	-	89622515	89883454
ASHG19A3A051682	97.8117	6.4149	125.646	33.5254	10.4384	35.8557	6.1766	4.28644	6.72972	5.42807	2.49891	5.84644	noncoding	ENST00000500463	AL138478.1	Ensembl	3509	chr14	+	89622525	89627743		CGGCTGTTAAAAGATGGATCGTTTTAAAAACTGTGTTTTCCTTCCTTAATTTTTGGTCAG	natural antisense	NM_001085471	FOXN3	forkhead box protein N3 isoform 1	-	89622515	90085494
ASHG19A3A035292	68.3661	60.563	21.5894	34.8936	104.143	38.3702	5.72992	7.40085	4.52074	5.4768	3.35974	5.93139	noncoding	G30724		misc_RNA	296	chr7	+	149279465	149279761		AAGTCTGCCTTTTTATGACTCCTTGTACATTTGAAGGCCAGCTTTCCCCTAAAGCCATCC	intergenic
ASHG19A3A049011	40.4122	20.8808	21.0974	27.7907	570.264	24.9074	5.07672	5.95517	4.48991	5.19281	8.74102	5.38155	noncoding	ENST00000500685	AC007622.1	Ensembl	1680	chr12	+	108130365	108153745		AAGTATTACACCGTGAAGAAAACAACTGCTGGCATCCCCAAGACACACAGGCACACATAT	natural antisense	NM_012406	PRDM4	PR domain zinc finger protein 4	-	108126642	108154914
ASHG19A3A053634	176.039	49.3602	123.814	102.787	155.198	77.1665	6.91729	7.12669	6.71544	6.88708	4.38518	6.83061	noncoding	uc010vds.1	IMAA	UCSC_knowngene	1587	chr16	-	29564406	29606709	uc002dja.2,NR_027155,NR_027154,NR_002473,NR_002453,NM_015092,ENST00000309865,	TATTAGTTGGATGGCATAGAGATCATACTCAGAAACCTTCGCTCACGCAGCAGGTATCTG	intergenic
ASHG19A3A022657	570.833	219.168	1225.17	549.289	336.149	880.649	8.41206	9.14156	9.61122	9.06522	7.02368	10.0309	noncoding	AF088021		misc_RNA	579	chr3	+	51698596	51699165		GGTTTTATCTTAAAAGAACACACCAGTCATTCTGGGTCTCCCCTTATTGCCATTGCCAGG	intergenic
ASHG19A3A048199	46.6107	50.909	142.179	51.6937	151.477	28.5649	5.25258	7.16669	6.87477	5.98184	4.31554	5.55996	noncoding	CR625009		misc_RNA	1471	chr12	-	133681529	133682999		GCTCATATTTGGTATAATTATGTCTTTTCTGGGACCTATTTGAGGGTGGAATGTGGGAGG	natural antisense	NM_003440	ZNF140	zinc finger protein 140	+	133657036	133684258
ASHG19A3A012293	82.513	42.1033	62.158	43.0304	90.4797	49.7047	5.96313	6.9012	5.85202	5.7516	3.14423	6.26797	noncoding	ENST00000435973	RP11-286M16.1	Ensembl	385	chr1	-	230011296	230021499		TAAGAAGAATAACTCCCATTCCTCATGCATGAGACCCTCTGCTAAATGCTTCCTGTGCAC	intergenic
ASHG19A3A054987	250.639	74.3365	160.567	234.584	127.133	149.119	7.3648	7.67075	7.01951	7.96454	3.82725	7.68969	noncoding	NR_028502	C17orf91	RefSeq_NR	2659	chr17	-	1614798	1619566		TAACTGCTGCTACTCTGTTTCTTTCCTCACTTTGCTTTCCAAGGTGGTATGTGATCCCCA	bidirectional	NM_152348	WDR81	WD repeat-containing protein 81 isoform 2	+	1619816	1641893
ASHG19A3A054987	250.639	74.3365	160.567	234.584	127.133	149.119	7.3648	7.67075	7.01951	7.96454	3.82725	7.68969	noncoding	NR_028502	C17orf91	RefSeq_NR	2659	chr17	-	1614798	1619566		TAACTGCTGCTACTCTGTTTCTTTCCTCACTTTGCTTTCCAAGGTGGTATGTGATCCCCA	bidirectional	NM_001163673	WDR81	WD repeat-containing protein 81 isoform 3	+	1619816	1641893
ASHG19A3A036647	13.1534	5.91124	5	46.2279	121.164	5	3.59848	4.14305	2.81126	5.83966	3.70195	2.88795	noncoding	AF086211		misc_RNA	591	chr8	+	62575377	62575957		AACTACAAAAATGGTCCCAGATGTTCACCAGGCCTAACCAGGCCAACTGGAATTATCTCT	intronic antisense	NM_001164751	ASPH	aspartyl/asparaginyl beta-hydroxylase isoform g	-	62536268	62602408
ASHG19A3A036647	13.1534	5.91124	5	46.2279	121.164	5	3.59848	4.14305	2.81126	5.83966	3.70195	2.88795	noncoding	AF086211		misc_RNA	591	chr8	+	62575377	62575957		AACTACAAAAATGGTCCCAGATGTTCACCAGGCCTAACCAGGCCAACTGGAATTATCTCT	intronic antisense	NM_032466	ASPH	aspartyl/asparaginyl beta-hydroxylase isoform c	-	62536268	62627199
ASHG19A3A036647	13.1534	5.91124	5	46.2279	121.164	5	3.59848	4.14305	2.81126	5.83966	3.70195	2.88795	noncoding	AF086211		misc_RNA	591	chr8	+	62575377	62575957		AACTACAAAAATGGTCCCAGATGTTCACCAGGCCTAACCAGGCCAACTGGAATTATCTCT	intronic antisense	NM_001164755	ASPH	aspartyl/asparaginyl beta-hydroxylase isoform k	-	62536268	62627199
ASHG19A3A036647	13.1534	5.91124	5	46.2279	121.164	5	3.59848	4.14305	2.81126	5.83966	3.70195	2.88795	noncoding	AF086211		misc_RNA	591	chr8	+	62575377	62575957		AACTACAAAAATGGTCCCAGATGTTCACCAGGCCTAACCAGGCCAACTGGAATTATCTCT	intronic antisense	NM_032468	ASPH	aspartyl/asparaginyl beta-hydroxylase isoform b	-	62536268	62602408
ASHG19A3A036647	13.1534	5.91124	5	46.2279	121.164	5	3.59848	4.14305	2.81126	5.83966	3.70195	2.88795	noncoding	AF086211		misc_RNA	591	chr8	+	62575377	62575957		AACTACAAAAATGGTCCCAGATGTTCACCAGGCCTAACCAGGCCAACTGGAATTATCTCT	natural antisense	NM_032467	ASPH	aspartyl/asparaginyl beta-hydroxylase isoform d	-	62575376	62602408
ASHG19A3A036647	13.1534	5.91124	5	46.2279	121.164	5	3.59848	4.14305	2.81126	5.83966	3.70195	2.88795	noncoding	AF086211		misc_RNA	591	chr8	+	62575377	62575957		AACTACAAAAATGGTCCCAGATGTTCACCAGGCCTAACCAGGCCAACTGGAATTATCTCT	intronic antisense	NM_001164754	ASPH	aspartyl/asparaginyl beta-hydroxylase isoform j	-	62536268	62627199
ASHG19A3A036647	13.1534	5.91124	5	46.2279	121.164	5	3.59848	4.14305	2.81126	5.83966	3.70195	2.88795	noncoding	AF086211		misc_RNA	591	chr8	+	62575377	62575957		AACTACAAAAATGGTCCCAGATGTTCACCAGGCCTAACCAGGCCAACTGGAATTATCTCT	intronic antisense	NM_001164753	ASPH	aspartyl/asparaginyl beta-hydroxylase isoform i	-	62536268	62602408
ASHG19A3A036647	13.1534	5.91124	5	46.2279	121.164	5	3.59848	4.14305	2.81126	5.83966	3.70195	2.88795	noncoding	AF086211		misc_RNA	591	chr8	+	62575377	62575957		AACTACAAAAATGGTCCCAGATGTTCACCAGGCCTAACCAGGCCAACTGGAATTATCTCT	intronic antisense	NM_001164752	ASPH	aspartyl/asparaginyl beta-hydroxylase isoform h	-	62536268	62602408
ASHG19A3A036647	13.1534	5.91124	5	46.2279	121.164	5	3.59848	4.14305	2.81126	5.83966	3.70195	2.88795	noncoding	AF086211		misc_RNA	591	chr8	+	62575377	62575957		AACTACAAAAATGGTCCCAGATGTTCACCAGGCCTAACCAGGCCAACTGGAATTATCTCT	intronic antisense	NM_004318	ASPH	aspartyl/asparaginyl beta-hydroxylase isoform a	-	62413114	62627199
ASHG19A3A036647	13.1534	5.91124	5	46.2279	121.164	5	3.59848	4.14305	2.81126	5.83966	3.70195	2.88795	noncoding	AF086211		misc_RNA	591	chr8	+	62575377	62575957		AACTACAAAAATGGTCCCAGATGTTCACCAGGCCTAACCAGGCCAACTGGAATTATCTCT	natural antisense	NM_020164	ASPH	aspartyl/asparaginyl beta-hydroxylase isoform e	-	62575376	62602408
ASHG19A3A036647	13.1534	5.91124	5	46.2279	121.164	5	3.59848	4.14305	2.81126	5.83966	3.70195	2.88795	noncoding	AF086211		misc_RNA	591	chr8	+	62575377	62575957		AACTACAAAAATGGTCCCAGATGTTCACCAGGCCTAACCAGGCCAACTGGAATTATCTCT	intronic antisense	NM_001164750	ASPH	aspartyl/asparaginyl beta-hydroxylase isoform f	-	62413114	62602408
ASHG19A3A038785	7.61727	76.6054	5.36834	8.1327	90.851	8.0674	3.11066	7.71453	3.16343	3.69572	3.14983	3.94982	noncoding	AK125162		misc_RNA	2114	chr9	+	77305960	77308073		CTGCTTCATCTGATTAACACACACACAAGAAAGAAAAATTACACCCACAGAAAACTGAGT	intergenic
ASHG19A3L0000199	22.5816	22.1084	22.444	24.0296	8.5862	14.9486	4.30763	6.03411	4.57082	5.0029	2.45194	4.71969	noncoding	BX501243	lincRNA-HABP2-1	lincRNA	591	chr10	+	115148152	115149054		CTTTCTTTTTTGACAATTATCTTATTGTCTTTGTGAAGCGATTCGTGCCTCCTGTGAACA	intergenic
ASHG19A3A021424	36.3419	28.7921	24.3742	27.1727	208.405	16.9109	4.93833	6.39124	4.6706	5.16078	5.33834	4.87726	noncoding	AK124267		misc_RNA	2069	chr3	-	112926241	112928309		AATGTAACAGTCCCTACCAGCACCATTTAGTCAGGAGAATGACACACTGCCTTGTTCCTT	intergenic
ASHG19A3A011489	428.859	122.842	572.572	244.007	161.061	355.599	8.04141	8.36415	8.629	8.01695	4.50596	8.81932	noncoding	D55638		RNAdb	732	chr19	-	42057937	42058639		GGATTGTCTTTATTTCCCCTGAAGCTTCCCCTCCTGAAGAAAAAAGTTCTCAAACACCCT	intergenic
ASHG19A3A053071	253.005	38.7651	61.7561	129.574	148.964	44.0916	7.37781	6.79451	5.84374	7.19175	4.27162	6.11449	noncoding	uc002aya.2	BC014373	UCSC_knowngene	1293	chr15	+	74753605	74773603		GGACCATGATAAAATTCCAGACTCTCGGTAGTTTTTGCGTTCCAAGAAGTAGAGCCTAGA	bidirectional	NM_201265	UBL7	ubiquitin-like protein 7	-	74738317	74753529
ASHG19A3A053071	253.005	38.7651	61.7561	129.574	148.964	44.0916	7.37781	6.79451	5.84374	7.19175	4.27162	6.11449	noncoding	uc002aya.2	BC014373	UCSC_knowngene	1293	chr15	+	74753605	74773603		GGACCATGATAAAATTCCAGACTCTCGGTAGTTTTTGCGTTCCAAGAAGTAGAGCCTAGA	bidirectional	NM_032907	UBL7	ubiquitin-like protein 7	-	74738317	74753510
ASHG19A3A025976	25.3596	7.79704	7.82423	6.34117	110.871	8.12985	4.46617	4.5645	3.40987	3.44531	3.48663	3.95872	noncoding	ENST00000507782	RP11-647P12.1	Ensembl	621	chr4	+	121992583	122001631		ATACGATCTAGAGCAGATCCCTGGGTCATTCATTAACAAAGCTTACGAAGTCCCTGCTGT	intronic antisense	NM_024574	C4orf31	fibronectin type-III domain-containing protein	-	121956781	121993673
ASHG19A3A034283	34.7482	11.9616	16.4259	27.1187	559.044	10.1086	4.88234	5.1857	4.19013	5.15797	8.68866	4.21436	noncoding	ENST00000443714	AC073325.1	Ensembl	542	chr7	+	45500310	45581781		ATAACTGGTAAATAACCTGGAAAGCGGGTTCAACTAGGAGCCCCCAAAATCATGCTCCTT	intergenic
ASHG19A3A038309	696.259	362.662	709.827	456.112	249.03	446.232	8.67238	9.81657	8.90423	8.82106	5.948	9.11746	noncoding	uc003zhu.2	BC069756	UCSC_knowngene	1364	chr9	+	3479873	3481237		TCAACCTAGCTAGGCTCCATTCTCCTCCCTATTAATAAAATTATAACCATCATCAATTAC	intronic antisense	NM_134428	RFX3	transcription factor RFX3 isoform b	-	3224646	3525983
ASHG19A3A038309	696.259	362.662	709.827	456.112	249.03	446.232	8.67238	9.81657	8.90423	8.82106	5.948	9.11746	noncoding	uc003zhu.2	BC069756	UCSC_knowngene	1364	chr9	+	3479873	3481237		TCAACCTAGCTAGGCTCCATTCTCCTCCCTATTAATAAAATTATAACCATCATCAATTAC	intronic antisense	NM_002919	RFX3	transcription factor RFX3 isoform a	-	3247036	3525983
ASHG19A3A020318	5099.14	1975.01	4574.33	2801.36	2724.2	3152.61	11.5843	12.1289	11.5107	11.3562	11.4548	11.8107	noncoding	ENST00000432130	RP1-56J10.8	Ensembl	249	chr22	+	30994295	31002674		GGCCTGGCTGGTCTGGGGCCAGCGGCACCCACCCTCCCCTCAATTGCCCAACTCCCCCCC	intergenic
ASHG19A3L0002225	3787.73	1002.97	1679.41	3216.85	5666.84	1727.76	11.118	11.2393	10.0478	11.5541	12.549	10.9539	noncoding	BC036853	lincRNA-PDCD1LG2-2	lincRNA	1660	chr9	-	5357968	5630071	NM_018465,	GGAGGTGCTCTAAATAACTTTTAGATTTCCTCTCTCTGTGTGCATTACCAATATCTAAGT	exon sense-overlapping	NM_018465	C9orf46	transmembrane protein C9orf46	-	5357966	5437937
ASHG19A3L0002225	3787.73	1002.97	1679.41	3216.85	5666.84	1727.76	11.118	11.2393	10.0478	11.5541	12.549	10.9539	noncoding	BC036853	lincRNA-PDCD1LG2-2	lincRNA	1660	chr9	-	5357968	5630071	NM_018465,	GGAGGTGCTCTAAATAACTTTTAGATTTCCTCTCTCTGTGTGCATTACCAATATCTAAGT	intronic antisense	NM_025239	PDCD1LG2	programmed cell death 1 ligand 2 precursor	+	5510544	5571282
ASHG19A3L0002225	3787.73	1002.97	1679.41	3216.85	5666.84	1727.76	11.118	11.2393	10.0478	11.5541	12.549	10.9539	noncoding	BC036853	lincRNA-PDCD1LG2-2	lincRNA	1660	chr9	-	5357968	5630071	NM_018465,	GGAGGTGCTCTAAATAACTTTTAGATTTCCTCTCTCTGTGTGCATTACCAATATCTAAGT	intronic antisense	NM_001135920	KIAA1432	protein RIC1 homolog isoform b	+	5629118	5769454
ASHG19A3L0002225	3787.73	1002.97	1679.41	3216.85	5666.84	1727.76	11.118	11.2393	10.0478	11.5541	12.549	10.9539	noncoding	BC036853	lincRNA-PDCD1LG2-2	lincRNA	1660	chr9	-	5357968	5630071	NM_018465,	GGAGGTGCTCTAAATAACTTTTAGATTTCCTCTCTCTGTGTGCATTACCAATATCTAAGT	intronic antisense	NM_001206557	KIAA1432	protein RIC1 homolog isoform c	+	5629118	5776556
ASHG19A3L0002225	3787.73	1002.97	1679.41	3216.85	5666.84	1727.76	11.118	11.2393	10.0478	11.5541	12.549	10.9539	noncoding	BC036853	lincRNA-PDCD1LG2-2	lincRNA	1660	chr9	-	5357968	5630071	NM_018465,	GGAGGTGCTCTAAATAACTTTTAGATTTCCTCTCTCTGTGTGCATTACCAATATCTAAGT	intronic antisense	NM_020829	KIAA1432	protein RIC1 homolog isoform a	+	5629118	5776556
ASHG19A3L0002225	3787.73	1002.97	1679.41	3216.85	5666.84	1727.76	11.118	11.2393	10.0478	11.5541	12.549	10.9539	noncoding	BC036853	lincRNA-PDCD1LG2-2	lincRNA	1660	chr9	-	5357968	5630071	NM_018465,	GGAGGTGCTCTAAATAACTTTTAGATTTCCTCTCTCTGTGTGCATTACCAATATCTAAGT	intronic antisense	NM_014143	CD274	programmed cell death 1 ligand 1 precursor	+	5450502	5470567
ASHG19A3A044659	2349.06	622.404	1271.27	1719.73	747.01	871.513	10.4065	10.5505	9.66297	10.664	9.38532	10.0174	noncoding	ENST00000417351	CTAGE7	Ensembl	2823	chr10	+	131904272	131907095		CTGGCAATATTTTTGCTCTCTTCAAAAGTAATTCTGACTGATCTCATTTCAAGTAACTGC	intergenic
ASHG19A3A016580	47.4072	30.1577	92.2301	34.1332	134.067	9.14591	5.27401	6.45831	6.35231	5.45018	3.97339	4.08949	noncoding	DQ786208		misc_RNA	470	chr1	-	17091800	17092236		GAGTTTCCCCGTAACAAGGAATGTACAATAGATGAGACTTTACTGGCAAAACAATTTTTA	intergenic
ASHG19A3A007744	115.101	56.0387	88.4132	81.9814	170.627	70.6918	6.38094	7.29531	6.2974	6.57719	4.68847	6.71742	noncoding	NR_033233	MOCS1	RefSeq_NR	3969	chr6	-	39872034	39902290		GGCAGGAAGAAGCGGCAGCATGCAGAGTTATTTTTGATGTTCCCCAATTCCCCACCAGCC	natural antisense	NM_001201427	DAAM2	disheveled-associated activator of morphogenesis	+	39760158	39872653
ASHG19A3A007744	115.101	56.0387	88.4132	81.9814	170.627	70.6918	6.38094	7.29531	6.2974	6.57719	4.68847	6.71742	noncoding	NR_033233	MOCS1	RefSeq_NR	3969	chr6	-	39872034	39902290		GGCAGGAAGAAGCGGCAGCATGCAGAGTTATTTTTGATGTTCCCCAATTCCCCACCAGCC	natural antisense	NM_015345	DAAM2	disheveled-associated activator of morphogenesis	+	39760772	39872653
ASHG19A3A007744	115.101	56.0387	88.4132	81.9814	170.627	70.6918	6.38094	7.29531	6.2974	6.57719	4.68847	6.71742	noncoding	NR_033233	MOCS1	RefSeq_NR	3969	chr6	-	39872034	39902290		GGCAGGAAGAAGCGGCAGCATGCAGAGTTATTTTTGATGTTCCCCAATTCCCCACCAGCC	exon sense-overlapping	NM_001075098	MOCS1	molybdenum cofactor biosynthesis protein 1	-	39872033	39902290
ASHG19A3A007744	115.101	56.0387	88.4132	81.9814	170.627	70.6918	6.38094	7.29531	6.2974	6.57719	4.68847	6.71742	noncoding	NR_033233	MOCS1	RefSeq_NR	3969	chr6	-	39872034	39902290		GGCAGGAAGAAGCGGCAGCATGCAGAGTTATTTTTGATGTTCCCCAATTCCCCACCAGCC	exon sense-overlapping	NM_005943	MOCS1	molybdenum cofactor biosynthesis protein 1	-	39872033	39895455
ASHG19A3A035078	1538.16	433.052	1307.07	1401.26	1156.29	813.875	9.77366	10.0365	9.69945	10.3709	10.216	9.92615	noncoding	HIT000338917		H-invDB	649	chr7	+	130147498	130148146		CAAAACCAACCCCCTCCCCAAATCATTTTAAATAAAACTGATCTCAATGAAAATCATGTC	natural antisense	NM_012133	COPG2	coatomer subunit gamma-2	-	130146079	130353598
ASHG19A3A026163	9.86559	10.2475	75.068	32.2778	26.1681	15.502	3.28623	4.96362	6.09471	5.37963	2.7199	4.76612	noncoding	BC034819		NRED	2882	chr4	+	153457444	153460292	uc003imv.2,	GTGGCTTTTACTGTCAAAGATTGTGTAAGCTAAATTATCTGGCAAAATTTTGCTTTCCAG	intergenic
ASHG19A3A048687	133.358	100.465	116.694	121.144	193.635	56.9427	6.5721	8.08118	6.64485	7.10258	5.09443	6.43656	noncoding	ENST00000452388	OR6C5P	Ensembl	923	chr12	+	55705618	55706541		CAAAGGAGTAGCTATTCTGAACACTTCAATTGCCCCCATGCTGAACCCTTCTATTTACAC	intergenic
ASHG19A3A041539	40.0786	6.02028	44.068	27.4534	8.89075	22.8071	5.06668	4.17529	5.40307	5.17331	2.46032	5.26754	noncoding	ENST00000441399	RP5-842K24.2	Ensembl	3474	chrX	+	131352534	131566890		TATTCTCCTTGCTGGTATTTCTTCCACTTGCTATTTTGCTGAGAGATGCATGCAAACTAC	bidirectional	NM_021183	RAP2C	ras-related protein Rap-2c precursor	-	131337052	131352189
ASHG19A3A041539	40.0786	6.02028	44.068	27.4534	8.89075	22.8071	5.06668	4.17529	5.40307	5.17331	2.46032	5.26754	noncoding	ENST00000441399	RP5-842K24.2	Ensembl	3474	chrX	+	131352534	131566890		TATTCTCCTTGCTGGTATTTCTTCCACTTGCTATTTTGCTGAGAGATGCATGCAAACTAC	intronic antisense	NM_001170701	MBNL3	muscleblind-like protein 3 isoform 3	-	131503342	131547603
ASHG19A3A041539	40.0786	6.02028	44.068	27.4534	8.89075	22.8071	5.06668	4.17529	5.40307	5.17331	2.46032	5.26754	noncoding	ENST00000441399	RP5-842K24.2	Ensembl	3474	chrX	+	131352534	131566890		TATTCTCCTTGCTGGTATTTCTTCCACTTGCTATTTTGCTGAGAGATGCATGCAAACTAC	intronic antisense	NM_001170703	MBNL3	muscleblind-like protein 3 isoform 5	-	131503342	131547636
ASHG19A3A041539	40.0786	6.02028	44.068	27.4534	8.89075	22.8071	5.06668	4.17529	5.40307	5.17331	2.46032	5.26754	noncoding	ENST00000441399	RP5-842K24.2	Ensembl	3474	chrX	+	131352534	131566890		TATTCTCCTTGCTGGTATTTCTTCCACTTGCTATTTTGCTGAGAGATGCATGCAAACTAC	intronic antisense	NM_133486	MBNL3	muscleblind-like protein 3 isoform 2	-	131503342	131573718
ASHG19A3A041539	40.0786	6.02028	44.068	27.4534	8.89075	22.8071	5.06668	4.17529	5.40307	5.17331	2.46032	5.26754	noncoding	ENST00000441399	RP5-842K24.2	Ensembl	3474	chrX	+	131352534	131566890		TATTCTCCTTGCTGGTATTTCTTCCACTTGCTATTTTGCTGAGAGATGCATGCAAACTAC	intronic antisense	NM_018388	MBNL3	muscleblind-like protein 3 isoform 1	-	131503342	131573718
ASHG19A3A041539	40.0786	6.02028	44.068	27.4534	8.89075	22.8071	5.06668	4.17529	5.40307	5.17331	2.46032	5.26754	noncoding	ENST00000441399	RP5-842K24.2	Ensembl	3474	chrX	+	131352534	131566890		TATTCTCCTTGCTGGTATTTCTTCCACTTGCTATTTTGCTGAGAGATGCATGCAAACTAC	intronic antisense	NM_001170702	MBNL3	muscleblind-like protein 3 isoform 4	-	131503342	131547603
ASHG19A3A041539	40.0786	6.02028	44.068	27.4534	8.89075	22.8071	5.06668	4.17529	5.40307	5.17331	2.46032	5.26754	noncoding	ENST00000441399	RP5-842K24.2	Ensembl	3474	chrX	+	131352534	131566890		TATTCTCCTTGCTGGTATTTCTTCCACTTGCTATTTTGCTGAGAGATGCATGCAAACTAC	intronic antisense	NM_001170704	MBNL3	muscleblind-like protein 3 isoform 5	-	131503342	131623996
ASHG19A3H0000061	12898.1	6113.83	14717.4	12230.6	2448.49	13975.9	13.1107	13.6287	13.2259	13.4879	11.3	13.8885	noncoding	nc-HOXB9-184-	nc-HOXB9-184	HOX cluster	198	chr17	-	46703989	46704187		CCCTTGCTCTCCCTCCCTCCCCGACCCGCCTGGGGAGAGGGCTCTACAGCCTGCGTCCCT	intergenic
ASHG19A3A046484	128.055	86.7348	114.42	119.787	124.948	52.078	6.51867	7.88339	6.62034	7.08588	3.78083	6.32619	noncoding	uc001nry.2	BC040894	UCSC_knowngene	2344	chr11	+	61355965	61375017		ACCTTCAACCCCTGAGCTTTCCTGCCTTCGAGTCCTCGGAGCTCTCCTGGAGGCTGAGCA	intergenic
ASHG19A3L0002292	42.9393	30.4748	53.0909	40.4792	173.815	31.5032	5.1504	6.47176	5.6455	5.67203	4.74398	5.68385	noncoding	chrX:38863681-38944131-	lincRNA-MID1IP1-2	lincRNA	80451	chrX	-	38863681	38944131		TTAATTAGGTGCCTAACCTTGATTGCAGGGAGTCAGGATATCTCTCCAACTCCACCTTCT	intergenic
ASHG19A3A049051	29.2429	9.73328	27.8328	16.324	114.187	5	4.65427	4.88414	4.83233	4.51811	3.55358	2.88795	noncoding	ENST00000424240	ADAM1	Ensembl	2129	chr12	+	112337066	112339195		ACGTGTAATGGGAAGGGAGTTTGTAATGATTTAGGGCACTGCCACTGTAATGAAGGGCAT	intergenic
ASHG19A3A031789	54.3227	6.42899	28.3421	19.614	50.847	9.91141	5.44609	4.29005	4.85336	4.75076	2.87962	4.19073	noncoding	ENST00000402742	RP11-30P6.1	Ensembl	1590	chr6	+	85995793	86000567		TTAATTAAGTGCAGTTCAAGCTGCCAGGAAGCTTTTATCCAGTGATCGAAATCCACCAAT	intergenic
ASHG19A3A044502	362.844	103.459	1024.14	233.438	337.275	128.142	7.83381	8.11989	9.36887	7.95742	7.03185	7.48536	noncoding	uc001laa.2	AL050000	UCSC_knowngene	4228	chr10	+	114583254	114587482		GGAAATGTGGCTCTACATATCGTTAGTACAAGTAATACATTTTGATTGTTGTTTCCTGGA	intergenic
ASHG19A3A034471	12.2761	9.58091	8.16154	75.6555	67.6995	5	3.50412	4.86141	3.44746	6.46786	2.94845	2.88795	noncoding	ENST00000414608	RP11-479O9.2	Ensembl	731	chr7	+	65238606	65267054		CCAGAACTTCTTACTCACAATACAACTGTAGTTACTCAGCCAAGAACAAATACAACAGGT	intergenic
ASHG19A3A040151	1494.84	299.614	1392.61	613.754	621.445	598.8	9.72912	9.56555	9.7962	9.22711	8.96249	9.51113	noncoding	ENST00000456632	RP11-236M5.1	Ensembl	1027	chrX	-	92542731	92543758		TCAACCTAGGGCACAGAAAATTGCAGAACATCGGAGAAAGTATGGGTGAAAAAGTGAAGA	intergenic
ASHG19A3A033960	38611.8	5900.68	15894.9	9561.67	5540.45	8254.01	14.888	13.5825	13.3428	13.1472	12.5179	13.1282	noncoding	ENST00000434621	GAPDHL13	Ensembl	1008	chr7	+	9654607	9655615		CATTTCCTGATATGACAATGAATTTGGCTACAGCAACAGGGTGGTGAACCTCATGACCCA	intergenic
ASHG19A3A026458	1795.37	1340.05	5697.16	2265.72	1435.14	1802.64	10.0051	11.6303	11.8297	11.0588	10.5284	11.0173	noncoding	ENST00000412047	RP4-581O6.1	Ensembl	152	chr1	+	100308165	100308317	ENST00000495111,	TGGTAATAAAATCAGGTAGAACTCCAAAAGGAGACATTGGAGAAGAATCAAGCTGGGTCT	intergenic
ASHG19A3A016173	3316.37	3012.26	5453.84	3607.29	3396.06	2603.62	10.919	12.6819	11.7614	11.7224	11.7835	11.5463	noncoding	ENST00000401483	AC114776.1	Ensembl	387	chr2	+	111391523	111391910		TACAAATTACGTTCCTTCCAAATTAACCAGGACGAAGAAGAGGAGGAAGACGAGGATTAA	intergenic
ASHG19A3A007350	1375.98	837.043	1781.09	477.234	745.569	952.517	9.603	10.9853	10.1298	8.88327	9.38167	10.1462	noncoding	NR_024588	KIAA0652	RefSeq_NR	4680	chr11	+	46638825	46696367	NM_001142673,	TTTTTCCACCTCCCCACCATCCCAGCTCTCAAGCTCTCGCCTTTCCTATCAGCCTGCTGC	exon sense-overlapping	NM_001205121	ATG13	autophagy-related protein 13 isoform 2	+	46638825	46697568
ASHG19A3A007350	1375.98	837.043	1781.09	477.234	745.569	952.517	9.603	10.9853	10.1298	8.88327	9.38167	10.1462	noncoding	NR_024588	KIAA0652	RefSeq_NR	4680	chr11	+	46638825	46696367	NM_001142673,	TTTTTCCACCTCCCCACCATCCCAGCTCTCAAGCTCTCGCCTTTCCTATCAGCCTGCTGC	exon sense-overlapping	NM_001205119	ATG13	autophagy-related protein 13 isoform 3	+	46638825	46697568
ASHG19A3A007350	1375.98	837.043	1781.09	477.234	745.569	952.517	9.603	10.9853	10.1298	8.88327	9.38167	10.1462	noncoding	NR_024588	KIAA0652	RefSeq_NR	4680	chr11	+	46638825	46696367	NM_001142673,	TTTTTCCACCTCCCCACCATCCCAGCTCTCAAGCTCTCGCCTTTCCTATCAGCCTGCTGC	bidirectional	NM_173811	HARBI1	putative nuclease HARBI1	-	46624855	46638777
ASHG19A3A007350	1375.98	837.043	1781.09	477.234	745.569	952.517	9.603	10.9853	10.1298	8.88327	9.38167	10.1462	noncoding	NR_024588	KIAA0652	RefSeq_NR	4680	chr11	+	46638825	46696367	NM_001142673,	TTTTTCCACCTCCCCACCATCCCAGCTCTCAAGCTCTCGCCTTTCCTATCAGCCTGCTGC	exon sense-overlapping	NM_001205120	ATG13	autophagy-related protein 13 isoform 1	+	46638825	46697568
ASHG19A3A007350	1375.98	837.043	1781.09	477.234	745.569	952.517	9.603	10.9853	10.1298	8.88327	9.38167	10.1462	noncoding	NR_024588	KIAA0652	RefSeq_NR	4680	chr11	+	46638825	46696367	NM_001142673,	TTTTTCCACCTCCCCACCATCCCAGCTCTCAAGCTCTCGCCTTTCCTATCAGCCTGCTGC	exon sense-overlapping	NM_014741	ATG13	autophagy-related protein 13 isoform 2	+	46638825	46697568
ASHG19A3A007350	1375.98	837.043	1781.09	477.234	745.569	952.517	9.603	10.9853	10.1298	8.88327	9.38167	10.1462	noncoding	NR_024588	KIAA0652	RefSeq_NR	4680	chr11	+	46638825	46696367	NM_001142673,	TTTTTCCACCTCCCCACCATCCCAGCTCTCAAGCTCTCGCCTTTCCTATCAGCCTGCTGC	exon sense-overlapping	NM_001205122	ATG13	autophagy-related protein 13 isoform 4	+	46638825	46697568
ASHG19A3A007350	1375.98	837.043	1781.09	477.234	745.569	952.517	9.603	10.9853	10.1298	8.88327	9.38167	10.1462	noncoding	NR_024588	KIAA0652	RefSeq_NR	4680	chr11	+	46638825	46696367	NM_001142673,	TTTTTCCACCTCCCCACCATCCCAGCTCTCAAGCTCTCGCCTTTCCTATCAGCCTGCTGC	exon sense-overlapping	NM_001142673	ATG13	autophagy-related protein 13 isoform 1	+	46638825	46697568
ASHG19A3A018801	16902.1	10987.1	12986.7	14056	15961.5	21248.1	13.5649	14.4215	13.0372	13.6855	13.9572	14.4687	noncoding	ENST00000444036	AP000281.1	Ensembl	316	chr21	-	34213805	34214121		AGACTTCACCAAGTTCAATGCAGATGAATTTGAAGACATGGTGGCTGAGAAGCGGCTCAT	intergenic
ASHG19A3A029377	1379.12	513.275	393.271	690.538	640.202	1389.73	9.60911	10.2647	8.16208	9.39826	9.03625	10.6574	noncoding	G36445		misc_RNA	2584	chr6	-	7155256	7157840		GAAAATATTCTTCTAGTGCGACTGAACTATCTCCCTCTGAGAAACCACTTCCCACTAGGC	intronic antisense	NM_001003699	RREB1	ras-responsive element-binding protein 1 isoform	+	7108085	7252213
ASHG19A3A029377	1379.12	513.275	393.271	690.538	640.202	1389.73	9.60911	10.2647	8.16208	9.39826	9.03625	10.6574	noncoding	G36445		misc_RNA	2584	chr6	-	7155256	7157840		GAAAATATTCTTCTAGTGCGACTGAACTATCTCCCTCTGAGAAACCACTTCCCACTAGGC	intronic antisense	NM_001003698	RREB1	ras-responsive element-binding protein 1 isoform	+	7108085	7252213
ASHG19A3A029377	1379.12	513.275	393.271	690.538	640.202	1389.73	9.60911	10.2647	8.16208	9.39826	9.03625	10.6574	noncoding	G36445		misc_RNA	2584	chr6	-	7155256	7157840		GAAAATATTCTTCTAGTGCGACTGAACTATCTCCCTCTGAGAAACCACTTCCCACTAGGC	intronic antisense	NM_001003700	RREB1	ras-responsive element-binding protein 1 isoform	+	7108085	7252213
ASHG19A3A029377	1379.12	513.275	393.271	690.538	640.202	1389.73	9.60911	10.2647	8.16208	9.39826	9.03625	10.6574	noncoding	G36445		misc_RNA	2584	chr6	-	7155256	7157840		GAAAATATTCTTCTAGTGCGACTGAACTATCTCCCTCTGAGAAACCACTTCCCACTAGGC	intronic antisense	NM_001168344	RREB1	ras-responsive element-binding protein 1 isoform	+	7107829	7252213
ASHG19A3A008281	52.9215	18.0768	15.2829	12.6362	51.1167	27.8696	5.4149	5.74974	4.1109	4.20122	2.88089	5.52875	noncoding	ENST00000426038	RP11-357J22.2	Ensembl	703	chr1	-	176336834	176337537		TTTTTCAACTTCATATAGTGCCAACAATTATGAGTGTGGTTCCTCCTGAGTATCATCATT	intergenic
ASHG19A3A030715	307.423	86.7927	77.506	118.781	449.279	79.8761	7.62652	7.88522	6.13227	7.07415	7.9842	6.87524	noncoding	ENST00000405959	RP1-101K10.4	Ensembl	362	chr6	-	153280411	153280773		CAAAAGAGGACAAAAGTCCCCCAGGACATAGAAATGAAGGACCTTGAAGATGAGAGCTAA	intergenic
ASHG19A3A016318	239.901	14.2281	62.1503	60.845	119.128	37.142	7.30531	5.42435	5.85168	6.18775	3.6579	5.89094	noncoding	ENST00000423267	AC012306.2	Ensembl	114	chr2	+	128688900	128689014		TTAACCCAAGAGACACCTGGAATTTTGTGTTTGGACAGGCTTCTTTGACAGATGGTGTGG	intergenic
ASHG19A3A008475	959.903	209.22	382.209	353.945	303.145	137.641	9.10514	9.07527	8.12461	8.49705	6.6497	7.58444	noncoding	uc010wkl.1	DQ589083	UCSC_knowngene	1661	chr17	-	45126240	45127901	NR_027418,BC065911,	AACTCTGCTTAGGATTATTTCATTGATCCCCAGGGTCCAATTGCCCAGTGCTCAGTCAAA	intergenic
ASHG19A3A026492	45.67	73.4037	61.6202	38.312	84.294	23.6523	5.22519	7.65484	5.84143	5.59938	3.08502	5.31174	noncoding	NR_028351	FLJ33360	RefSeq_NR	2419	chr5	-	6310553	6337405		AGTCATTGACTTTCTTTGTTGTTACTTTCAGCATATCCCCTGTCTGGCACAAAGGGAGCA	intergenic
ASHG19A3A012470	11.142	6.6106	19.2553	16.8224	48.212	22.6533	3.39568	4.33897	4.37812	4.5553	2.86683	5.25742	noncoding	ENST00000499403	AC073544.1	Ensembl	1178	chr19	+	23928159	23937704		TCCTATGTCTCTTTCTAGTCCAAGGCTCTTTTTCTTGTTCCAGACAGGTGATCAGGTCTG	natural antisense	NM_138286	ZNF681	zinc finger protein 681	-	23921996	23941693
ASHG19A3A011827	62.3807	31.6453	64.5524	50.1728	455.985	47.0568	5.61537	6.52054	5.90159	5.94164	8.04098	6.19966	noncoding	BC020462		misc_RNA	715	chr19	-	54705040	54711515		TCGATGTGCTTCTGGGAATCCAGGCGGACAATGAAGGACGGGATGTTCACCACCTGCTTG	natural antisense	NM_001013	RPS9	40S ribosomal protein S9	+	54704725	54711515
ASHG19A3A042262	5	6.46092	5	32.3341	111.42	5	2.74344	4.29957	2.81126	5.38173	3.49673	2.88795	noncoding	uc001iac.2	BC046644	UCSC_knowngene	1797	chr1	+	244080703	244210617		AGAAGAAGATTCCATGAAGCTCACATTCCAACATTGGAGACAGCATGGAGCTGTCAGTGA	intergenic
ASHG19A3A030874	254.073	272.931	256.416	182.674	372.488	160.469	7.38314	9.44366	7.61678	7.63079	7.3615	7.78206	noncoding	G36936		misc_RNA	458	chr6	+	996540	996998		AAATGAAACTATAACTTTGAGACACTCCCTAGTCCCCCATTGTGAGCAGGTGCACCCAAT	intergenic
ASHG19A3A024508	45.8361	26.5173	47.259	30.3135	176.521	28.8255	5.23062	6.28118	5.4945	5.30218	4.79649	5.57102	noncoding	ENST00000507207	RP11-1299A16.1	Ensembl	168	chr4	-	99634954	99635122		AAGAAGGGTATAGAGCCTGGGATGTCTGAACCAATCGTTTTGAGCCTGCTTTGGAGATAA	intergenic
ASHG19A3A028120	14422.3	12248.7	30160.7	16346.3	12313.6	11481.8	13.2834	14.5736	14.26	13.9313	13.583	13.6153	noncoding	ENST00000477670	CTD-2284O10.1	Ensembl	797	chr5	+	37085157	37085954	NM_001007,	ATTTCTCTTCCCCGAGGAAAGGGTATCTGCCTCACTATTGCTGAAGAGAGAGACAAAAGA	intergenic
ASHG19A3L0000752	107	45.4328	93.4723	73.5956	64.0961	80.1956	6.29193	7.01016	6.37019	6.43621	2.9353	6.88034	noncoding	chr14:66457497-66472547+	lincRNA-GPHN-4	lincRNA	15051	chr14	+	66457497	66472547		GTAGAAAAGATTTGCTCATCCCAAGTCAAGATGTTCTCCCATGTTTTTTCTTAGCAGCTT	intergenic
ASHG19A3A047739	54.1085	295.831	151.036	217.34	629.252	232.685	5.44115	9.55123	6.95222	7.85986	8.99314	8.25403	noncoding	AF318328		misc_RNA	1179	chr12	-	58211996	58213155		TTTCACCTATCCCTAGAGAAAGATGGTATGGAGCAAGGCAGGAGGAGTTAAAACCAGCTT	intergenic
ASHG19A3L0000937	1311.21	388.774	1639.64	623.564	697.359	834.216	9.5282	9.89964	10.0138	9.24901	9.23626	9.9606	noncoding	exon1959+	lincRNA-RBBP8-2	lincRNA	93	chr18	+	20043793	20043885		AAGATGTCAAGGACACACACCAAGCCCATCTTGTTCAAAACCTAATGAGCTCCCCTCCCT
ASHG19A3A024990	214.76	63.5141	227.809	183.389	555.73	113.699	7.16842	7.46282	7.46602	7.63679	8.66977	7.33383	noncoding	ENST00000513791	RP11-485C11.1	Ensembl	460	chr4	-	173301178	173301638		ATCCATTAGCAAATGATGCAGAGGAGCAGTGGAAACACCAACGAAGCCCAAGCCATATAA	intronic antisense	NM_001034845	GALNTL6	polypeptide	+	172734574	173961558
ASHG19A3A055217	1421.35	421.632	790.133	1483.46	1319.1	961.216	9.65248	10.0011	9.04297	10.4545	10.4092	10.1584	noncoding	uc003njq.2	FKSG62	UCSC_knowngene	588	chr6	+	27793689	27794715	uc011dtd.1,NM_145280,NM_001127395,	CCTCCCAGACGGGGCCGTGGCCGGGCAGAGGGGCTCCTCACTTCCCAGTAGGGGCGGCCG	intergenic
ASHG19A3A035243	42.6804	32.5155	17.8401	14.7659	212.137	22.9194	5.14423	6.55728	4.28686	4.39287	5.39574	5.27283	noncoding	ENST00000291129	AC099548.6	Ensembl	2421	chr7	+	143497824	143515066	NM_173678,NM_001130026,NM_001130025,	AACTTGGAAAAGAGCTGTCTGGCAAAGTTGAGAGTTGATGGTGCAGCCTTCCTACAGATT	intergenic
ASHG19A3A014203	539.782	254.687	922.756	501.656	547.225	371.529	8.34842	9.35036	9.23687	8.94857	8.62359	8.87637	noncoding	NR_015395	LOC541471	RefSeq_NR	809	chr2	-	112124590	112252692		TTATAAATCTTCAATACATCCTGTCCCCCTAAAACGGCATCTGGGTCTTTTGAGGGTTAA	intergenic
ASHG19A3A050736	26.5594	19.1841	29.9936	18.382	222.773	26.7418	4.52936	5.83258	4.9236	4.66699	5.5609	5.47254	noncoding	ENST00000446249	RP11-439A17.4	Ensembl	664	chr1	-	120876262	120905153	ENST00000435113,	TCAGGCTTTTCATTATTATAGGAAGCATCTGGCCAAGGACCACCAACATCTTCCTGTCCT	intergenic
ASHG19A3L0002896	32.9215	30.6654	59.0439	42.3853	24.5733	48.9644	4.81168	6.47973	5.78626	5.73094	2.70478	6.249	noncoding	chr2:105731762-105737443+	lincRNA-GPR45	lincRNA	5682	chr2	+	105731762	105737443		GGACAAACTTGTTTATTTGTTGACTCAATCATTCACACATTCTCCAGCCATTTACTCTTT	intergenic
ASHG19A3A031526	21.1771	7.26004	21.2696	14.805	75.6636	20.3311	4.22222	4.46964	4.50019	4.39595	3.00936	5.11461	noncoding	BC019949		misc_RNA	2413	chr1	-	24073204	24075608		TTGCAAGGTACATGTTGAGGCATCTCAGTTGTCCCCTGTACAATCCTTCAACCCAAAAAA	natural antisense	NM_003198	TCEB3	transcription elongation factor B polypeptide 3	+	24069855	24088549
ASHG19A3A008205	53.7885	15.7509	18.6705	20.0276	186.086	9.98153	5.43542	5.56139	4.3394	4.77858	4.96205	4.19991	noncoding	uc010ctx.1	AK125932	UCSC_knowngene	4399	chr17	-	34220710	34236953		TAAATACCCCTGGAAATGATGAACTTCCGCCAAATCTATCAAGAGCCCATGACTCCATCT	intergenic
ASHG19A3A039624	39.1363	5.35311	13.3524	5.25293	75.2715	5	5.03706	3.91683	3.95355	3.27675	3.00577	2.88795	noncoding	ENST00000416056	RP11-565J7.1	Ensembl	388	chr1	+	212109590	212109978		GATGGGTAAGCCTGTGTTTACAGATCCTTCCATAAAGACAAAATCTGGATATCATATTAT	intergenic
ASHG19A3A027674	42.479	28.5692	30.9819	41.7466	662.895	22.0671	5.13918	6.38234	4.96084	5.71084	9.12412	5.22262	noncoding	BC062365		misc_RNA	1461	chr5	-	168088744	168090184		AAGTCTGATGCTTCAAAAAGATGAGAAGAAGGGCAAGAAGAGGGATAACTCCCAAGCTCA	intergenic
ASHG19A3A055306	32.9534	5.32515	39.598	20.4542	517.52	26.3964	4.81271	3.90462	5.26395	4.80222	8.4477	5.45423	noncoding	uc010ury.1	DKFZp434I1020	UCSC_knowngene	3075	chr15	-	100330989	100347132		GCTGCGGCTCCTGGTTCTTGTGGAAGGACAGCAAGGCTGAGGAGAATGGCTCCCACAGCT	intergenic
ASHG19A3A008585	42.0189	48.3164	52.0145	37.5048	184.157	29.8769	5.12467	7.0993	5.61819	5.57062	4.93106	5.62109	noncoding	G43341		misc_RNA	150	chr17	-	49248955	49249105		AGAATGATCAATCCTGTTGCCTCTAAGTCAATGGAATGAAGAGCTGTGTCCAGGGACACA	natural antisense	NM_001018136	NME1-NME2	NME1-NME2 protein	+	49230896	49249105
ASHG19A3A008585	42.0189	48.3164	52.0145	37.5048	184.157	29.8769	5.12467	7.0993	5.61819	5.57062	4.93106	5.62109	noncoding	G43341		misc_RNA	150	chr17	-	49248955	49249105		AGAATGATCAATCCTGTTGCCTCTAAGTCAATGGAATGAAGAGCTGTGTCCAGGGACACA	natural antisense	NM_001198682	NME2	nucleoside diphosphate kinase B isoform b	+	49243632	49249105
ASHG19A3A008585	42.0189	48.3164	52.0145	37.5048	184.157	29.8769	5.12467	7.0993	5.61819	5.57062	4.93106	5.62109	noncoding	G43341		misc_RNA	150	chr17	-	49248955	49249105		AGAATGATCAATCCTGTTGCCTCTAAGTCAATGGAATGAAGAGCTGTGTCCAGGGACACA	natural antisense	NM_001018138	NME2	nucleoside diphosphate kinase B isoform a	+	49244082	49249105
ASHG19A3A008585	42.0189	48.3164	52.0145	37.5048	184.157	29.8769	5.12467	7.0993	5.61819	5.57062	4.93106	5.62109	noncoding	G43341		misc_RNA	150	chr17	-	49248955	49249105		AGAATGATCAATCCTGTTGCCTCTAAGTCAATGGAATGAAGAGCTGTGTCCAGGGACACA	natural antisense	NM_001018137	NME2	nucleoside diphosphate kinase B isoform a	+	49242795	49249105
ASHG19A3A008585	42.0189	48.3164	52.0145	37.5048	184.157	29.8769	5.12467	7.0993	5.61819	5.57062	4.93106	5.62109	noncoding	G43341		misc_RNA	150	chr17	-	49248955	49249105		AGAATGATCAATCCTGTTGCCTCTAAGTCAATGGAATGAAGAGCTGTGTCCAGGGACACA	natural antisense	NM_002512	NME2	nucleoside diphosphate kinase B isoform a	+	49243632	49249105
ASHG19A3A008585	42.0189	48.3164	52.0145	37.5048	184.157	29.8769	5.12467	7.0993	5.61819	5.57062	4.93106	5.62109	noncoding	G43341		misc_RNA	150	chr17	-	49248955	49249105		AGAATGATCAATCCTGTTGCCTCTAAGTCAATGGAATGAAGAGCTGTGTCCAGGGACACA	natural antisense	NM_001018139	NME2	nucleoside diphosphate kinase B isoform a	+	49243861	49249105
ASHG19A3A050568	30.3852	5.61083	14.3862	5	366.39	17.784	4.70754	4.03617	4.04144	2.83851	7.31486	4.94669	noncoding	uc001vzu.1	AK092333	UCSC_knowngene	4275	chr14	-	21668239	21672514		GTAATCAGTAATCTCATGCCAAGGATGAGAGAGGGGCATTATCCAAAAAGTTGGGTGTGT	intergenic
ASHG19A3A019319	415.191	482.564	447.474	463.229	807.774	340.867	8.0014	10.1813	8.31411	8.84512	9.5596	8.7595	noncoding	ENST00000436359	AP001048.4	Ensembl	280	chr21	+	44885188	44887178		GGACATCAGGCTGGCAGATTGGAGCACACCCCTTCTTTCTAACCCCTCTTGAAAGCTTCC	intergenic
ASHG19A3A026383	59.8276	38.7294	55.0544	74.3374	232	66.0374	5.56655	6.79287	5.69389	6.44705	5.70625	6.63135	noncoding	uc003ixr.2	CR595267	UCSC_knowngene	1013	chr4	+	186346920	186348033		ACCTCTCCTGACGCTCCATCCGTACCTTTTGCAAGGGAACGTGCCATAATTCGGCTATGC	natural antisense	NM_018359	UFSP2	ufm1-specific protease 2	-	186320693	186347139
ASHG19A3A007318	48.4823	35.2108	45.8378	59.3266	113.816	37.1969	5.30374	6.66682	5.45684	6.15267	3.54582	5.89221	noncoding	NR_024503	ASFMR1	RefSeq_NR	2380	chrX	-	146990948	147003676		GGCCAGAACGCCCATTTCTGCAGAGCTGCCTTAATCCATGTTCCCTTCGGGATGCTGGTA	natural antisense	NM_001185075	FMR1	fragile X mental retardation 1 protein isoform	+	146993468	147032647
ASHG19A3A007318	48.4823	35.2108	45.8378	59.3266	113.816	37.1969	5.30374	6.66682	5.45684	6.15267	3.54582	5.89221	noncoding	NR_024503	ASFMR1	RefSeq_NR	2380	chrX	-	146990948	147003676		GGCCAGAACGCCCATTTCTGCAGAGCTGCCTTAATCCATGTTCCCTTCGGGATGCTGGTA	natural antisense	NM_002024	FMR1	fragile X mental retardation 1 protein isoform	+	146993468	147032647
ASHG19A3A007318	48.4823	35.2108	45.8378	59.3266	113.816	37.1969	5.30374	6.66682	5.45684	6.15267	3.54582	5.89221	noncoding	NR_024503	ASFMR1	RefSeq_NR	2380	chrX	-	146990948	147003676		GGCCAGAACGCCCATTTCTGCAGAGCTGCCTTAATCCATGTTCCCTTCGGGATGCTGGTA	natural antisense	NM_001185076	FMR1	fragile X mental retardation 1 protein isoform	+	146993468	147032647
ASHG19A3A007318	48.4823	35.2108	45.8378	59.3266	113.816	37.1969	5.30374	6.66682	5.45684	6.15267	3.54582	5.89221	noncoding	NR_024503	ASFMR1	RefSeq_NR	2380	chrX	-	146990948	147003676		GGCCAGAACGCCCATTTCTGCAGAGCTGCCTTAATCCATGTTCCCTTCGGGATGCTGGTA	natural antisense	NM_001185082	FMR1	fragile X mental retardation 1 protein isoform	+	146993468	147032647
ASHG19A3A007318	48.4823	35.2108	45.8378	59.3266	113.816	37.1969	5.30374	6.66682	5.45684	6.15267	3.54582	5.89221	noncoding	NR_024503	ASFMR1	RefSeq_NR	2380	chrX	-	146990948	147003676		GGCCAGAACGCCCATTTCTGCAGAGCTGCCTTAATCCATGTTCCCTTCGGGATGCTGGTA	natural antisense	NM_001185081	FMR1	fragile X mental retardation 1 protein isoform	+	146993468	147032647
ASHG19A3A028444	2839.72	620.595	4213.51	1392.31	1522.93	2784.12	10.6946	10.5456	11.3989	10.361	10.6228	11.6436	noncoding	BC142990		NRED	2185	chr5	+	79783804	79837842		GGTGAGTGTTCTCCCCTCCAGTATCCATCTCCAAAATTCATAGCCTCCCATTATGATATT	exon sense-overlapping	NM_205548	FAM151B	hypothetical protein LOC167555	+	79783799	79838382
ASHG19A3A045142	4003.59	43.3238	1995.88	1127.97	1005.86	583.196	11.2184	6.94165	10.2886	10.0585	9.99661	9.47318	noncoding	ENST00000413181	AC135977.1	Ensembl	966	chr11	-	49455024	49455990	NM_032315,	AGAACAGAAAGTGAGGGGCTTTAAGCAGGTGAATACACTCCAGTGTGCTCGTTACGTTTA	intergenic
ASHG19A3A000380	202.256	84.7082	100.571	79.3547	156.168	33.6532	7.09329	7.8497	6.46185	6.53266	4.40564	5.76547	noncoding	ENST00000462717	RP11-245J9.4	Ensembl	441	chr3	+	63997639	64001922		AAACCTTGGGATACCAGCCTTCCATTTTGTGCATATAATAAACGAGTAAAAGGCCGGGCG	intronic antisense	NM_014814	PSMD6	26S proteasome non-ATPase regulatory subunit 6	-	63996230	64009120
ASHG19A3A023505	932.4	524.577	260.864	1169.57	315.966	441.992	9.07125	10.2949	7.63952	10.1139	6.81108	9.10593	noncoding	AK130016		misc_RNA	1819	chr1	+	63073436	63075255		CTGGTGCACAGTTCAAGGTCATGAAAGTAGCACTAACAATCCTCTATTATAACCCTTAAT	intronic antisense	NM_033407	DOCK7	dedicator of cytokinesis protein 7	-	62920396	63153969
ASHG19A3A043559	119.541	117.001	201.298	688.142	449.814	669.177	6.42922	8.3025	7.30488	9.39087	7.99048	9.65782	noncoding	CR592477		misc_RNA	2305	chr10	+	6019376	6021681		CCTACTGCCTCATCCTGTCAAAACTTAATATGTCTGCTCAATGTTTGCTTCAGATATTTT	natural antisense	NM_002189	IL15RA	interleukin-15 receptor subunit alpha isoform 1	-	5994333	6019574
ASHG19A3A043559	119.541	117.001	201.298	688.142	449.814	669.177	6.42922	8.3025	7.30488	9.39087	7.99048	9.65782	noncoding	CR592477		misc_RNA	2305	chr10	+	6019376	6021681		CCTACTGCCTCATCCTGTCAAAACTTAATATGTCTGCTCAATGTTTGCTTCAGATATTTT	natural antisense	NM_172200	IL15RA	interleukin-15 receptor subunit alpha isoform 2	-	5994333	6019574
ASHG19A3A012226	343.575	121.601	295.988	228.308	294.316	198.201	7.76794	8.35034	7.80354	7.92732	6.53579	8.04803	noncoding	M28219		NRED	282	chr19	+	11234004	11242821		TTGGTCACGAGATGGAGTCCAGGTGTCGTCCTCACTCCCTTGCTGACCTTCTCTCACTTG	exon sense-overlapping	NM_001195803	LDLR	low-density lipoprotein receptor isoform 6	+	11200037	11244505
ASHG19A3A012226	343.575	121.601	295.988	228.308	294.316	198.201	7.76794	8.35034	7.80354	7.92732	6.53579	8.04803	noncoding	M28219		NRED	282	chr19	+	11234004	11242821		TTGGTCACGAGATGGAGTCCAGGTGTCGTCCTCACTCCCTTGCTGACCTTCTCTCACTTG	exon sense-overlapping	NM_001195800	LDLR	low-density lipoprotein receptor isoform 4	+	11200037	11244505
ASHG19A3A012226	343.575	121.601	295.988	228.308	294.316	198.201	7.76794	8.35034	7.80354	7.92732	6.53579	8.04803	noncoding	M28219		NRED	282	chr19	+	11234004	11242821		TTGGTCACGAGATGGAGTCCAGGTGTCGTCCTCACTCCCTTGCTGACCTTCTCTCACTTG	exon sense-overlapping	NM_000527	LDLR	low-density lipoprotein receptor isoform 1	+	11200037	11244505
ASHG19A3A012226	343.575	121.601	295.988	228.308	294.316	198.201	7.76794	8.35034	7.80354	7.92732	6.53579	8.04803	noncoding	M28219		NRED	282	chr19	+	11234004	11242821		TTGGTCACGAGATGGAGTCCAGGTGTCGTCCTCACTCCCTTGCTGACCTTCTCTCACTTG	exon sense-overlapping	NM_001195799	LDLR	low-density lipoprotein receptor isoform 3	+	11200037	11244505
ASHG19A3A012226	343.575	121.601	295.988	228.308	294.316	198.201	7.76794	8.35034	7.80354	7.92732	6.53579	8.04803	noncoding	M28219		NRED	282	chr19	+	11234004	11242821		TTGGTCACGAGATGGAGTCCAGGTGTCGTCCTCACTCCCTTGCTGACCTTCTCTCACTTG	exon sense-overlapping	NM_001195802	LDLR	low-density lipoprotein receptor isoform 5	+	11200037	11244505
ASHG19A3A012226	343.575	121.601	295.988	228.308	294.316	198.201	7.76794	8.35034	7.80354	7.92732	6.53579	8.04803	noncoding	M28219		NRED	282	chr19	+	11234004	11242821		TTGGTCACGAGATGGAGTCCAGGTGTCGTCCTCACTCCCTTGCTGACCTTCTCTCACTTG	exon sense-overlapping	NM_001195798	LDLR	low-density lipoprotein receptor isoform 2	+	11200037	11244505
ASHG19A3A027263	119.185	6.07231	15.259	35.5077	122.87	7.22833	6.42644	4.1911	4.10942	5.50118	3.73647	3.82393	noncoding	AB002441		misc_RNA	561	chr5	-	115363741	115364181		TTAACAGTCTGGAGAGACCAGCCTACATGCTCTTTTGGCAAGATCAGTAGTTCTTGGCAT	intergenic
ASHG19A3A007732	84.504	6.1164	67.6432	60.8366	28.9916	38.4638	5.99034	4.20447	5.95947	6.18749	2.74453	5.93493	noncoding	NR_033195	ZFAND1	RefSeq_NR	2148	chr8	-	82613567	82633539		AGTTGGACATCGGGCAGCACTGCCAGATTTTCTTCCATTTGTGTGTGATGATTGTTCAGG	exon sense-overlapping	NM_001170797	ZFAND1	AN1-type zinc finger protein 1 isoform c	-	82615148	82633539
ASHG19A3A007732	84.504	6.1164	67.6432	60.8366	28.9916	38.4638	5.99034	4.20447	5.95947	6.18749	2.74453	5.93493	noncoding	NR_033195	ZFAND1	RefSeq_NR	2148	chr8	-	82613567	82633539		AGTTGGACATCGGGCAGCACTGCCAGATTTTCTTCCATTTGTGTGTGATGATTGTTCAGG	exon sense-overlapping	NM_024699	ZFAND1	AN1-type zinc finger protein 1 isoform a	-	82613565	82633539
ASHG19A3A007732	84.504	6.1164	67.6432	60.8366	28.9916	38.4638	5.99034	4.20447	5.95947	6.18749	2.74453	5.93493	noncoding	NR_033195	ZFAND1	RefSeq_NR	2148	chr8	-	82613567	82633539		AGTTGGACATCGGGCAGCACTGCCAGATTTTCTTCCATTTGTGTGTGATGATTGTTCAGG	exon sense-overlapping	NM_001170796	ZFAND1	AN1-type zinc finger protein 1 isoform b	-	82613565	82633539
ASHG19A3A012966	6751.08	138.839	12755	8204.36	6045.65	5925.02	12.0166	8.53319	13.0066	12.8873	12.6521	12.6797	noncoding	ENST00000477141	CTD-3099C6.4	Ensembl	156	chr19	+	53067328	53067484	ENST00000490784,	AATAAAATCAGGTCCAACTTTAAAAGGAGACATTGGAGAAGAACCAAGCTGGGTCTATAA	intergenic
ASHG19A3A000365	17.2873	55.1952	5	5.44457	224.07	5	3.95365	7.27677	2.81126	3.31195	5.58307	2.88795	noncoding	ENST00000456100	AL163953.3	Ensembl	562	chr14	+	53684429	54153976		AGCATGTTGTCACCTCTCAATACATAAAACTACTGGAGGGTGGTTCCAAGATGGCCAAAT	intergenic
ASHG19A3A052327	247.814	89.0102	273.9	167.102	435.331	140.143	7.34977	7.92287	7.70083	7.51842	7.88692	7.60789	noncoding	AK127294		misc_RNA	4073	chr15	-	70598856	70602887		ATGGTGGAGAGTACAGGGAAATAGATTTGACTAGATAGGAGGAGGTTCATTCCCTCCCAA	intergenic
ASHG19A3A032354	118.543	34.2954	87.2379	62.1677	62.1749	41.331	6.41923	6.62873	6.28256	6.21593	2.92798	6.03001	noncoding	ENST00000420557	C6orf208	Ensembl	2318	chr6	+	170190416	170202969	NR_026780,	ATGCATGTTGCCCACATAGCTCAGCAACAGATGCTCTCACGCTTGTTAAAAGTAAAACCG	intergenic
ASHG19A3A024870	40038.4	3442.94	21572.8	10409.1	5446.83	11520	14.9404	12.8524	13.7892	13.2755	12.4882	13.6188	noncoding	NR_001562	ANXA2P1	RefSeq_NR	1343	chr4	-	154228620	154229963	NR_001446,NM_004039,NM_001136015,NM_001002858,NM_001002857,	GAAACACTTTGCCTCCTGTGTACTGTGTCATAAACGGATTAATAAACTGAATTTGTACTT	intronic antisense	NM_001130067	TRIM2	tripartite motif-containing protein 2 isoform 2	+	154074269	154260474
ASHG19A3A024870	40038.4	3442.94	21572.8	10409.1	5446.83	11520	14.9404	12.8524	13.7892	13.2755	12.4882	13.6188	noncoding	NR_001562	ANXA2P1	RefSeq_NR	1343	chr4	-	154228620	154229963	NR_001446,NM_004039,NM_001136015,NM_001002858,NM_001002857,	GAAACACTTTGCCTCCTGTGTACTGTGTCATAAACGGATTAATAAACTGAATTTGTACTT	intronic antisense	NM_015271	TRIM2	tripartite motif-containing protein 2 isoform 1	+	154125597	154260474
ASHG19A3A048268	47.4639	8.81604	15.6477	8.82065	428.63	5	5.27625	4.73702	4.13766	3.78043	7.83972	2.88795	noncoding	uc001qoa.2	SRP14P1	UCSC_knowngene	331	chr12	+	6547666	6547997		TATTCAAACCTACTGAGAGCTAACATGGACGGGCTGAGAAGAGGGACAAAAAGAGCAAAA	intergenic
ASHG19A3A027720	13.246	15.4744	33.8982	19.3528	241.139	14.7755	3.60719	5.53747	5.07464	4.73289	5.84345	4.7047	noncoding	ENST00000515403	RP11-844P9.2	Ensembl	3632	chr5	-	175570087	175612158	uc003mdn.2,	CCTGCCTGTTATGAGGGACAGGTAGGAGAGGATGGGCTTTCCATCAAAACAAACAAAAAA	intergenic
ASHG19A3A022819	7.70059	6.15901	28.9047	11.0725	154.544	5	3.11452	4.21827	4.87845	4.04061	4.37246	2.88795	noncoding	ENST00000496376	RP11-705F7.1	Ensembl	1083	chr3	+	75133305	75134388		CATACTGGTGAAAATAACTCCTGAATACATGGAAATCATGGAACTCAGGCAGCTTTTTAA	intergenic
CUST_195_PI426073487	6.70744	12.4355	14.7113	29.4308	188.694	10.9478	3.06436	5.23989	4.06787	5.26526	5.00774	4.31572	noncoding	uc.197+	uc.197	UCR	224	chr6	+	98362798	98363022		TACATCTTTTGTTTTATGGTGGTAAAGGCCCCGGAGTAGCCTACCATGATTCATGGCTGT	intergenic
ASHG19A3A014963	51.7125	42.7206	16.1736	37.3677	595.612	12.3116	5.3822	6.92284	4.17359	5.56655	8.85069	4.46895	noncoding	uc001amm.2	C1orf211	UCSC_knowngene	1248	chr1	+	6297870	6299490		AAAGGAGAGGAAGCAGATCTAAGCACACATGGGCATCAAACCAGAGGAACAAAGTCACAT	intergenic
ASHG19A3A028385	329.905	12.2793	222.451	107.123	212.594	55.9971	7.71589	5.22377	7.43401	6.93829	5.40189	6.41519	noncoding	ENST00000511688	CTD-2060C23.1	Ensembl	1107	chr5	+	74094818	74095925		TCGATGGAGAGCCATGACAATTTGGGATTTCAAGGATAATTTGAAGCTGAGTGAGCCTCC	intronic antisense	NM_015566	FAM169A	hypothetical protein LOC26049	-	74073398	74162615
ASHG19A3A020915	121.704	45.3989	135.169	65.4248	66.7825	103.51	6.45402	7.00958	6.81739	6.27736	2.94517	7.21292	noncoding	BC040602		misc_RNA	2182	chr3	-	40496576	40498720		TTCATGGCTAGGTCTGTTCGCTCCTCACGTTCTCTCCTAATCTCAGTAACTTTGTTAACC	bidirectional	NM_001034996	RPL14	60S ribosomal protein L14	+	40498829	40503859
ASHG19A3A020915	121.704	45.3989	135.169	65.4248	66.7825	103.51	6.45402	7.00958	6.81739	6.27736	2.94517	7.21292	noncoding	BC040602		misc_RNA	2182	chr3	-	40496576	40498720		TTCATGGCTAGGTCTGTTCGCTCCTCACGTTCTCTCCTAATCTCAGTAACTTTGTTAACC	bidirectional	NM_003973	RPL14	60S ribosomal protein L14	+	40498800	40503859
ASHG19A3A040079	52.3451	28.2276	31.4431	37.5962	10.9248	31.2864	5.39969	6.36676	4.97706	5.5746	2.50986	5.67586	noncoding	NR_028379	NCRNA00182	RefSeq_NR	2356	chrX	-	73247970	73513409		GCTTCCTTCTGTAAAATTTGGACTGTTTGTTCTTCCCATTATATTAATAGTTGCTTCAGG	intergenic
ASHG19A3A046568	166.203	87.3003	149.245	118.397	56.6008	92.3919	6.84081	7.89152	6.93722	7.07018	2.9054	7.06995	noncoding	ENST00000413292	AP001187.12	Ensembl	563	chr11	+	64685024	64691932		TGCGACTCCTTCCTGTCAGTGTCCTGGCATCACCCTACTTTCCTGGTGCAAACTCCTAAG	bidirectional	NM_015104	ATG2A	autophagy-related protein 2 homolog A	-	64662003	64684722
ASHG19A3L0000751	10.6195	79.7085	5	5	193.501	5	3.35271	7.76709	2.81126	2.83851	5.09213	2.88795	noncoding	DB053258	lincRNA-FUT8-4	lincRNA	573	chr14	-	66457513	66458086		GATTCCAGATGCAAACTAAACAAGCTGGAGGCAAAGAAAGCATCTGCACCCAACAAACGT	intergenic
ASHG19A3A054279	36.6635	29.8056	60.2203	40.2179	57.9113	46.3529	4.95055	6.43831	5.81107	5.66339	2.9109	6.17868	noncoding	BC011942		misc_RNA	487	chr16	+	9079619	9086461		AACAAAAATTCAGGCAACGTAGTGAGACTCTGTCTCCTGCGGTTGATACCTGTTCTACCT	intergenic
ASHG19A3A048407	5	8.92717	21.1756	5	54.8601	5	2.74344	4.7544	4.49482	2.83851	2.89789	2.88795	noncoding	ENST00000363605	AC007535.2	Ensembl	345	chr12	+	13836475	13836820		TGTATTAGTTGTTATTATTATTACCTATTTTTTACATTGCCTGGGTGTCAGGGGAGTTAG	intronic antisense	NM_000834	GRIN2B	glutamate [NMDA] receptor subunit epsilon-2	-	13714409	14133022
ASHG19A3A018524	24.3423	11.5277	27.8724	13.7054	198.711	12.586	4.41223	5.13143	4.83386	4.30118	5.17485	4.4943	noncoding	uc010gjw.1	AK309218	UCSC_knowngene	3684	chr20	+	58713536	59228976		GAGAAAAGACGTCCTTGCTGTGTTCCTGATATGAAGAGGAAAGCAGTCCTTCTCCATTAA	intergenic
ASHG19A3A007913	6192.91	2226.86	9079.23	3553.27	2629.79	5349.67	11.8993	12.2905	12.5037	11.698	11.3989	12.5424	noncoding	BC007549		misc_RNA	1798	chr1	-	171453554	171455327		TAAATTATGAACACCTCCCTCCCCACTAATATTAATTTGAAGTAGAAAAGTCTGGACTTG	natural antisense	NM_015172	PRRC2C	protein PRRC2C	+	171454665	171562650
ASHG19A3A036232	86.8449	73.3587	46.0762	48.089	44.1496	61.3145	6.02487	7.65402	5.46314	5.88802	2.84566	6.53281	noncoding	ENST00000435492	RP11-317P15.3	Ensembl	259	chr1	+	182681996	182683679		AAGCTCCCACTAACACCTTACCACTCTCTACCATGTCAACTTATTTTATTATAACAATTG	intergenic
ASHG19A3A025030	101.125	130.372	265.774	432.38	290.398	200.533	6.22079	8.45001	7.66341	8.75295	6.49059	8.06529	noncoding	AK096223		NRED	1807	chr4	-	177239810	177241615		AGAGATCCTTAGTTGCGTTTAAAATCTTAGTTTTTAACTTCCAGGCTGGCACAGTTTGTT	natural antisense	NM_021928	SPCS3	signal peptidase complex subunit 3	+	177241089	177253396
ASHG19A3A029557	12.9706	181.136	21.9343	5	291.901	5	3.57894	8.88647	4.54172	2.83851	6.50808	2.88795	noncoding	NR_024553	ZNF204P	RefSeq_NR	2909	chr6	-	27325601	27343153	NR_002722,ENST00000416749,	CTTGAACGTGGGGCCAAGACATCAAGAGTAGAGCAGCAGGACATTTCAAAAGAAGATTAA	intergenic
ASHG19A3A051578	33.5591	50.626	187.482	6.91721	512.227	5.60969	4.83552	7.15894	7.20918	3.52865	8.41901	3.55868	noncoding	ENST00000444165	RP11-763B22.7	Ensembl	318	chr1	-	148853802	148854120		TGTGTCCAACGACCTCACCCAGCAGGAGATACAGACCCTGGAGGTAAGGGGTTCGGGGAC	intergenic
ASHG19A3A000058	73.4878	16.1498	45.5495	40.4407	204.814	41.9836	5.81933	5.59295	5.44691	5.67057	5.27677	6.05071	noncoding	ENST00000332088	AL353997.4	Ensembl	839	chr17	+	18324132	18328200		TACAGCCGCTTGCTAGAGGTTGAGGACGCCCAGCTGGCCACTCAGTACTCCTTGTCCCTG	intergenic
ASHG19A3A050709	52.4359	53.8933	49.0758	33.0263	99.3925	40.7999	5.40091	7.245	5.54286	5.40826	3.2823	6.01132	noncoding	ENST00000501776	AL162311.2	Ensembl	2867	chr14	-	36288429	36295971		TAACTGGTAGTAATGTGGAATGAAGCTGGATCCTATCTGCTCCCAAATTGGCTTGTCTCC	natural antisense	NM_032352	BRMS1L	breast cancer metastasis-suppressor 1-like	+	36295596	36341169
ASHG19A3A008065	421.417	33.3787	201.685	138.046	87.2939	68.8268	8.01901	6.59094	7.30705	7.27368	3.11121	6.6833	noncoding	ENST00000428754	AC015818.5	Ensembl	107	chr17	-	20394650	20394757	NR_024178,ENST00000441958,ENST00000432936,	GGACAAACACCTTATTCCAGCAGCTAACACTGGCAAGTCCAAGGTTTTCTATTATGAAAT	intergenic
ASHG19A3A029342	1272.31	314.076	1662.27	1056.94	567.646	747.052	9.48755	9.62869	10.0316	9.95227	8.73096	9.80759	noncoding	uc001ejz.1	AF379632	UCSC_knowngene	969	chr1	+	144162000	144167711	uc001erc.3,uc001ekp.3,NM_183372,NM_173638,NM_017940,NM_015383,NM_015383,NM_001170755,NM_001102663,NM_001101663,NM_001039703,NM_001039703,NM_001039703,NM_001039703,NM_001039703,NM_001039703,NM_001039703,NM_001039703,NM_001039703,NM_001039703,NM_001039703,NM_001039703,AX747492,	ATAGATGTTATTCGACTCCTTCAGGTTATCTTGAACTGCCTGACTTAGGCCAGCCCTACA	intergenic
ASHG19A3A008570	23.2712	5.4831	19.7764	29.6893	153.748	20.8273	4.34813	3.97918	4.41053	5.27597	4.35555	5.14894	noncoding	ENST00000502300	RP11-94C24.6	Ensembl	349	chr17	-	48580772	48585689		ACACAAGGAGGGATTTTCAGAGGCTTTGGAGTACAGTGTGTGTTTGCTTCTCAACTTTGC	bidirectional	NM_032133	MYCBPAP	MYCBP-associated protein	+	48585744	48608862
ASHG19A3A043608	75.3928	38.8661	77.4629	40.0012	32.2998	62.7688	5.85184	6.79781	6.13163	5.65716	2.77052	6.56301	noncoding	AK126099		misc_RNA	2985	chr10	+	11437806	11440791		GATCCAGCTCTGCTTCATTAATCTTTCCCTTCTAGAAATGCTTCCTCATGCACTACTTTT	intergenic
ASHG19A3A049685	23.2379	12.0082	41.508	17.3828	33.911	29.0021	4.34629	5.19077	5.32783	4.59649	2.78222	5.57891	noncoding	ENST00000452933	RP11-318G21.2	Ensembl	546	chr13	-	78563506	78564781		CCTTTTTCCAAACTATAGCATAAATCACAGAAAAGTATCTCCTCATTTGTTTGGGATGAG	intergenic
ASHG19A3A000510	24.1185	8.93297	34.343	51.7008	125.525	79.0502	4.39742	4.75554	5.09213	5.98204	3.79286	6.86112	noncoding	ENST00000514568	AC092279.2	Ensembl	842	chr19	-	24224401	24225364		ctccacgtcctcaccagagcagctagatacagtgtggattggtgcactcacaaaccttga	intergenic
ASHG19A3A025505	37.6165	5.32533	22.1045	21.1984	224.806	19.4731	4.98565	3.90472	4.55259	4.84654	5.59537	5.05639	noncoding	ENST00000509521	RP11-241F15.4	Ensembl	1163	chr4	+	49517189	49518352		GTCACACTCTTGCCAGCAGAAGAGGCCCCTGTCATGGCCGATATTACCACCCAGTCTATC	intergenic
ASHG19A3A013526	774.27	6.76702	10.3351	25.0018	27.5973	29.3413	8.81247	4.37072	3.67627	5.05562	2.73268	5.59369	noncoding	NR_028386	LOC375196	RefSeq_NR	1068	chr2	-	39186430	39187485		TGGAAAACTCAACTTCTGTTCGACTTGTGGATCTTCACACTCAGAAACAAATTACGTTCC	natural antisense	NM_001145451	ARHGEF33	rho guanine nucleotide exchange factor 33	+	39146503	39202590
ASHG19A3A038303	53.5754	47.6682	23.5586	27.3756	51.4632	30.2802	5.42931	7.07963	4.62888	5.16906	2.88252	5.63551	noncoding	ENST00000445631	RP11-91N2.3	Ensembl	206	chr9	+	2541096	2541635		CTCTGAAAGAATCCAGTTATGGGAACACAAATTACCTCATCCTCAGTTTCACTTTAAAAT	intergenic
ASHG19A3A038809	5907.48	740.603	2651.7	1882.01	2270.78	1295.5	11.8279	10.7953	10.6994	10.7863	11.2027	10.5629	noncoding	ENST00000451550	ATP5J2P3	Ensembl	258	chr9	+	79655331	79655589	ENST00000437332,	AAGAGGTTACTACTGGTACTACAACAAATACATCAACGTGAAGAAGGGGAGCATCTCGGG	intergenic
ASHG19A3A052956	14.4194	26.7582	5.27468	5.88782	107.618	5	3.7139	6.29393	3.15466	3.38308	3.41844	2.88795	noncoding	AK021726		misc_RNA	1514	chr15	+	62786318	62787833		ATATCTGCTTGGGAAAGGGCTGTGTGACCCTATTTAGAAAAATGGCTACACTTTGTTAAC	intergenic
ASHG19A3A055165	14.7645	5.30835	28.9741	5	440.397	5	3.74484	3.89679	4.8812	2.83851	7.9199	2.88795	noncoding	uc002ske.2	AK123453	UCSC_knowngene	1654	chr2	+	74375171	74377170		CTCCTCAGCTCAGAAACACTCCAAGGTGCGGGGACTCGTGGAAGGATTTGATTCGCGCTT	bidirectional	NM_001035505	BOLA3	bolA-like protein 3 isoform 2	-	74362527	74375039
ASHG19A3A055165	14.7645	5.30835	28.9741	5	440.397	5	3.74484	3.89679	4.8812	2.83851	7.9199	2.88795	noncoding	uc002ske.2	AK123453	UCSC_knowngene	1654	chr2	+	74375171	74377170		CTCCTCAGCTCAGAAACACTCCAAGGTGCGGGGACTCGTGGAAGGATTTGATTCGCGCTT	bidirectional	NM_212552	BOLA3	bolA-like protein 3 isoform 1	-	74362527	74375039
ASHG19A3A010292	20.4791	7.72028	19.5778	23.7575	87.8166	14.9251	4.1772	4.55184	4.39729	4.98854	3.11571	4.71802	noncoding	AK091642		misc_RNA	2600	chr18	-	44366661	44369260		TGTAGAGCTTGGACTCCTTCAACTTAATGGTAAAGCCTCCTCTGAGTTCAAGAATTTTTT	intergenic
ASHG19A3A024191	7792.43	3743.45	10991.8	5591.64	6066.17	4594.72	12.2341	12.948	12.7896	12.3583	12.6592	12.3377	noncoding	ENST00000484463	RP11-463H12.1	Ensembl	214	chr4	-	55842324	55842538		TCCTTTATACCCTGATCATCACTGACAAAGAGAAGGCAGAGAAACTGAACTAGTCCCTGC	intergenic
ASHG19A3A031631	2209.76	292.141	771.866	143.865	870.886	82.729	10.3098	9.53635	9.01232	7.33	9.70756	6.92002	noncoding	AL049354		NRED	1275	chr6	+	52532698	52533951	NR_024405,NR_024403,	ACTTCACAGAAATGGAAGGTAACCTCTTTAGACGTGTGCCTGCAAGATGGCTGTCATTGT	intergenic
ASHG19A3A042749	41.3986	11.2393	98.5122	39.8648	335.338	28.6295	5.10613	5.09087	6.43585	5.65311	7.01654	5.56298	noncoding	NR_029396	LOC399753	RefSeq_NR	2141	chr10	-	49218160	49239658	uc001jeu.3,uc001jei.2,NM_001077685,NM_001077665,ENST00000436180,ENST00000417888,ENST00000399470,ENST00000339771,	ACTGTTGAAGTTGGTGAGGACCTCCACATGCACCAGGTTCGTGACCGGGAGATGCCTGAA	intergenic
ASHG19A3A023503	581.387	110.881	879.069	306.877	231.382	512.709	8.43171	8.22026	9.17289	8.30821	5.69721	9.3036	noncoding	ENST00000494900	RP11-152C17.1	Ensembl	429	chr3	+	168720861	168723254		CGGTCCAAAGTATTTGACTTGCTAAAGAATCTTTCCCTCCTAGAAGTATAAAATTCTACT	intergenic
ASHG19A3H0000066	175.935	76.9269	162.007	181.318	352.247	108.961	6.91648	7.72139	7.0303	7.62045	7.1791	7.2794	noncoding	nc-HOXB9-189-	nc-HOXB9-189	HOX cluster	138	chr17	-	46720237	46720375		AGCAACCTTTTTGCTTCAGGGCTCCTCCTGGGGGCTGAGTGGTCCCCTTTGCTTTGCTAT	intergenic
ASHG19A3A031608	375.106	48.7791	267.618	1548.73	505.704	1432.18	7.87757	7.11292	7.67167	10.5233	8.37461	10.7004	noncoding	ENST00000402892	RP1-142O9.2	Ensembl	195	chr6	+	49241240	49241435		AGTCCTACCTCAGATTCTGCATCTGTACAGAGAGCAGACACCAGCTTAAATGACTGTGAA	intergenic
ASHG19A3A041217	66.6224	17.7721	53.7978	48.1578	69.9244	36.7938	5.69619	5.72812	5.66409	5.89002	2.96091	5.87858	noncoding	ENST00000453566	RP3-346O6.2	Ensembl	213	chrX	+	76983343	76983556		TTAGCGGTAGAATGTGTTATGTACAATGCCACCTCTCCTCGAATCCATAAAAAAGTGTAA	intronic antisense	NM_000489	ATRX	transcriptional regulator ATRX isoform 1	-	76760355	77041719
ASHG19A3A041217	66.6224	17.7721	53.7978	48.1578	69.9244	36.7938	5.69619	5.72812	5.66409	5.89002	2.96091	5.87858	noncoding	ENST00000453566	RP3-346O6.2	Ensembl	213	chrX	+	76983343	76983556		TTAGCGGTAGAATGTGTTATGTACAATGCCACCTCTCCTCGAATCCATAAAAAAGTGTAA	intronic antisense	NM_138270	ATRX	transcriptional regulator ATRX isoform 2	-	76760355	77041719
ASHG19A3A036131	16.4869	6.05229	21.9459	11.5778	97.2793	12.6428	3.89061	4.18538	4.54274	4.09205	3.24701	4.4989	noncoding	uc003ysg.2	BC042052	UCSC_knowngene	3296	chr8	-	128698589	128746210		AAGAGATGGTGAAAATTAACCTATCACCACTGCTAATGAACATCACCCTATGGAGAACCG	intergenic
ASHG19A3L0001531	321.319	6.09338	123.2	139.19	58.0364	39.7962	7.68134	4.19743	6.71012	7.28586	2.91142	5.97964	noncoding	DN920247	lincRNA-SCARB2	lincRNA	527	chr4	-	77102106	77155656	NM_005506,	GCCTATGTTTTTGAACAAGACCAATCTGTTGGAGACCCTAAAATTGACTTAAATAGAACA	exon sense-overlapping	NM_001204255	SCARB2	lysosome membrane protein 2 isoform 2	-	77079891	77135052
ASHG19A3L0001531	321.319	6.09338	123.2	139.19	58.0364	39.7962	7.68134	4.19743	6.71012	7.28586	2.91142	5.97964	noncoding	DN920247	lincRNA-SCARB2	lincRNA	527	chr4	-	77102106	77155656	NM_005506,	GCCTATGTTTTTGAACAAGACCAATCTGTTGGAGACCCTAAAATTGACTTAAATAGAACA	exon sense-overlapping	NM_005506	SCARB2	lysosome membrane protein 2 isoform 1	-	77079891	77135052
ASHG19A3A000054	21.9857	10.5216	8.5822	96.3501	168.602	5.79124	4.27236	4.99982	3.49352	6.79268	4.64913	3.58857	noncoding	ENST00000295112	NCRNA00117	Ensembl	551	chr2	+	55509459	55511578		ATCCACACTGAGGTCGTGGAGCACCCCGAGCTATTTACAGTTGAAGAAATGATGCCTCAT	intergenic
ASHG19A3A039633	1450.03	500.167	2704.31	1440.47	397.955	1026.89	9.68117	10.2344	10.7264	10.4118	7.58578	10.2504	noncoding	ENST00000399997	RP11-431J24.4	Ensembl	855	chrX	-	16216550	16217414		ATCTGCTATGTGTTGCAGAAAGGCCATGTACAAGCGGAAGTACTCAGCTGCTAAATCCAA	intergenic
ASHG19A3A016397	37.1481	15.3249	33.8527	26.4407	48.1484	21.079	4.96794	5.52239	5.07294	5.12454	2.86651	5.16589	noncoding	NR_024275	LOC151162	RefSeq_NR	5251	chr2	+	135206959	135212191		TTTTTTCTTAGGCCCACTGAGATCCCTGCTCAGTGCGTCTCAATTGTATCTCCAGTCTAA	intergenic
CUST_471_PI426073487	91.166	52.51	162.01	224.515	15.1113	160.178	6.08679	7.21104	7.03047	7.9028	2.58787	7.78064	noncoding	uc.473+	uc.473	UCR	222	chrX	+	70373223	70373445		GCAGTCATGCTGTTTTTGAATTCTCTCTCTGTTTTGTTCTCTGTTCTGTGCTGTTGTGTC	exon sense-overlapping	NM_181303	NLGN3	neuroligin-3 isoform 1	+	70364680	70391051
CUST_471_PI426073487	91.166	52.51	162.01	224.515	15.1113	160.178	6.08679	7.21104	7.03047	7.9028	2.58787	7.78064	noncoding	uc.473+	uc.473	UCR	222	chrX	+	70373223	70373445		GCAGTCATGCTGTTTTTGAATTCTCTCTCTGTTTTGTTCTCTGTTCTGTGCTGTTGTGTC	intron sense-overlapping	NM_001166660	NLGN3	neuroligin-3 isoform 3	+	70364680	70391051
CUST_471_PI426073487	91.166	52.51	162.01	224.515	15.1113	160.178	6.08679	7.21104	7.03047	7.9028	2.58787	7.78064	noncoding	uc.473+	uc.473	UCR	222	chrX	+	70373223	70373445		GCAGTCATGCTGTTTTTGAATTCTCTCTCTGTTTTGTTCTCTGTTCTGTGCTGTTGTGTC	exon sense-overlapping	NM_018977	NLGN3	neuroligin-3 isoform 2	+	70364680	70391051
ASHG19A3A017906	43.5541	16.8286	41.3949	17.0038	321.623	27.0699	5.16638	5.64798	5.32341	4.56784	6.86943	5.48909	noncoding	NR_028295	NCRNA00029	RefSeq_NR	1764	chr20	-	61665569	61668380		GCAGCTGAGAGGCTCCCCGTCACGATGGCCAATAGCCCTTTCTCCAAGGACAAGGATGGG	intergenic
ASHG19A3A030892	751.588	365.739	101.701	680.957	596.063	710.469	8.77387	9.82435	6.47589	9.37933	8.85278	9.73312	noncoding	BC043429		misc_RNA	2596	chr6	+	3020389	3022972		GACCCCGACCGTTTGCTGTTTTCTCCTCCTAATCATAATTTTTTCTTAGTTGGTTTCCAG	intergenic
ASHG19A3A044384	3577.49	300.763	1453.46	753.008	479.723	470.221	11.038	9.57023	9.85129	9.51153	8.19559	9.19244	noncoding	ENST00000453578	RP11-316M21.5	Ensembl	825	chr10	+	102008027	102008852		TGAGATCCTCAAGTCAGTGGTGGCTCACTTTGATGCTGGAGAACTAATCACCTAAAGAGA	intronic antisense	NM_018294	CWF19L1	CWF19-like protein 1	-	101992054	102027437
ASHG19A3L0001694	23.6579	9.52301	29.8153	27.3305	8.47079	27.2933	4.37027	4.8521	4.91523	5.16731	2.44869	5.4996	noncoding	chr5:82684694-82704544+	lincRNA-VCAN	lincRNA	19851	chr5	+	82684694	82704544		TGATTTGACTAAATCAATTGTGATCATTCCATTTTCCCTGTCACTATTGTCTGAGGAAGT	intergenic
ASHG19A3A008425	41.4261	6.53177	25.954	8.3992	61.8605	5	5.10713	4.31702	4.74988	3.72959	2.92676	2.88795	noncoding	AL117601		RNAdb	2586	chr17	-	42751058	42753625		TTCTGACTTGTACAATAGTGACTATAGTTTGAGTAGAACACAGACTGTCTTGAAACAGTT	natural antisense	NM_001145080	C17orf104	hypothetical protein LOC284071	+	42733761	42753165
ASHG19A3A007134	333.616	132.923	248.582	223.508	251.219	129.761	7.72891	8.4729	7.58047	7.89487	5.97925	7.50262	noncoding	NR_003239	SNHG11	RefSeq_NR	1101	chr20	+	37075296	37079564		CATGCTAGACCTCAGTATCCTTGAGGGATGCTGCCTTGGGTCTGGAAACTGTTAGAGGAA	intergenic
ASHG19A3A016770	468.958	25.7856	565.896	68.2302	218.346	19.0084	8.15915	6.24146	8.61628	6.33561	5.49096	5.02879	noncoding	uc010fsr.1	AK096649	UCSC_knowngene	2600	chr2	+	200323330	200325930		CTTCCGATTTAAAGGAGAGTTCTAGGAAGTTTTGTGATCTATGTCCGGTGTGGGTTTTTG	natural antisense	NM_001172517	SATB2	DNA-binding protein SATB2	-	200134222	200329831
ASHG19A3A016770	468.958	25.7856	565.896	68.2302	218.346	19.0084	8.15915	6.24146	8.61628	6.33561	5.49096	5.02879	noncoding	uc010fsr.1	AK096649	UCSC_knowngene	2600	chr2	+	200323330	200325930		CTTCCGATTTAAAGGAGAGTTCTAGGAAGTTTTGTGATCTATGTCCGGTGTGGGTTTTTG	natural antisense	NM_015265	SATB2	DNA-binding protein SATB2	-	200134222	200335989
ASHG19A3A016770	468.958	25.7856	565.896	68.2302	218.346	19.0084	8.15915	6.24146	8.61628	6.33561	5.49096	5.02879	noncoding	uc010fsr.1	AK096649	UCSC_knowngene	2600	chr2	+	200323330	200325930		CTTCCGATTTAAAGGAGAGTTCTAGGAAGTTTTGTGATCTATGTCCGGTGTGGGTTTTTG	bidirectional	NM_001172509	SATB2	DNA-binding protein SATB2	-	200134222	200322819
ASHG19A3A028676	12.2288	23.7278	22.5327	24.342	56.0222	16.8107	3.50014	6.12646	4.57534	5.02048	2.90293	4.86981	noncoding	ENST00000513366	RP11-2N5.2	Ensembl	581	chr5	+	117911269	117917019		GGATAAGTGAAAAATCCAATTTTGGCCATCACCATGACATCTCATTATTGTTCCCTTTTG	intergenic
ASHG19A3A015146	5	99.8149	5	5	184.024	5	2.74344	8.07166	2.81126	2.83851	4.92898	2.88795	noncoding	ENST00000444926	AC114814.4	Ensembl	691	chr2	-	235993465	235997230		GAAAAGATACAAAATAAAGATTTTCTAATCTTGCATGGACGCAAGGAGCAGAGTTCTCAG	intergenic
ASHG19A3A009926	25.0478	45.4345	29.981	24.3545	76.4404	28.945	4.44904	7.01037	4.92295	5.02108	3.01644	5.57558	noncoding	AK094291		RNAdb	2161	chr17	+	73126977	73129138		TCAGGACTTTATGTGGAACTGACATCGCTTACCTACTCCCGTCTAGAAAATGCTGAACAG	natural antisense	NM_014595	NT5C	5'(3')-deoxyribonucleotidase, cytosolic type	-	73126322	73127877
ASHG19A3A018848	18.388	35.1309	18.7284	5	88.3383	5	4.03516	6.66365	4.34344	2.83851	3.11946	2.88795	noncoding	ENST00000432988	AP000689.8	Ensembl	4651	chr21	-	37513704	37523008		TTAAGCAGCAAGCTCCGAAGCAGACGTTTACCAGTTTTGCACAACTTTGTCATGGACCAA	natural antisense	NM_001236	CBR3	carbonyl reductase [NADPH] 3	+	37507262	37518860
ASHG19A3A023158	221.023	175.007	209.746	149.22	237.996	151.276	7.20399	8.83851	7.35667	7.3765	5.79515	7.70894	noncoding	ENST00000485218	RP11-525K18.2	Ensembl	588	chr3	+	127794652	127797899		GAAAAAATAGGAGGAAAATTAAAATAATCCCACCTTCCTACCTATCCAGAACCATCTCCC	intergenic
ASHG19A3A012619	54.7724	29.4918	129.357	16.0445	28.4806	10.4275	5.4562	6.42289	6.76799	4.49707	2.74026	4.25306	noncoding	ENST00000504080	AC016590.1	Ensembl	2659	chr19	+	37816411	37820601		GTGACGTGCCTTTTTGTCTTGGTTGGGTATTTATTTGCAATACAAGAATGATTGTTTTCT	intergenic
ASHG19A3L0002146	42.2013	28.721	39.5449	19.129	18.4821	30.8774	5.13143	6.38941	5.26198	4.71775	2.63628	5.66064	noncoding	DB239440	lincRNA-SLC7A13	lincRNA	578	chr8	-	87229854	87333375	NM_138817,	GGCCAGCTGCCTTTGCTATTTAATACACTTAATAGTCACTCTTCTCCATTTACAGCTGTG	exon sense-overlapping	NM_138817	SLC7A13	solute carrier family 7 member 13	-	87226287	87242604
ASHG19A3A038676	28.3018	41.9815	18.4666	5	763.767	19.7798	4.61401	6.89802	4.32636	2.83851	9.43485	5.07709	noncoding	uc004ads.2	LOC643648	UCSC_knowngene	1168	chr9	+	46763790	46833318		CGCTAGGCGGGAGGCTGGAGCAGTAAGATGGCAGCCGGAGCGGTAGGGGGGTGGCTGGCA	intergenic
ASHG19A3H0000025	116.665	62.4943	153.091	73.3312	389.903	58.8931	6.39922	7.44155	6.96832	6.43244	7.51455	6.48097	noncoding	nc-HOXA4-63-	nc-HOXA4-63	HOX cluster	108	chr7	-	27176447	27176555		CTAAGCTCCCACCCAAGTAGGGGAGGGGATCCACAGCCCCAGCCATTCTAAGCCCCAGAA	intergenic
ASHG19A3A043471	977.506	371.79	1263.27	821.875	1078.81	682.99	9.13051	9.84702	9.65498	9.61663	10.1098	9.6856	noncoding	ENST00000418634	RP13-439H18.7	Ensembl	693	chr10	-	134958115	134958808		TCTGAAAACAAGGAATTTAATGCAGAAGTACACGGAAGGGCATCATGGGCCAGAATGTTG	intergenic
ASHG19A3A010149	533.164	275.921	919.033	1073.49	985.063	875.653	8.33381	9.45754	9.23105	9.97929	9.9585	10.0227	noncoding	ENST00000399792	AP000902.2	Ensembl	540	chr18	-	9678756	9679297	ENST00000488218,	TTCATGAAGAAGAACCATGAAGAGGAAGTAAAAGGCCTACAAGCCCAGACTGCCAGATCT	intergenic
ASHG19A3A007680	260.526	71.9516	262.536	170.783	328.45	146.67	7.41705	7.62812	7.64768	7.54641	6.94188	7.66962	noncoding	NR_028582	G6PC3	RefSeq_NR	1713	chr17	+	42148097	42153711		GGTCCCCACCCCCGAGGGCCCTGAGTCATGTGTTTCTTTTTGGAGACAGGCCCTTTTGGT	exon sense-overlapping	NM_138387	G6PC3	glucose-6-phosphatase 3	+	42148097	42153712
ASHG19A3A034572	171.853	15.0937	62.8338	37.5519	308.401	20.2791	6.88735	5.50331	5.86566	5.57297	6.71522	5.11183	noncoding	ENST00000403118	AC005102.1	Ensembl	479	chr7	+	75464980	75465459		AGATTGATACATAACAGACACCTGCACAGAGCGTAAACAGAGGTGGCATGACTAGAAACC	intergenic
ASHG19A3A011204	9816.81	3458.63	11627.2	10398.5	8443.97	9101.12	12.6521	12.8615	12.8565	13.2743	13.0943	13.2755	noncoding	ENST00000469924	CTD-3131K8.1	Ensembl	477	chr19	-	17700403	17700880	NR_026911,NM_000982,ENST00000497298,ENST00000495531,ENST00000494303,ENST00000491435,ENST00000485945,ENST00000482905,ENST00000480465,ENST00000472093,ENST00000471393,ENST00000461458,ENST00000441274,ENST00000422570,ENST00000418441,ENST00000417077,ENST00000416102,ENST00000407436,ENST00000403916,ENST00000401418,ENST00000396599,	AAATGATCAGAAAAAGAAAGAAGCCAAAGAGAAAGGTGCCTGGGTTCAACTGAAGCGCCA	intergenic
ASHG19A3A046623	12.998	36.2039	7.55987	12.5823	234.564	5	3.58194	6.70387	3.38511	4.1959	5.74266	2.88795	noncoding	ENST00000450606	RP5-1155K23.4	Ensembl	307	chr1	-	62673807	62674114		ATTCACACCAACAGGGAGAGGAGCTGAGTGCCGTCTTGGCCACCATGATGAAACCAGCTG	intronic antisense	NM_001164835	L1TD1	LINE-1 type transposase domain-containing	+	62660473	62678001
ASHG19A3A046623	12.998	36.2039	7.55987	12.5823	234.564	5	3.58194	6.70387	3.38511	4.1959	5.74266	2.88795	noncoding	ENST00000450606	RP5-1155K23.4	Ensembl	307	chr1	-	62673807	62674114		ATTCACACCAACAGGGAGAGGAGCTGAGTGCCGTCTTGGCCACCATGATGAAACCAGCTG	intronic antisense	NM_019079	L1TD1	LINE-1 type transposase domain-containing	+	62660473	62678001
ASHG19A3A010639	654.083	99.1678	256.346	422.325	113.853	225.277	8.59267	8.06107	7.6159	8.72104	3.54632	8.2081	noncoding	ENST00000432117	AC037473.1	Ensembl	741	chr18	+	45156482	45157223		CCTGGGAAAGAAGTTTCAATATCTCCTGTGTGTCTTTCTTACGATCCAACTAAACATCCA	intergenic
ASHG19A3A043485	21.8638	8.63577	34.0206	11.146	234.309	12.8079	4.26582	4.70556	5.07915	4.04906	5.73836	4.51588	noncoding	ENST00000394842	XX-2136C111.2	Ensembl	485	chr10	-	135450911	135451396	ENST00000514074,	AAATGGACTGTGAGGATAAGGTTCTGGGCAGGATGGTTCGCTGCCCTCCAGAGACGCAGA	intergenic
ASHG19A3L0000558	225.602	40.7805	370.349	148.315	260.002	188.388	7.23043	6.85981	8.09107	7.37018	6.09822	7.98082	noncoding	AI014992	lincRNA-KLRB1	lincRNA	458	chr12	+	9486815	9488187		TATAAACACTTCCTCCCAGATTCTGAGCAGGATGACAGATCCCAGGACCAACTCTAAAGT	intergenic
ASHG19A3A025664	40.3125	8.93942	34.496	11.7662	560.5	20.8698	5.07361	4.75695	5.09722	4.11311	8.69336	5.15186	noncoding	ENST00000430198	HMGA1L2	Ensembl	324	chr4	+	73964538	73964862	NM_145905,NM_145903,NM_145902,NM_145901,NM_145899,NM_002131,ENST00000415560,	CCGGAAAACCACCACAACTCCAGGAAGGAAACCAAGGGGCAGACCCAAAAAACTGGAGAA	intronic antisense	NM_032217	ANKRD17	ankyrin repeat domain-containing protein 17	-	73940501	74124502
ASHG19A3A025664	40.3125	8.93942	34.496	11.7662	560.5	20.8698	5.07361	4.75695	5.09722	4.11311	8.69336	5.15186	noncoding	ENST00000430198	HMGA1L2	Ensembl	324	chr4	+	73964538	73964862	NM_145905,NM_145903,NM_145902,NM_145901,NM_145899,NM_002131,ENST00000415560,	CCGGAAAACCACCACAACTCCAGGAAGGAAACCAAGGGGCAGACCCAAAAAACTGGAGAA	intronic antisense	NM_198889	ANKRD17	ankyrin repeat domain-containing protein 17	-	73940501	74124502
ASHG19A3A027869	22.0156	10.8197	20.0154	13.9217	160.843	14.4183	4.27395	5.03858	4.42487	4.32075	4.5011	4.67534	noncoding	ENST00000511693	RP11-259O2.1	Ensembl	718	chr5	+	1933976	1959290		AGATCATCACGTGGAGTATCGGTGGCCTTATTAAAACAAAAACAACAACTCCACAGCCCG	intergenic
ASHG19A3A000524	212.46	5.27951	19.0687	5	453.45	7.35677	7.15483	3.88192	4.36719	2.83851	8.0229	3.84478	noncoding	HIT000391139_02		H-invDB	320	chr9	+	44990250	44991184		GGCCTGCCCGGACGGTGTTGGTTGGGGAGAGCAGCGGATCCACGCCAGAGAAGATGCTTG	intergenic
ASHG19A3A031671	1767.98	214.803	713.927	583.783	494.283	405.666	9.97988	9.11631	8.9131	9.15335	8.29618	8.99465	noncoding	ENST00000403408	RP11-184C23.3	Ensembl	250	chr6	+	63937387	63937637	NM_178324,NM_006415,ENST00000457558,ENST00000450718,ENST00000435997,ENST00000407089,	AAAGAAGAACTGATTGAAGAGTGGCAACCACAACCTCTTGTTCCTCCTGTCCCAAAAGAC	intergenic
ASHG19A3A017688	54.1702	27.3637	5	10.9616	260.505	5	5.44245	6.32259	2.81126	4.02966	6.10353	2.88795	noncoding	ENST00000455642	RP5-881L22.6	Ensembl	403	chr20	-	43018263	43020177		GACCCACTTGATATAAATAGGCTGGATGAATAACTGAGTGAATAAAGGATGGAAATCGTC	intronic antisense	NM_001030004	HNF4A	hepatocyte nuclear factor 4-alpha isoform f	+	42984440	43053019
ASHG19A3A017688	54.1702	27.3637	5	10.9616	260.505	5	5.44245	6.32259	2.81126	4.02966	6.10353	2.88795	noncoding	ENST00000455642	RP5-881L22.6	Ensembl	403	chr20	-	43018263	43020177		GACCCACTTGATATAAATAGGCTGGATGAATAACTGAGTGAATAAAGGATGGAAATCGTC	intronic antisense	NM_175914	HNF4A	hepatocyte nuclear factor 4-alpha isoform d	+	42984440	43058311
ASHG19A3A017688	54.1702	27.3637	5	10.9616	260.505	5	5.44245	6.32259	2.81126	4.02966	6.10353	2.88795	noncoding	ENST00000455642	RP5-881L22.6	Ensembl	403	chr20	-	43018263	43020177		GACCCACTTGATATAAATAGGCTGGATGAATAACTGAGTGAATAAAGGATGGAAATCGTC	intronic antisense	NM_001030003	HNF4A	hepatocyte nuclear factor 4-alpha isoform e	+	42984440	43058311
ASHG19A3A051898	45382.5	22583.5	48832.1	38993.8	28092.7	32514.5	15.1396	15.32	14.888	15.2119	14.8111	15.0632	noncoding	ENST00000460876	RP11-2F9.1	Ensembl	624	chr15	-	22440222	22440846	uc003jhx.2,NM_001012,ENST00000467270,ENST00000392301,	AGCAGATGGGTATGTGCTAGAGGGCAAAGAGTTGGAGTTCTATCTTAGGAAAATCAAGGC	intergenic
ASHG19A3A018723	25.3782	5.2855	15.3046	5	160.399	5.28402	4.46689	3.88514	4.11198	2.83851	4.4922	3.49822	noncoding	ENST00000433310	AF131217.1	Ensembl	900	chr21	-	29816869	30047170		TTGTGGAGTAAGTGAGTGGGCCTGAGTTGAGAAGATCCTGGCCTTGGATTTTAAAACTGT	intergenic
ASHG19A3A047824	97.2719	10.6121	62.0402	70.247	19.9284	25.1384	6.17019	5.01195	5.84904	6.3746	2.6544	5.39292	noncoding	AK093825		misc_RNA	3180	chr12	-	75885884	75889064		GAGACTGCCCTGTTCTCCTTTGGAGCTCAGTAAAACAAATATTTGTTGAATAAATGAATA	intronic antisense	NM_006851	GLIPR1	glioma pathogenesis-related protein 1 precursor	+	75874512	75895716
ASHG19A3A031058	64.069	5.35216	63.5759	29.8603	179.291	11.2484	5.64819	3.91657	5.88012	5.28311	4.84877	4.35018	noncoding	ENST00000405827	RP1-59B16.1	Ensembl	1045	chr6	+	23972106	23973151		TCCAAAAAGCTGCTAAACTGGGATATCCAGGTTAGGAAGAGCGGATATTCCTCTGTGGAA	intergenic
ASHG19A3H0000065	24.151	6.29529	29.2674	9.20562	619.777	18.944	4.39933	4.25411	4.89296	3.82878	8.9555	5.02484	noncoding	nc-HOXB9-188-	nc-HOXB9-188	HOX cluster	98	chr17	-	46719077	46719175		GGGGCGCTGAGGAGGTCATTAACCTCCCCGTAAAGATGGGGAACGGAGACGCGCCTGGCC	intergenic
ASHG19A3A020083	239.654	64.3023	467.821	107.536	155.245	217.865	7.30382	7.47844	8.36837	6.94356	4.38658	8.16491	noncoding	U84522		misc_RNA	258	chr22	+	19384143	19384288		ATTCCCCAGGTGGCCTGGCCCATGGCCAGCTCCCTCTCTGTACACAGAAGTCAGGAAGAG	intronic antisense	NM_003325	HIRA	protein HIRA	-	19318223	19419219
ASHG19A3A027020	1562.47	201.671	831.593	587.866	641.323	409.816	9.79473	9.02825	9.10552	9.16315	9.04123	9.00802	noncoding	NR_003665	LOC441089	RefSeq_NR	1362	chr5	-	79646423	79647785	NM_004269,	CTTGTGTTTTGTGGGGCTTGGGGTTTGGTAACTTATTTTTATAAGCAATAAACCTTTTGT	intergenic
ASHG19A3A027379	11.2322	7.97488	24.5329	73.976	77.6415	61.445	3.40357	4.59434	4.67855	6.44276	3.02658	6.53579	noncoding	NR_003023	SCARNA2	RefSeq_NR	420	chr1	+	109642814	109643234		TTGATCAGATAGACGAGGCCGGGCTTGTCCCCGGCCACTGATTATCGAGGCGATTCTGAT	intergenic
ASHG19A3A029872	7783.76	1466.58	8158.31	3782.67	3969.21	5495.21	12.2335	11.7364	12.3557	11.7861	12.0295	12.5754	noncoding	ENST00000444731	RP11-552E20.1	Ensembl	539	chr6	-	40239304	40243976		AGGCTGTGTCTCCCTCCTCAGACTGAAGGATCTTTGTGATCAGATGCTGTGTCTATATCC	intergenic
ASHG19A3A019396	28.1642	6.07046	25.8258	24.0263	35.1789	18.7159	4.60695	4.19054	4.74343	5.00273	2.79105	5.00953	noncoding	ENST00000447478	RP4-534N18.2	Ensembl	517	chr1	+	32398620	32399576		CTCTACCATCACCCTATTCGATAAACATAACTAAGTCCACCATGTTAAAACTATGGATCC	intronic antisense	NM_080391	PTP4A2	protein tyrosine phosphatase type IVA 2 isoform	-	32372021	32403988
ASHG19A3A043330	158.636	6.11046	211.696	199.315	159.195	147.687	6.78379	4.2027	7.36821	7.7391	4.46633	7.67868	noncoding	ENST00000449709	RP11-295O23.4	Ensembl	577	chr10	-	118198979	118199556		CTATAAGTCGAAAGTAAAGTTTGATGGCGCAAAGCGTCCTGCTAAAGTTGCCCGGAAAAA	intronic antisense	NM_001011709	PNLIPRP3	pancreatic lipase-related protein 3 precursor	+	118187423	118237468
ASHG19A3A025723	1439.13	300.921	1382.56	1042.94	619.881	878.381	9.67088	9.57335	9.78163	9.93594	8.95707	10.0265	noncoding	uc010ijm.1	AK094144	UCSC_knowngene	3134	chr4	+	79834383	79837517		AACTTCAGTCCTCAAATATAGCTGGGAAACAATTATGAGATAGACTCAGTCTCCCCCTCC	intergenic
ASHG19A3A025660	274.818	68.2964	261.176	163.3	103.294	175.334	7.48421	7.55659	7.64149	7.48869	3.34588	7.89135	noncoding	ENST00000432395	RP5-943J3.1	Ensembl	509	chr1	+	90254472	90256051		ATGAAGTTTTGCCATGAACGTAGATCCTCCCTTACAAATCCCTCCATTTTCAAACCCGAG	intergenic
ASHG19A3A025364	16.1636	5.39777	28.4716	8.41714	45.7894	5.14208	3.86562	3.9387	4.85827	3.73146	2.85443	3.45994	noncoding	ENST00000515188	RP11-302F12.3	Ensembl	408	chr4	+	25610332	25621087		TTGAGAAACTCCTGAATTGTTTGCACTGAGCTGCCGGTTTCATCCAGAATTCCTGGCAAA	intergenic
ASHG19A3A019456	24.6551	30.1858	31.8469	46.8878	419.216	31.0932	4.42902	6.46033	4.99414	5.85713	7.76242	5.66838	noncoding	ENST00000481698	AC000095.8	Ensembl	905	chr22	-	19019076	19022077	ENST00000424817,	AATGGACACTGATCCTCAGAACCACCTGGAGATTTGGGAGGCTGGGCTGCTGTTGCCTGT	intergenic
ASHG19A3A008456	35.8342	21.0981	61.4491	37.1597	125.307	19.2414	4.91944	5.9692	5.83808	5.55771	3.78855	5.0433	noncoding	uc010wjv.1	LRRC37A2	UCSC_knowngene	1355	chr17	-	43616528	43629863	AK126994,	AGAAATCTGATTATAACAATAGCTCCATCCCTAAATGAGGTGAATCTTGGAATCTCTTCC	intergenic
CUST_425_PI426073487	246.323	108.72	385.73	205.938	193.162	225.818	7.34112	8.19147	8.1354	7.78272	5.08665	8.212	noncoding	uc.427+	uc.427	UCR	215	chr18	+	24237198	24237413		GTCAGATCTTACCTGAAACATTGAAGCACAAAGTCTCTCTCCAAGTCCCCTTTTCCTTTT	intergenic
ASHG19A3A032017	32.3041	6.11904	17.6156	16.67	232.457	13.1689	4.7856	4.20503	4.2738	4.54296	5.71308	4.55463	noncoding	ENST00000392497	AL139098.3	Ensembl	249	chr6	+	121729687	121729940		AAAGCTGATTCTGGCAAGGAGGGGAATAACCTTCCAGAAAATGCAGATGCCAAAACAGAC	intergenic
ASHG19A3A025486	82.82	6.23583	33.688	61.8488	70.2291	52.8937	5.96821	4.23874	5.06484	6.20788	2.96358	6.34581	noncoding	AK094991		misc_RNA	2342	chr4	+	47430468	47432807		GTAAATTCTGTACATAGTTCATTGACCCTGTTGTGTGGTGGTCCTCAGCTTTGGGTGGAT	intergenic
ASHG19A3A054205	150.713	245.314	313.266	256.189	572.527	160.767	6.71892	9.30246	7.87419	8.07493	8.7502	7.78462	noncoding	AK096317		NRED	1993	chr16	+	2694129	2696122	NR_024492,	TTTAAAAGCACTTTTAAGCATCAATTGTGAAATAAAAAGCCCGAGCAAAAGCCCTCTTTG
ASHG19A3A012785	46.7056	15.0177	5	11.7394	134.54	9.39711	5.25601	5.49661	2.81126	4.10933	3.98351	4.12326	noncoding	AY927517		RNAdb	486	chr19	+	45316773	45317387		TCAGAATAATTGTGAACCTGAGGCTTGAAACCTATGACCCGTAACCTTTGACCCGCCATA	exon sense-overlapping	NM_001013257	BCAM	basal cell adhesion molecule isoform 2	+	45312337	45323610
ASHG19A3A012785	46.7056	15.0177	5	11.7394	134.54	9.39711	5.25601	5.49661	2.81126	4.10933	3.98351	4.12326	noncoding	AY927517		RNAdb	486	chr19	+	45316773	45317387		TCAGAATAATTGTGAACCTGAGGCTTGAAACCTATGACCCGTAACCTTTGACCCGCCATA	exon sense-overlapping	NM_005581	BCAM	basal cell adhesion molecule isoform 1	+	45312337	45324678
ASHG19A3A033232	87.5836	28.2183	32.2661	25.3449	347.168	20.472	6.03538	6.36599	5.00994	5.07334	7.12835	5.12316	noncoding	ENST00000455459	GS1-259H13.7	Ensembl	526	chr7	-	99235864	99236390		AGTGACTTACAAAAATGTCAAGTTCAACATATGGGATGTGGGTGGCCAGGACAAGATCCG	intergenic
ASHG19A3L0002168	79.1707	58.9923	329.088	103.332	274.095	54.0687	5.91089	7.36356	7.94001	6.8939	6.28592	6.37319	noncoding	AK074467		misc_RNA	2310	chr8	+	95999108	96001394		AGTTTCATTCCCTATTCAAAAATGTCTTAGGCAAATGTGTGGGAATGAACATGCACTTTA	intergenic
ASHG19A3A023231	320.588	28.3951	45.8165	59.1064	160.159	52.1557	7.67759	6.37451	5.4559	6.14874	4.4867	6.32845	noncoding	uc001czn.2	BC042048	UCSC_knowngene	526	chr1	+	60238466	60254499		CACCCAAGATGTCCGGCTGAAGTTCTTAACCATTACCTTACACTAATCAACAGCAACAAT	intergenic
ASHG19A3A008104	323.399	182.847	425.319	219.556	190.514	309.87	7.69028	8.89634	8.25403	7.8717	5.03858	8.62611	noncoding	HIT000389890		H-invDB	326	chr17	-	26700694	26701019		TTTTAACCTTGAGATATAGCAGTACTGTTTGCATCTTGCAACCCTCCTCTCCTTGGGCTG	intronic antisense	NM_015077	SARM1	sterile alpha and TIR motif-containing protein	+	26698986	26728065
ASHG19A3A052171	5	10.1785	7.15124	26.818	101.063	9.65092	2.74344	4.95395	3.34225	5.14297	3.30939	4.15584	noncoding	uc002ade.1	AK055370	UCSC_knowngene	3748	chr15	-	55831081	55834829		GTTGTTTATCAGTATATAGACCTACCATTAGTAGAAATGATGTATGGCAGGCTTTCTTGA	intergenic
ASHG19A3A051854	325.803	238.316	420.4	214.857	193.016	179.218	7.70116	9.26158	8.24197	7.84486	5.08394	7.91503	noncoding	NR_024396	MGC23270	RefSeq_NR	2518	chr14	+	105287537	105290055		AGCATTTTCATGGATTACAAATGTCTTAGCCCCTGCCCTTTCAAGCAGTTCCTTAGCTCC	intergenic
ASHG19A3A014035	51.0812	39.1681	51.4331	6.64004	96.6881	8.08435	5.36308	6.80642	5.60391	3.48808	3.23754	3.95264	noncoding	BC018776		misc_RNA	1612	chr2	-	96190857	96192450		ATGGTCTTCAGTGCCTACTGAGAAGGGTTCCTGGACATCATCAGGTATGAAAACCTCAAA	intergenic
ASHG19A3A048496	45.9633	60.943	162.514	133.839	77.0178	55.0984	5.23433	7.41107	7.03388	7.23325	3.02092	6.39534	noncoding	AL117598		misc_RNA	2367	chr12	+	32534219	32536566		CCAGAAGCCAATATATCGATTCTTATATCTCGGTTTATGTTACCAACTGAATATGGTGTA	intergenic
ASHG19A3A046621	27.2315	15.8163	12.5075	25.634	42.1196	27.3738	4.56026	5.56543	3.88055	5.08645	2.83434	5.50527	noncoding	ENST00000416342	RP4-537K17.2	Ensembl	429	chr1	-	62580419	62584681		GATCTACCTACCTACATTTTTGGTGCAAACTATTACTTTGGGGACATCTTTCTTTTTTCC	intronic antisense	NM_176877	INADL	inaD-like protein	+	62208148	62629591
ASHG19A3L0002373	6.61935	33.4984	5	5	69.5925	5	3.05982	6.59688	2.81126	2.83851	2.95755	2.88795	noncoding	AL133825	lincRNA-KCND3-1	lincRNA	817	chr1	-	112677638	112678462		TCACAACTGATCTTTAACATCAGAACTGCGTGTATTAATGGCCCGGCTCACTTGTGAATG	intergenic
ASHG19A3A020270	73.5287	52.6182	82.3871	71.6014	89.7394	68.6255	5.82039	7.21379	6.21022	6.40208	3.13399	6.67685	noncoding	ENST00000437071	CTA-211A9.5	Ensembl	1006	chr22	+	27068767	27176170		TTTGCTGCAAGAGGATGGAAAGGATCACTGTGATTTTGTTTTTCTCCTGCTGCTCTGTCT	intergenic
ASHG19A3A022416	35757.8	18405.1	50546	31311.7	28605.4	25708.3	14.7785	15.0746	14.9345	14.8635	14.8499	14.7344	noncoding	ENST00000396544	AC104306.1	Ensembl	369	chr3	+	32549446	32549817	NM_000993,ENST00000413849,ENST00000395150,ENST00000393325,	ACCTATGTACCGGTTACCACTTTCAAAAATCTACAGACAGTCAATGTGGATGAGAACTAA	intergenic
ASHG19A3A009319	40.4634	30.7985	42.9233	42.7559	186.653	29.9566	5.07847	6.48699	5.37037	5.74203	4.97331	5.62415	noncoding	BC033139		misc_RNA	1079	chr17	+	27078189	27079232		TCAAATTGACTTACTTATCTAGGGAGAAATGGGGCCCTCCTGCCTAGGTGAGAAACTAGA	intergenic
ASHG19A3A009606	792.343	354.553	939.51	533.343	395.804	290.469	8.84124	9.78909	9.26478	9.02782	7.57007	8.53382	noncoding	ENST00000514828	AC091132.1	Ensembl	429	chr17	+	43594141	43594671	uc010wkm.1,ENST00000510581,ENST00000508811,	ATGCCAAGATGAGTTTGTCAGTATAGCCGTATCCTGGAACTTCTTTTGTGAGCTAAAAAA	intergenic
ASHG19A3A031656	84.1016	5.56274	17.0155	42.2226	129.763	19.0956	5.98611	4.01454	4.23197	5.72737	3.88374	5.03372	noncoding	BC020911		misc_RNA	1309	chr6	+	56405945	56407226		CAGTACAATCCAGCAACCGTTTAAAGTAAACAGAAAGCATGGTGTACTACTAAGCTTCTT	intronic antisense	NM_015548	DST	bullous pemphigoid antigen 1 isoform 1eA	-	56322784	56507694
ASHG19A3A033062	22.1426	5.50347	25.4601	10.7323	53.8725	30.4334	4.28231	3.98854	4.7232	4.0061	2.89352	5.64255	noncoding	ENST00000434531	AC005522.7	Ensembl	453	chr7	-	76601995	76606278		CAACATTTAGTAACCAACATCAAATGTACTTGTCTCTCCTAAGCTGCACAGACTGCCAAG	intergenic
ASHG19A3L0000880	24.2178	16.7266	18.395	7.23984	299.757	16.6525	4.40363	5.63966	4.32211	3.57334	6.60453	4.85803	noncoding	AA054416	lincRNA-WDR59-2	lincRNA	282	chr16	+	74821102	74821380		AAGAAAAGGGAGGACTACAGATGGGTATATACTACTCCAGCAATCCCAGAGTCTCTGCTT	intergenic
ASHG19A3L0002396	27.1362	28.0127	24.0716	26.8067	8.6389	16.5352	4.55587	6.35522	4.65594	5.14228	2.45341	4.84916	noncoding	EH335967	lincRNA-LMO4-1	lincRNA	66	chr1	-	88065357	88065423		CATGCATACTTGCATAGTTTAATGGATCTTACATTCTTGAATTAGCCTCCATTCCTTCAA	intergenic
ASHG19A3A008074	57.0125	5.36238	5	5	380.514	5	5.50459	3.92229	2.81126	2.83851	7.43227	2.88795	noncoding	ENST00000432861	AC087499.9	Ensembl	149	chr17	-	20512774	20512923	ENST00000418821,	TGGCCTGGAACCTCAACAGCAGGATTGGGATGAGGATGGAAGTGTACAGATATGCATATA	intergenic
ASHG19A3A035657	145.264	35.8773	72.4292	177.748	26.2011	88.624	6.67685	6.69266	6.04498	7.59405	2.7202	7.01474	noncoding	BC012900		misc_RNA	2118	chr8	-	29190579	29192682		CATCTTTCAGAGTGATACCATTTCTACATTTGATAATGCCTGTATTCCTGTAGGATGTAT	exon sense-overlapping	NM_001394	DUSP4	dual specificity protein phosphatase 4 isoform	-	29190578	29208267
ASHG19A3A035657	145.264	35.8773	72.4292	177.748	26.2011	88.624	6.67685	6.69266	6.04498	7.59405	2.7202	7.01474	noncoding	BC012900		misc_RNA	2118	chr8	-	29190579	29192682		CATCTTTCAGAGTGATACCATTTCTACATTTGATAATGCCTGTATTCCTGTAGGATGTAT	exon sense-overlapping	NM_057158	DUSP4	dual specificity protein phosphatase 4 isoform	-	29190578	29206322
ASHG19A3A043812	55.9051	5.23945	52.8937	15.2324	14.7118	29.8289	5.47991	3.86274	5.64135	4.43053	2.58142	5.61797	noncoding	ENST00000425494	RP11-175J10.1	Ensembl	1454	chr10	+	37811938	37833629		TTGAATGTTCCAGTGCTCCCATGTCTACCATAAATCATGCGTTTTCATCCTCAGAAGCAG	intergenic
ASHG19A3A012736	63.24	7.48772	43.5896	22.8052	97.3758	37.281	5.63072	4.51208	5.38819	4.93653	3.24857	5.8944	noncoding	ENST00000424872	RP11-293G6__B.6	Ensembl	1797	chr1	-	235701348	235703145		TAACGAAAATAACCCCTTCCTAATTAAACACCTAACAATCAGCAGCATCTTCGCCGGATT	intergenic
ASHG19A3A046148	127.13	11.202	68.8392	56.0119	80.1313	33.3233	6.50772	5.08589	5.97925	6.08191	3.04926	5.75205	noncoding	uc001mjl.1	BC014360	UCSC_knowngene	1068	chr11	+	10879805	10900820		GTGCTTTAACACCAAATCTGAAAATTGTTCAGAAGAGAAACATTGAGCATGAACACCATC	bidirectional	NM_021211	ZBED5	zinc finger BED domain-containing protein 5	-	10874250	10879620
ASHG19A3A046148	127.13	11.202	68.8392	56.0119	80.1313	33.3233	6.50772	5.08589	5.97925	6.08191	3.04926	5.75205	noncoding	uc001mjl.1	BC014360	UCSC_knowngene	1068	chr11	+	10879805	10900820		GTGCTTTAACACCAAATCTGAAAATTGTTCAGAAGAGAAACATTGAGCATGAACACCATC	bidirectional	NM_001143667	ZBED5	zinc finger BED domain-containing protein 5	-	10874250	10879620
ASHG19A3A051214	15.2208	19.8252	20.7032	50.6843	8.82823	16.224	3.78614	5.88068	4.46637	5.95657	2.45863	4.82516	noncoding	ENST00000413906	AB019437.56	Ensembl	946	chr14	-	107139421	107140367		CAATCTTTATTTCTGGAATTATCAGTGCTGCCATCTTGGCTGACTTCAAGTATGTCATCC	intergenic
ASHG19A3A040805	8.40368	5.23398	32.0066	11.5309	113.252	6.76626	3.16334	3.86034	5.00036	4.08505	3.53295	3.75113	noncoding	ENST00000428263	CXorf29	Ensembl	245	chrX	+	30852739	30853417		CAGTACAACTCATCTTTGGAAATCACTGCTCCAGAATCCAAAGCATGGTGCTCAGGTACT	intronic antisense	NM_152787	TAB3	TGF-beta-activated kinase 1 and MAP3K7-binding	-	30845558	30907511
ASHG19A3A000132	92.1531	66.6521	80.5138	71.6603	1045.1	63.3415	6.10203	7.52522	6.18239	6.40354	10.0593	6.57526	noncoding	ENST00000419303	PRAMEL	Ensembl	1869	chr22	-	22345495	22398256		GAACAGAGGAGGCAGGCACAGAGAGGTCCATGGAGGTGAACCACCCAGCACCCCTCAGCC	intergenic
ASHG19A3A031015	4233.48	792.059	3967.97	3549.56	2087.4	2079.06	11.2986	10.9037	11.3053	11.6968	11.0838	11.1988	noncoding	ENST00000397300	RP11-401E14.1	Ensembl	534	chr6	+	15935012	15935548	NM_005719,ENST00000437218,	AAACCCAGCAAGTGGTGGGCTTGCTTTGTGAAGAGACAGTTCATGAACAAGAGTCTTTCA	intergenic
ASHG19A3A039449	55.7742	18.1936	19.0097	29.4134	103.776	7.95183	5.47732	5.75889	4.36268	5.26496	3.35387	3.93285	noncoding	AK021425		misc_RNA	1832	chr1	+	210417766	210419598		GATGGTTTAAACTAGGTGCAGAACTGTCCCATGAAGAGAAGAATGATATCAGTATTTAAA	intergenic
ASHG19A3A031531	155.023	117.419	287.261	178.724	155.567	51.5741	6.75565	8.30891	7.75978	7.60042	4.39522	6.31306	noncoding	AK096036		misc_RNA	2642	chr6	+	42750664	42753300		ACATACAGGCTTCTAGGTCTAGCCAGGCCATCTAGTTTAGTCAAGACAGCTGTGTAACAA	intergenic
CUST_4_PI426073487	37.2518	16.1994	45.3112	30.7178	32.4656	35.1444	4.97147	5.59719	5.43971	5.31709	2.77175	5.81841	noncoding	uc.4+	uc.4	UCR	359	chr1	+	10758248	10758607		GGGTCCCGGTAATCAAATAAAATTGAAAATCATCTTCCCATTAAATTCAATTAGCCGCAA	intronic antisense	NM_017766	CASZ1	zinc finger protein castor homolog 1 isoform b	-	10707269	10856707
CUST_4_PI426073487	37.2518	16.1994	45.3112	30.7178	32.4656	35.1444	4.97147	5.59719	5.43971	5.31709	2.77175	5.81841	noncoding	uc.4+	uc.4	UCR	359	chr1	+	10758248	10758607		GGGTCCCGGTAATCAAATAAAATTGAAAATCATCTTCCCATTAAATTCAATTAGCCGCAA	intronic antisense	NM_001079843	CASZ1	zinc finger protein castor homolog 1 isoform a	-	10696665	10856707
ASHG19A3A029186	90.5469	77.121	90.4401	235.546	156.246	143	6.07678	7.72519	6.32789	7.96933	4.40714	7.63232	noncoding	ENST00000514034	CTC-251I16.1	Ensembl	1154	chr5	+	175136605	175137759		GTGGGACCCCAAATCCATGTTTGTGTTACCATCGTGTTCCAATAAAACTATCGAAACAGA	intergenic
ASHG19A3A027828	17.2143	5.67252	47.9203	19.1347	171.235	33.9623	3.94739	4.05894	5.51443	4.71859	4.69868	5.77488	noncoding	ENST00000507432	AC138035.2	Ensembl	2386	chr5	-	180756043	180758857	HIT000047146,ENST00000502609,ENST00000457191,ENST00000455800,ENST00000447359,ENST00000444451,ENST00000443330,ENST00000434745,ENST00000432801,ENST00000432723,ENST00000425003,ENST00000424045,ENST00000422015,ENST00000420675,ENST00000418553,ENST00000416803,ENST00000406017,	TTTCCTCCCAATGGATCCTGCCACCTTCTGGTGCAAGAGACCTGAAAGTGTGGGCGACCT	intergenic
ASHG19A3A019678	19.1769	11.2818	23.7092	21.4111	370.005	8.32539	4.09307	5.09763	4.63784	4.85817	7.34094	3.9862	noncoding	NR_001580	SDC4P	RefSeq_NR	467	chr22	-	30877276	30877743	ENST00000453285,	CTGAGCAGGAAGCCCATCTACAAAAAAGCCCCTAGCAAGGAGTTATTACGCTTCTTCTAT	intergenic
ASHG19A3A051349	17511	8338.65	20565.5	14944.3	10363	9402.46	13.6252	14.0517	13.7225	13.7914	13.3757	13.3279	noncoding	ENST00000480072	RP11-829H16.1	Ensembl	201	chr14	+	31288919	31289120		AAGTTTGAAAAGAGGTACAAGACAGGCAAGAACAAGTGGTTCTTCCAGGACCTAGATTTT	intergenic
ASHG19A3A040937	3666.3	60.2429	688.642	935.983	344.573	377.345	11.0748	7.39438	8.86913	9.78729	7.10258	8.89634	noncoding	ENST00000453735	RP11-344N17.6	Ensembl	523	chrX	+	48166203	48168490	ENST00000457562,ENST00000448031,ENST00000413071,	AAATGTCAGACCTGATATAGTCCTCCTTGGAAAGGCCTTTTCTGAGGGCTGATACTCTGT	intergenic
ASHG19A3A039520	72440.7	3426.71	63255.4	63215	35101.7	52399.9	15.8926	12.846	15.3465	15.8695	15.1624	15.6959	noncoding	HIT000195205		H-invDB	337	chrM	+	15552	15888		ACAATCCTAATCCTAATACCAACTATCTCCCTAATTGAAAACAAAATACTCAAATGGGCC	intergenic
ASHG19A3L0001450	40.9172	86.6981	27.0204	41.9208	8.87076	26.3079	5.09127	7.88303	4.79757	5.71813	2.45978	5.45046	noncoding	chr4:114709776-114720551-	lincRNA-CAMK2D	lincRNA	10776	chr4	-	114709776	114720551		CTCTTGTCTGTCTCTGAATTCACCCTCATATTAATCAGAATCACTTTATTCCTAGAGTAT	intergenic
ASHG19A3A053011	3656.13	285.475	1252.57	1425.14	595.291	628.638	11.0707	9.50058	9.64021	10.3973	8.84788	9.57858	noncoding	ENST00000395459	AC107871.1	Ensembl	270	chr15	+	68546970	68547242	ENST00000395520,	AATGGAGATGCCCAAACAGACCAGACACAGAAAGCTGAAGGTGCTGCAGATGCCAAGTGA	intergenic
ASHG19A3A037409	55.2473	33.6049	60.8835	101.132	145.207	63.3082	5.46615	6.60053	5.82512	6.86594	4.19735	6.57404	noncoding	uc004acs.2	DQ587119	UCSC_knowngene	4111	chr9	-	43027663	43031774		ATCTGCATATAACGTGGTCCTGAATTTCTGGCTGGGAAGTGCTTCCAGGGTTTCATATGT	intergenic
ASHG19A3A023441	88.6117	27.2408	79.5284	116.607	400.138	48.6713	6.05112	6.31644	6.16536	7.05096	7.60201	6.23968	noncoding	ENST00000487238	RP11-550I24.2	Ensembl	483	chr3	+	156893057	157099054		TCAAGTTAAACCTTTAAGCTGTTCATTTCCTAAAAGGGTGAAAACGCGGGCACCCCTCGA	natural antisense	NM_024621	VEPH1	ventricular zone-expressed PH domain-containing	-	156977531	157217445
ASHG19A3A023441	88.6117	27.2408	79.5284	116.607	400.138	48.6713	6.05112	6.31644	6.16536	7.05096	7.60201	6.23968	noncoding	ENST00000487238	RP11-550I24.2	Ensembl	483	chr3	+	156893057	157099054		TCAAGTTAAACCTTTAAGCTGTTCATTTCCTAAAAGGGTGAAAACGCGGGCACCCCTCGA	natural antisense	NM_001167911	VEPH1	ventricular zone-expressed PH domain-containing	-	156977531	157221136
ASHG19A3A023441	88.6117	27.2408	79.5284	116.607	400.138	48.6713	6.05112	6.31644	6.16536	7.05096	7.60201	6.23968	noncoding	ENST00000487238	RP11-550I24.2	Ensembl	483	chr3	+	156893057	157099054		TCAAGTTAAACCTTTAAGCTGTTCATTTCCTAAAAGGGTGAAAACGCGGGCACCCCTCGA	natural antisense	NM_001167912	VEPH1	ventricular zone-expressed PH domain-containing	-	156977531	157221136
ASHG19A3A027169	15.7384	5	49.4187	6.0145	91.6172	5.23333	3.8303	2.9653	5.55234	3.40042	3.16222	3.48482	noncoding	AL117590		misc_RNA	2951	chr5	-	98128557	98131470		TCCAAAATGGACCCAACTGCTTGCACCTCAAAAATGGATATCACTTTCAGAAAATATTTT	natural antisense	NM_001012761	RGMB	RGM domain family member B	+	98104998	98132198
ASHG19A3A013545	251.309	45.9959	328.766	91.7102	176.941	85.3824	7.36778	7.02832	7.93808	6.72648	4.80389	6.96332	noncoding	AK126362		misc_RNA	2241	chr2	-	42558384	42560624		GCCCAAAAGAGTAGGATAGCCACATTAGACTTACAAGACTTACAGCAACTCCACCAGAAA	natural antisense	NM_001145076	EML4	echinoderm microtubule-associated protein-like 4	+	42396489	42559688
ASHG19A3A013545	251.309	45.9959	328.766	91.7102	176.941	85.3824	7.36778	7.02832	7.93808	6.72648	4.80389	6.96332	noncoding	AK126362		misc_RNA	2241	chr2	-	42558384	42560624		GCCCAAAAGAGTAGGATAGCCACATTAGACTTACAAGACTTACAGCAACTCCACCAGAAA	natural antisense	NM_019063	EML4	echinoderm microtubule-associated protein-like 4	+	42396489	42559688
ASHG19A3A053500	7416.64	5117.92	11985.6	7351.88	10717.2	12351.5	12.1619	13.3735	12.9091	12.7223	13.4231	13.7071	noncoding	ENST00000463867	CTD-2135D7.1	Ensembl	348	chr16	-	14016188	14016536	NR_002309,ENST00000469206,	TGTGCAATTCACAACAAAGTAGTCAGGAATCGATCTTGTGAAGCCTGCAAGGACCGAACA	intronic antisense	NM_005236	ERCC4	DNA repair endonuclease XPF	+	14014013	14046205
ASHG19A3A051990	17.9568	60.2226	32.8075	27.1229	123.444	20.3734	4.0047	7.39368	5.03116	5.15835	3.74983	5.11734	noncoding	AK022275		misc_RNA	1882	chr15	-	35619557	35621439		AGGGGCTGCTCACTCTAAAGTTACTCAAAATACTCTATTTATCTAACAAAGCATGGGCTT	intergenic
CUST_700_PI426073487	28.3601	24.3154	36.7426	34.1464	143.418	28.3298	4.61751	6.16133	5.17316	5.45083	4.16513	5.54965	noncoding	uc.221-	uc.221	UCR	349	chr7	-	96641300	96641649		TTAAATTGTCCCCAATGTCTGCTTCAAATTGGATGGCACTGCAGCTGGAGGCTTTGTTCA	intergenic
ASHG19A3A033445	56.7315	6.40355	5	5	71.8761	5	5.49975	4.28271	2.81126	2.83851	2.97713	2.88795	noncoding	ENST00000431071	RP11-328J2.1	Ensembl	559	chr7	-	119344609	119547429		TGTCCTACCTAGGAAGCAGTACAGTGTTGTTTGACAGTGGACATAGATTCGTTTTAAGTG	intergenic
ASHG19A3L0001182	49.5216	58.5586	20.4	68.2509	19.1419	46.3517	5.33088	7.35313	4.44904	6.33652	2.64472	6.17862	noncoding	AL046628	lincRNA-COLEC11	lincRNA	561	chr2	-	3702493	3703034		GTCACGGATGCTGCTTTAAGCCTTCTAATTCGTGCTAACTTGCTGTGCCGCATTACACAG	intergenic
ASHG19A3A040716	42.3572	6.44004	53.0364	30.7788	61.5121	21.1649	5.13628	4.29338	5.64457	5.3194	2.92541	5.17075	noncoding	AF086422		misc_RNA	381	chrX	+	16607671	16627697		TTCCAACTCAGCTATCCTTGGCTCTGAAAAGCTGTCATCACTGGCATCACTGTATCTATC	natural antisense	NM_019857	CTPS2	CTP synthase 2	-	16606121	16731059
ASHG19A3A040716	42.3572	6.44004	53.0364	30.7788	61.5121	21.1649	5.13628	4.29338	5.64457	5.3194	2.92541	5.17075	noncoding	AF086422		misc_RNA	381	chrX	+	16607671	16627697		TTCCAACTCAGCTATCCTTGGCTCTGAAAAGCTGTCATCACTGGCATCACTGTATCTATC	natural antisense	NM_001144002	CTPS2	CTP synthase 2	-	16606121	16730340
ASHG19A3A040716	42.3572	6.44004	53.0364	30.7788	61.5121	21.1649	5.13628	4.29338	5.64457	5.3194	2.92541	5.17075	noncoding	AF086422		misc_RNA	381	chrX	+	16607671	16627697		TTCCAACTCAGCTATCCTTGGCTCTGAAAAGCTGTCATCACTGGCATCACTGTATCTATC	natural antisense	NM_175859	CTPS2	CTP synthase 2	-	16606121	16730775
CUST_112_PI426075208	56.83	30.9447	78.1422	64.9361	107.838	63.6951	5.5008	6.49251	6.14426	6.26688	3.42331	6.58288	noncoding	nc-HOXC11-110+	nc-HOXC11-110	HOX cluster	838	chr12	-	54359624	54360462		GAAAAAGAGAGAAAAGTTTCCCGGAGTCTTCATTAGTTGATTTCCCTGTCCGCCGCTTTC	intergenic
ASHG19A3A037924	113.186	45.3238	224.248	93.7049	133.352	172.947	6.36094	7.00679	7.44686	6.75463	3.95923	7.8717	noncoding	ENST00000439875	C9orf110	Ensembl	7380	chr9	-	115865617	115873753	ENST00000434051,	TAGGCACCTCCTTCCCTTAGGAAGAAGCCAAACATTTCACGAAGTCCTTCTGTGCTTTTA	intergenic
ASHG19A3A030636	61.7297	22.7789	39.3026	31.731	29.5234	35.1912	5.60337	6.07156	5.25473	5.35788	2.7489	5.82069	noncoding	ENST00000454588	RP1-45I4.3	Ensembl	552	chr6	-	143360561	143363461		GGTCCAAGTCAATCATCTTTGCTTCTCTCACATTGTCATCGACATTTACCCCAGCATTAT	intergenic
ASHG19A3L0003378	28.4703	6.29711	15.9017	7.29924	161.419	5	4.62218	4.25476	4.1561	3.58214	4.50975	2.88795	noncoding	BF116112	lincRNA-C5orf53-1	lincRNA	588	chr5	-	139527790	139528378		AATGTCTGTGTCCCCTATAAACCATGACTCTACACGGTGGCATTCTAAGGATGGCAGAAT	intergenic
ASHG19A3A020928	57.4759	45.0409	77.4637	32.7248	216.347	30.4885	5.51765	6.99852	6.13169	5.39743	5.46011	5.64507	noncoding	ENST00000434712	RP11-193I22.2	Ensembl	514	chr3	-	42092672	42093186		AGCTATCAGGATCTACAACAATGACAGATATGATGAGATCTGCACTGCTGGGGAGGCAAT	intergenic
ASHG19A3A036568	28.8938	25.9514	29.2591	39.8513	76.909	17.481	4.63913	6.2514	4.89259	5.65244	3.0197	4.9215	noncoding	AK026601		misc_RNA	1700	chr8	+	41685789	41687453		CACTAGGGGAGCTCATTGTCTAAGACTGCCATCCCTAACTGCCTTTTAAAAAGAAATCTG	intronic antisense	NM_001142446	ANK1	ankyrin-1 isoform 9	-	41510743	41754280
ASHG19A3A053282	20101.3	12468.8	32482	18402.6	16403.7	13924.4	13.815	14.593	14.3634	14.082	13.9938	13.882	noncoding	ENST00000465747	RP11-522B15.1	Ensembl	340	chr15	+	96991383	96991723		TTTGGTTACCTATGTACCTGTTACCACGTGAAAAAATCTACAGTCAATGTGGATGAGAAC	intergenic
ASHG19A3A015223	34493	4033.24	18359.7	13997.7	7951.66	9325.9	14.7344	13.0507	13.5557	13.6774	13.0204	13.3151	noncoding	ENST00000425872	RP3-477M7.4	Ensembl	743	chr1	+	8953467	8954210	uc002eea.2,	TTGTGGTGTGGAAAAACAAATTTGTTTTTATGTCCTCTTCTCCCTTTCCATCTTTCAGCA	intergenic
ASHG19A3A008649	1039.47	279.056	515.548	248.562	360.918	151.508	9.20569	9.47092	8.49763	8.04075	7.2597	7.71198	noncoding	BC040714		misc_RNA	1546	chr17	-	58118818	58120351		GAATCTTGGAACTTCCGTCTCTTGAATACATTCTTAGTAGTAGCTTCTTGGCATTTTCAA	intergenic
ASHG19A3A029808	257.433	40.9124	109.268	73.12	32.8583	36.0485	7.39982	6.86313	6.5619	6.42894	2.77464	5.85276	noncoding	AK026168		NRED	2638	chr6	-	34247460	34250085		AGCTAAAGCAGTGACAGATCCACGTAGCCTCTTTAACCTCTTTATTATCTTGCCAAAAAA	intergenic
ASHG19A3A014717	146.467	69.2262	167.947	91.2637	93.7703	100.82	6.6858	7.57371	7.07141	6.71847	3.19341	7.17898	noncoding	AK026877		misc_RNA	1573	chr2	-	181891254	181892811		TTCACCCCTCTCTCACTTTCTGTTTCCTCAGCCTTTGGAAAGCATGTATCAAGGATTTAA	intronic antisense	NM_006357	UBE2E3	ubiquitin-conjugating enzyme E2 E3	+	181845341	181928150
ASHG19A3A014717	146.467	69.2262	167.947	91.2637	93.7703	100.82	6.6858	7.57371	7.07141	6.71847	3.19341	7.17898	noncoding	AK026877		misc_RNA	1573	chr2	-	181891254	181892811		TTCACCCCTCTCTCACTTTCTGTTTCCTCAGCCTTTGGAAAGCATGTATCAAGGATTTAA	intronic antisense	NM_182678	UBE2E3	ubiquitin-conjugating enzyme E2 E3	+	181845111	181928150
ASHG19A3A036612	657.161	261.066	738.869	762.087	490.656	584.495	8.59964	9.38928	8.9555	9.52495	8.27452	9.47659	noncoding	ENST00000471393	RP11-400K9.1	Ensembl	478	chr8	+	54445467	54446264		ACAAAGGGAAAGAGGAGAGACACCTGACCCGTGTTCTCTAGGCCTTTTAGAAGACATGGA	intergenic
ASHG19A3A053034	70.8865	51.48	21.0871	27.1042	88.3824	21.9982	5.77503	7.18417	4.48916	5.15735	3.11989	5.2195	noncoding	AK022441		NRED	3537	chr15	+	71595109	71598646		TGTGAAGATAACTTTTTCCCTCAAACGATTGTAAAGAGCTTAAAGGCATTAAGATGAGAG	intron sense-overlapping	NM_024817	THSD4	thrombospondin type-1 domain-containing protein	+	71433787	72075722
ASHG19A3A041484	11557.1	616.806	3858.13	1756.89	2743.28	1963.75	12.9362	10.5335	11.2525	10.6936	11.4615	11.1307	noncoding	ENST00000450755	MIR220A	Ensembl	1325	chrX	+	122695492	122696817	NM_006087,	AACATGAATGACCTGGTATCTGAGTACCAGCAGTACCAGGATGCCACAGCCGAGGAGGGC	intergenic
ASHG19A3A030207	350.809	52.1017	516.979	109.119	243.803	155.053	7.79266	7.20109	8.50029	6.96296	5.87995	7.73926	noncoding	ENST00000454172	RP1-90L14.1	Ensembl	411	chr6	-	85130748	85265870		GCTCTGCTCTGTCCTCACCCCTCAAGAGAATTTCCCTTATTATTATGAAAACTTTTTATC	intergenic
CUST_75_PI426073487	174.53	19.1138	389.235	90.9447	68.6916	184.06	6.90775	5.82649	8.14711	6.71413	2.95195	7.94624	noncoding	uc.77+	uc.77	UCR	296	chr2	+	145185764	145186060		TTATCTTTCAAGCATCTTTGGCTGAGTTCTCCCTCATAGTTGAAAATCTAAAACCTTAAG	intronic antisense	NM_001171653	ZEB2	zinc finger E-box-binding homeobox 2 isoform 2	-	145141941	145277958
CUST_75_PI426073487	174.53	19.1138	389.235	90.9447	68.6916	184.06	6.90775	5.82649	8.14711	6.71413	2.95195	7.94624	noncoding	uc.77+	uc.77	UCR	296	chr2	+	145185764	145186060		TTATCTTTCAAGCATCTTTGGCTGAGTTCTCCCTCATAGTTGAAAATCTAAAACCTTAAG	intronic antisense	NM_014795	ZEB2	zinc finger E-box-binding homeobox 2 isoform 1	-	145141941	145277958
ASHG19A3A036543	8.98981	37.9351	19.0498	11.2127	178.39	5	3.20683	6.76725	4.36584	4.05592	4.83041	2.88795	noncoding	BC015455		misc_RNA	923	chr8	+	37920398	37921304		CAAAGAGCTTACAACCTGATCAGGAGACGAGAAGTATTCCAAGTAGTAAATGGTCATTGG	intergenic
CUST_121_PI426075208	16.4458	7.91236	21.0537	7.30052	530.428	18.9803	3.8872	4.58392	4.48696	3.58233	8.51551	5.02728	noncoding	nc-HOXC12-105+	nc-HOXC12-105	HOX cluster	188	chr12	-	54348466	54348654		GGGGTGAGTGGGGTAACAAAGGGCGGGGGCAGGTTTATTTGCTGAACTGATTTTCTAAAA	bidirectional	NM_173860	HOXC12	homeobox protein Hox-C12	+	54348713	54350350
ASHG19A3A035847	73.4621	27.5485	103.778	60.1095	116.87	61.2533	5.81857	6.33321	6.50106	6.17102	3.61026	6.53133	noncoding	ENST00000500152	AL359853.1	Ensembl	1760	chr1	+	179836661	179846917		TTAAATCGTAAAACTGTTAGTATCAGGAGAGCCCTTCGAGTATTCTCTCCGCTCCACACC	natural antisense	NM_145034	TOR1AIP2	torsin-1A-interacting protein 2 isoform b	-	179809101	179846941
ASHG19A3A035847	73.4621	27.5485	103.778	60.1095	116.87	61.2533	5.81857	6.33321	6.50106	6.17102	3.61026	6.53133	noncoding	ENST00000500152	AL359853.1	Ensembl	1760	chr1	+	179836661	179846917		TTAAATCGTAAAACTGTTAGTATCAGGAGAGCCCTTCGAGTATTCTCTCCGCTCCACACC	natural antisense	NM_022347	TOR1AIP2	interferon alpha responsive protein isoform a	-	179828164	179846941
ASHG19A3A035847	73.4621	27.5485	103.778	60.1095	116.87	61.2533	5.81857	6.33321	6.50106	6.17102	3.61026	6.53133	noncoding	ENST00000500152	AL359853.1	Ensembl	1760	chr1	+	179836661	179846917		TTAAATCGTAAAACTGTTAGTATCAGGAGAGCCCTTCGAGTATTCTCTCCGCTCCACACC	natural antisense	NM_001199260	TOR1AIP2	torsin-1A-interacting protein 2 isoform b	-	179809101	179846941
ASHG19A3L0001145	23.3385	6.40204	25.8006	26.1096	53.1439	20.4787	4.35327	4.28207	4.74127	5.10785	2.89025	5.12385	noncoding	AI760638	lincRNA-PTH2R-1	lincRNA	500	chr2	-	209407667	209689050		GCAATTCTCTTGTCCTTCTCATGGTGTCAAGCTGGCTGTAGCAGGTATCTTATCCATACA	intergenic
ASHG19A3A034053	153.894	84.2251	99.5024	60.6049	178.522	88.9816	6.74569	7.84245	6.44892	6.18224	4.83405	7.02041	noncoding	CR933627		misc_RNA	3185	chr7	+	23253693	23279376		TGATACTCACTTTCCATAAAAATCAGGCACAACCCTGTACCCTTGCCCACTGGAGTTTGT	intergenic
ASHG19A3A018332	13837	1914.4	12870.1	5095.24	5997.87	4191.85	13.2161	12.0848	13.0217	12.2341	12.6305	12.2159	noncoding	ENST00000464473	PPIAL	Ensembl	501	chr20	+	41859399	41859900		TCCAGGAATGGCAAGACCAGCAAGAAGATAATCATTGCTGACTGCAGACAACTTCGATAA	intergenic
ASHG19A3A053503	24.3592	7.74759	6.66335	5	648.256	5	4.41306	4.5563	3.29157	2.83851	9.07304	2.88795	noncoding	uc002dck.1	CR593775	UCSC_knowngene	518	chr16	-	14456965	14464123		AACTGGTACATCTAATGCAGCACAAAGCTCAGACCGCCAAGACTGGGAACGGGGACCCCA	intergenic
ASHG19A3A038356	1559.83	403.515	9901.65	2165.88	870.555	1912.19	9.79269	9.9465	12.6322	10.9868	9.70585	11.0996	noncoding	ENST00000391389	RP11-134K1.2	Ensembl	531	chr9	+	8713310	8713841		AAGAAAATGAAGAAGTCTTCAGGGGAGACTGTCTACTGTGGTCAGGTGTTTGAGAAGTCC	intronic antisense	NM_001171025	PTPRD	receptor-type tyrosine-protein phosphatase delta	-	8314245	8733946
ASHG19A3A038356	1559.83	403.515	9901.65	2165.88	870.555	1912.19	9.79269	9.9465	12.6322	10.9868	9.70585	11.0996	noncoding	ENST00000391389	RP11-134K1.2	Ensembl	531	chr9	+	8713310	8713841		AAGAAAATGAAGAAGTCTTCAGGGGAGACTGTCTACTGTGGTCAGGTGTTTGAGAAGTCC	intronic antisense	NM_001040712	PTPRD	receptor-type tyrosine-protein phosphatase delta	-	8314245	8733946
ASHG19A3A038356	1559.83	403.515	9901.65	2165.88	870.555	1912.19	9.79269	9.9465	12.6322	10.9868	9.70585	11.0996	noncoding	ENST00000391389	RP11-134K1.2	Ensembl	531	chr9	+	8713310	8713841		AAGAAAATGAAGAAGTCTTCAGGGGAGACTGTCTACTGTGGTCAGGTGTTTGAGAAGTCC	intronic antisense	NM_002839	PTPRD	receptor-type tyrosine-protein phosphatase delta	-	8314245	10612723
ASHG19A3A038356	1559.83	403.515	9901.65	2165.88	870.555	1912.19	9.79269	9.9465	12.6322	10.9868	9.70585	11.0996	noncoding	ENST00000391389	RP11-134K1.2	Ensembl	531	chr9	+	8713310	8713841		AAGAAAATGAAGAAGTCTTCAGGGGAGACTGTCTACTGTGGTCAGGTGTTTGAGAAGTCC	intronic antisense	NM_130391	PTPRD	receptor-type tyrosine-protein phosphatase delta	-	8314245	8733946
ASHG19A3A038356	1559.83	403.515	9901.65	2165.88	870.555	1912.19	9.79269	9.9465	12.6322	10.9868	9.70585	11.0996	noncoding	ENST00000391389	RP11-134K1.2	Ensembl	531	chr9	+	8713310	8713841		AAGAAAATGAAGAAGTCTTCAGGGGAGACTGTCTACTGTGGTCAGGTGTTTGAGAAGTCC	intronic antisense	NM_130393	PTPRD	receptor-type tyrosine-protein phosphatase delta	-	8314245	8733946
ASHG19A3A038356	1559.83	403.515	9901.65	2165.88	870.555	1912.19	9.79269	9.9465	12.6322	10.9868	9.70585	11.0996	noncoding	ENST00000391389	RP11-134K1.2	Ensembl	531	chr9	+	8713310	8713841		AAGAAAATGAAGAAGTCTTCAGGGGAGACTGTCTACTGTGGTCAGGTGTTTGAGAAGTCC	intronic antisense	NM_130392	PTPRD	receptor-type tyrosine-protein phosphatase delta	-	8314245	8733946
ASHG19A3A038131	929.525	171.207	1252.58	597.225	338.569	733.148	9.06396	8.8114	9.64056	9.18854	7.04309	9.77397	noncoding	uc004cas.1	LQFBS-1	UCSC_knowngene	2713	chr9	-	134372865	134375578		AGTTACTTCAGCAGTTCCTAAGATGCTCCTTCCCCATGTTCTACACTAGACACAGAGCTT	natural antisense	NM_013318	PRRC2B	protein PRRC2B	+	134305476	134375575
ASHG19A3A037600	595.684	267.359	659.446	708.098	661.062	679.62	8.46547	9.41821	8.80592	9.42918	9.11687	9.67909	noncoding	ENST00000505936	AL353710.1	Ensembl	1751	chr9	-	79808707	79810652		AGGACACCGTCACCCACAGCCTCCCCCGACGGCTTTTCCAATGTATATGCAGGCCTTACC	intronic antisense	NM_001018037	VPS13A	vacuolar protein sorting-associated protein 13A	+	79792360	80032399
ASHG19A3A037600	595.684	267.359	659.446	708.098	661.062	679.62	8.46547	9.41821	8.80592	9.42918	9.11687	9.67909	noncoding	ENST00000505936	AL353710.1	Ensembl	1751	chr9	-	79808707	79810652		AGGACACCGTCACCCACAGCCTCCCCCGACGGCTTTTCCAATGTATATGCAGGCCTTACC	intronic antisense	NM_015186	VPS13A	vacuolar protein sorting-associated protein 13A	+	79792360	80000106
ASHG19A3A037600	595.684	267.359	659.446	708.098	661.062	679.62	8.46547	9.41821	8.80592	9.42918	9.11687	9.67909	noncoding	ENST00000505936	AL353710.1	Ensembl	1751	chr9	-	79808707	79810652		AGGACACCGTCACCCACAGCCTCCCCCGACGGCTTTTCCAATGTATATGCAGGCCTTACC	intronic antisense	NM_033305	VPS13A	vacuolar protein sorting-associated protein 13A	+	79792360	80032399
ASHG19A3A037600	595.684	267.359	659.446	708.098	661.062	679.62	8.46547	9.41821	8.80592	9.42918	9.11687	9.67909	noncoding	ENST00000505936	AL353710.1	Ensembl	1751	chr9	-	79808707	79810652		AGGACACCGTCACCCACAGCCTCCCCCGACGGCTTTTCCAATGTATATGCAGGCCTTACC	intronic antisense	NM_001018038	VPS13A	vacuolar protein sorting-associated protein 13A	+	79792360	79997921
ASHG19A3L0001046	30.0164	5.20851	18.6122	12.5655	253.18	6.52799	4.6912	3.8467	4.33554	4.19419	6.00707	3.71069	noncoding	exon2235-	lincRNA-INHBB-4	lincRNA	102	chr2	-	121155131	121155232		GTCCGTTTCCCTGCTCTTCACCAAGGGCTGGCCTAGGTCAGGCACCGAGCTGGGAGCTGG
ASHG19A3A037645	63.3074	5.22554	23.3149	18.2643	68.2366	22.1504	5.63217	3.85646	4.61552	4.65884	2.95035	5.22757	noncoding	ENST00000447148	RP11-202I11.2	Ensembl	429	chr9	-	88370956	88380027	ENST00000421734,	ATCACTCAAGTGATCCATCATACAGCACCTCCAGTTCCAAAGAATACTGACTTACTTCAG	intergenic
ASHG19A3A019110	10.8369	5.28662	12.6806	15.499	139.209	23.3786	3.36949	3.88575	3.89463	4.45262	4.07818	5.29849	noncoding	HIT000217488		H-invDB	216	chr21	+	26744141	26744357		TAAAAATCCCATTTAAACCACAGACCAGCAGAGCCTGGCAGCCTTTGGATTTAGTGCTGT	intergenic
ASHG19A3A007338	1311.74	5.42287	15.9254	13.2049	476.545	21.8086	9.52863	3.95041	4.15742	4.25411	8.17624	5.20902	noncoding	NR_024538	GSTM4	RefSeq_NR	1359	chr1	+	110198697	110204330		CAAGCTGGGCCTGGACTTTCCCAATGTGGGGAGACAGAAGAGGAGAAGATTCGTGTGGAC	exon sense-overlapping	NM_000850	GSTM4	glutathione S-transferase Mu 4 isoform 1	+	110198697	110204331
ASHG19A3A007338	1311.74	5.42287	15.9254	13.2049	476.545	21.8086	9.52863	3.95041	4.15742	4.25411	8.17624	5.20902	noncoding	NR_024538	GSTM4	RefSeq_NR	1359	chr1	+	110198697	110204330		CAAGCTGGGCCTGGACTTTCCCAATGTGGGGAGACAGAAGAGGAGAAGATTCGTGTGGAC	exon sense-overlapping	NM_147148	GSTM4	glutathione S-transferase Mu 4 isoform 2	+	110198697	110208123
ASHG19A3A032717	141.013	32.4191	133.836	196.103	145.003	127.817	6.63587	6.55331	6.80435	7.71707	4.19449	7.48154	noncoding	uc003thg.2	CR606158	UCSC_knowngene	1572	chr7	-	39893287	39894859		GAACAGTCACTCCATAGTGCAATCCATATTAATAGCCTTCTTATCTTAAGTCTTCATCTC	intergenic
ASHG19A3A026160	46.7846	15.5221	39.2785	17.5856	20.9106	12.161	5.25797	5.54079	5.25396	4.61182	2.66597	4.4511	noncoding	uc003imn.2	BC035179	UCSC_knowngene	2650	chr4	+	152877142	152890531		GCCCCACGCTCTGGTTTCTATCCCACGTACTGTATTTAATTTTAGCAAAATCCTAGTAAA	intergenic
ASHG19A3A039003	418.433	70.6937	356.148	98.1363	57.207	45.344	8.00991	7.60435	8.03794	6.81981	2.90796	6.15157	noncoding	ENST00000395253	RP11-520B13.7	Ensembl	773	chr9	+	99883940	99884713	NM_001037163,	AGATAACACTGGGGTTACTGGCTCTGCAACATTTTGAATTAGCAAATTCATTATGCCATA	intergenic
ASHG19A3A012995	7538.46	50185.7	14277.4	93852.8	55837.1	83119.6	12.1846	16.2769	13.1784	16.4322	15.8131	16.2588	noncoding	uc001hyk.1	BC133032	UCSC_knowngene	316	chr1	-	237167402	237167718	NM_005951,ENST00000464121,	AGTGCAAAAAGTGCAAATGCACCTCCTGCAAGAAGAGCTGCTGCTCCTGTTGCCCCCTGG	intergenic
ASHG19A3A019559	29.0997	13.2933	43.038	29.9976	174.543	20.5646	4.64789	5.33147	5.37312	5.28872	4.75792	5.12922	noncoding	BC127773		misc_RNA	425	chr22	-	23587586	23587990		TTGCATCCACGCCAAGTGCCTCAAAATTCTTTATAAATGAGACGTGCCCCATCCAGTTAG	intronic antisense	NM_021574	BCR	breakpoint cluster region protein isoform 2	+	23522551	23660224
ASHG19A3A019559	29.0997	13.2933	43.038	29.9976	174.543	20.5646	4.64789	5.33147	5.37312	5.28872	4.75792	5.12922	noncoding	BC127773		misc_RNA	425	chr22	-	23587586	23587990		TTGCATCCACGCCAAGTGCCTCAAAATTCTTTATAAATGAGACGTGCCCCATCCAGTTAG	intronic antisense	NM_004327	BCR	breakpoint cluster region protein isoform 1	+	23522551	23660224
ASHG19A3A027345	313.571	93.4595	368.404	344.308	107.994	238.856	7.65	7.98433	8.08338	8.46509	3.42656	8.28352	noncoding	NR_015360	FLJ33630	RefSeq_NR	2977	chr5	-	127357245	127418766		GAGCCAATACACTGAGGTCACTGGATAAATAAACAGATTCTTGCAAGTGCTTTGGAAATG	bidirectional	NM_001046	SLC12A2	solute carrier family 12 member 2	+	127419482	127525380
ASHG19A3H0000038	35.689	34.0793	25.3864	33.7303	50.7282	24.0445	4.91544	6.6187	4.71994	5.43519	2.87906	5.33334	noncoding	nc-HOXA9-79-	nc-HOXA9-79	HOX cluster	248	chr7	-	27209027	27209275		TTGTTGGGATCCACCTTTCTCTCGACAGCACGACACTGCCTTCATTACTTCAGTTGAAAT	intergenic
ASHG19A3A020112	9.69903	27.3265	5.13322	5.86177	142.018	6.54795	3.27203	6.3206	3.13897	3.37856	4.13534	3.71413	noncoding	uc011ahm.1	AK302783	UCSC_knowngene	3223	chr22	+	20326398	20350461	uc002zul.3,ENST00000451257,ENST00000447720,	ATCACCAATGAGGATGCTCTATATGACATCGCTAATGACACCCACAAGGCATGCTAACGA	intergenic
ASHG19A3A017833	48.9534	27.4732	57.687	20.8631	84.6348	22.1696	5.31764	6.32879	5.75169	4.82635	3.08815	5.22863	noncoding	NR_027042	MDS2	RefSeq_NR	1027	chr1	+	23953823	23967056		TTTCATGGTGTCTGCTTAATGTTAATCTCTCCAAGCTTCCCACCAGACTGCAAAGGCTGA	intergenic
ASHG19A3A013487	24.8597	12.1458	65.998	27.6083	26.3394	25.8331	4.43954	5.20765	5.92923	5.18133	2.72146	5.42795	noncoding	ENST00000431951	AC068274.1	Ensembl	384	chr2	-	35949824	35950208		AAATTTGATGAACTTGATGCCAATAATCTGCCTCTCAATTTGAAAACCACCTGAAGTTAC	intergenic
ASHG19A3A014042	147.803	95.5352	404.466	184.197	697.464	200.432	6.69617	8.01373	8.19764	7.64282	9.23687	8.06418	noncoding	uc002sva.1	DKFZp667P0924	UCSC_knowngene	2442	chr2	-	96523056	96610442	NM_025190,NM_025190,NM_001164315,NM_001164315,	AGAAAGTTTCTCTTTTGAATATTGCCACAAGAATAACGGGCGGTGGGAAATCTGGAACAG	intergenic
ASHG19A3L0000384	55.8181	32.8841	79.4292	51.2569	50.4582	50.3982	5.47805	6.5713	6.16385	5.97087	2.87778	6.28547	noncoding	chr11:44557524-44573924-	lincRNA-ALX4	lincRNA	16401	chr11	-	44557524	44573924		GTATAAGCACCCAGCACCTTACATACATATTGCTAGATCCTTTCTTTTCTCTCTCTATCT	intergenic
ASHG19A3A048980	47.1253	6.18995	5	35.774	8.49474	13.6123	5.26656	4.22587	2.81126	5.51086	2.44937	4.59977	noncoding	uc001dva.2	BC043293	UCSC_knowngene	1824	chr1	-	106144775	106161557		ATCGTCTGCTCCAGACAACAGCCTTTCCCTAGTTTATACCATTAACATTTTATTAATGGT	intergenic
ASHG19A3A028037	32.4153	13.8317	5	5	132.739	7.52312	4.79033	5.38819	2.81126	2.83851	3.946	3.87301	noncoding	uc003jgq.1	AX747383	UCSC_knowngene	1984	chr5	+	23951456	24178372		ATCTCTTTGACATATACAAATGCAACTTTACAAGGGAGAAAAAAGCATCCAATTCTCTGC	intergenic
ASHG19A3A031845	91.2791	51.6042	158.801	71.8239	300.71	101.33	6.08828	7.1881	7.00685	6.40654	6.61882	7.18495	noncoding	ENST00000404337	KRT18P50	Ensembl	1243	chr6	+	96438982	96440225		AGGATAGTGGACGGCAAAGTAGCATCTCCCACCAATGACACTAAAGTTCTGAGGTTTTGA	intergenic
ASHG19A3A041225	7872.44	7322.65	22722.7	9083.11	6369.93	7173.71	12.2649	13.8855	13.8634	13.0719	12.7249	12.9429	noncoding	ENST00000438336	RP11-475D8.3	Ensembl	660	chrX	+	78018722	78019382		ACCTATTTTGTAGAAGGTGAAGATGCTGGCAACAGGAGGACTAGATCAACAGTTTTATTA	intergenic
ASHG19A3A033660	13.647	6.37841	22.6812	18.2879	103.825	15.0249	3.64547	4.27615	4.58441	4.66087	3.35483	4.72695	noncoding	ENST00000475637	TRBV8-2	Ensembl	270	chr7	-	142245302	142245572		TTGATGTCACAGAGGGGTACTGTGTTTCTTGAAACAAGCTTGAGCATTTCCCCAATCCTG	intergenic
ASHG19A3A054139	52.3193	24.8536	59.6199	24.0899	149.009	32.1112	5.39792	6.18878	5.79738	5.00586	4.27284	5.70937	noncoding	BC111535		RNAdb	593	chr1	-	160057810	160058342		TGTCCATCCATCCACTCATGAACAAATGTGAAGGTCAAACACAGACTGGCATTTTCACCC	natural antisense	NM_004983	KCNJ9	G protein-activated inward rectifier potassium	+	160051359	160059212
ASHG19A3A037977	611.732	270.583	686.968	457.854	415.709	357.348	8.50298	9.43191	8.86575	8.82487	7.73061	8.82666	noncoding	NR_002930	PTPRVP	RefSeq_NR	4095	chr1	+	202137178	202158577		ATTTGCCTGCCCTTCCCCAACAAAAGGTCCTGTTTCTCTGCCCAGGTTCAGCGTTGCAGC	intergenic
ASHG19A3H0000034	4919.79	2341.04	7546.88	4022.48	2820.88	4540.95	11.5305	12.363	12.2398	11.8759	11.5065	12.3234	noncoding	nc-HOXA7-74-	nc-HOXA7-74	HOX cluster	238	chr7	-	27197697	27197935		TGCGCAGGAACTGGGGCTCCGTGGCGTCCCGATCTGAACCCTCCCTCCACCTTTTGTATT	intergenic
ASHG19A3A038266	103.452	103.888	28.8648	129.668	75.3658	70.8073	6.24722	8.12777	4.87569	7.19362	3.00684	6.71965	noncoding	AK097764		RNAdb	1701	chr9	-	140144670	140147949		AATTTGCCAGGAATTTCACTGCCTTCTGGTCAGAATTCATCATCAGAGTCTCCTGGCTCT	natural antisense	NM_001004353	C9orf173	hypothetical protein LOC441476	+	140145729	140147934
ASHG19A3A033328	80.8999	85.1186	47.1782	34.1919	120.278	48.8817	5.93893	7.85787	5.49312	5.45282	3.68363	6.24623	noncoding	ENST00000453666	RP11-325F22.5	Ensembl	640	chr7	-	104558006	104567077		GCTATCAGAATATTGACTATTAGTGCTTTCATCACGCGGCTCCATCCAAACCCCTGCTTT	intergenic
ASHG19A3A022262	31.9423	88.8788	5	34.7922	53.2773	8.92611	4.77036	7.91892	2.81126	5.47282	2.89085	4.06158	noncoding	AK024553		NRED	1420	chr3	+	11297535	11298938		GACATTTAAAAGGTTCCTTCCACAAGGATCAAACACCTTGGGGTTTTGATTTTTATCTTA	intron sense-overlapping	NM_000861	HRH1	histamine H1 receptor	+	11294384	11304939
ASHG19A3A022262	31.9423	88.8788	5	34.7922	53.2773	8.92611	4.77036	7.91892	2.81126	5.47282	2.89085	4.06158	noncoding	AK024553		NRED	1420	chr3	+	11297535	11298938		GACATTTAAAAGGTTCCTTCCACAAGGATCAAACACCTTGGGGTTTTGATTTTTATCTTA	intron sense-overlapping	NM_001098212	HRH1	histamine H1 receptor	+	11196213	11304939
ASHG19A3A022262	31.9423	88.8788	5	34.7922	53.2773	8.92611	4.77036	7.91892	2.81126	5.47282	2.89085	4.06158	noncoding	AK024553		NRED	1420	chr3	+	11297535	11298938		GACATTTAAAAGGTTCCTTCCACAAGGATCAAACACCTTGGGGTTTTGATTTTTATCTTA	intron sense-overlapping	NM_001098211	HRH1	histamine H1 receptor	+	11267668	11304939
ASHG19A3A022262	31.9423	88.8788	5	34.7922	53.2773	8.92611	4.77036	7.91892	2.81126	5.47282	2.89085	4.06158	noncoding	AK024553		NRED	1420	chr3	+	11297535	11298938		GACATTTAAAAGGTTCCTTCCACAAGGATCAAACACCTTGGGGTTTTGATTTTTATCTTA	intron sense-overlapping	NM_001098213	HRH1	histamine H1 receptor	+	11178778	11304939
ASHG19A3A029157	5	5.92057	38.9847	5	77.2408	5	2.74344	4.14644	5.24417	2.83851	3.02265	2.88795	noncoding	NR_002988	SNORA74B	RefSeq_NR	204	chr5	+	172447728	172447932		CCCGAGAGTGTGCTAAGCATTCACTTTGGCTGCTTAGTTCTAGTCTGGGAGCAGACAGAG	intron sense-overlapping	NM_003945	ATP6V0E1	V-type proton ATPase subunit e 1	+	172410762	172461900
ASHG19A3A027952	148.135	124.888	217.01	138.998	221.909	142.853	6.6987	8.38636	7.39982	7.28272	5.54536	7.63159	noncoding	AF056438		RNAdb	318	chr5	+	10342924	10343235		TAGCTGTAAGTAAGAATAGTTCATCACCCACTGCTGGGTTTGCATCCTCCTCCAAATAGG	intergenic
ASHG19A3A043893	23.2766	5.74595	5	5	228.213	8.788	4.34894	4.08882	2.81126	2.83851	5.64622	4.04403	noncoding	ENST00000453605	RP11-292F22.4	Ensembl	159	chr10	+	47556164	47566804		GAGAGAGAAAAAAGTAAAAGAAAAGAAACCCAAAAGGGAAAATATAGCTAAGGTGAACTG	intergenic
ASHG19A3A013957	7.48779	9.40814	6.11741	7.37652	56.9211	20.6435	3.10472	4.83405	3.233	3.59409	2.90676	5.1354	noncoding	ENST00000503875	AC012511.1	Ensembl	1819	chr2	-	86200672	86203652		CATTGCATAAATGGCTCCACAGATGATGTTCCAGTGAAACCTCACAATACCCTGACAAAA	intergenic
ASHG19A3A025467	84.531	25.4716	132.555	51.7769	127.037	50.5712	5.99063	6.22367	6.79389	5.98418	3.82543	6.28989	noncoding	ENST00000463499	RP11-49F1.1	Ensembl	571	chr4	+	42473826	42474397		ATAGGAGAACAACATGGAAAGCAAGGCTGAAACTTTTTCTGGTGTCTATAAGCAGCTCAC	intronic antisense	NM_006095	ATP8A1	probable phospholipid-transporting ATPase IA	-	42410391	42659122
ASHG19A3A025467	84.531	25.4716	132.555	51.7769	127.037	50.5712	5.99063	6.22367	6.79389	5.98418	3.82543	6.28989	noncoding	ENST00000463499	RP11-49F1.1	Ensembl	571	chr4	+	42473826	42474397		ATAGGAGAACAACATGGAAAGCAAGGCTGAAACTTTTTCTGGTGTCTATAAGCAGCTCAC	intronic antisense	NM_001105529	ATP8A1	probable phospholipid-transporting ATPase IA	-	42410391	42659122
ASHG19A3A028654	38.9997	13.2422	85.8562	48.2786	258.259	50.6701	5.03311	5.32467	6.26423	5.89506	6.07431	6.29199	noncoding	ENST00000508517	AC010226.4	Ensembl	539	chr5	+	114937940	114955975		TTACTGAACATCGGATGAGACCATGGATAGTAAATTGGGAGTGAAGGTCCATACCTGGGT	intronic antisense	NM_001164469	TMED7-TICAM2	TRAM adaptor with GOLD domain isoform 2	-	114914338	114961876
ASHG19A3A028654	38.9997	13.2422	85.8562	48.2786	258.259	50.6701	5.03311	5.32467	6.26423	5.89506	6.07431	6.29199	noncoding	ENST00000508517	AC010226.4	Ensembl	539	chr5	+	114937940	114955975		TTACTGAACATCGGATGAGACCATGGATAGTAAATTGGGAGTGAAGGTCCATACCTGGGT	intronic antisense	NM_181836	TMED7	transmembrane emp24 domain-containing protein 7	-	114948904	114961876
ASHG19A3A028654	38.9997	13.2422	85.8562	48.2786	258.259	50.6701	5.03311	5.32467	6.26423	5.89506	6.07431	6.29199	noncoding	ENST00000508517	AC010226.4	Ensembl	539	chr5	+	114937940	114955975		TTACTGAACATCGGATGAGACCATGGATAGTAAATTGGGAGTGAAGGTCCATACCTGGGT	natural antisense	NM_021649	TICAM2	TIR domain-containing adapter molecule 2	-	114914338	114938176
ASHG19A3A028654	38.9997	13.2422	85.8562	48.2786	258.259	50.6701	5.03311	5.32467	6.26423	5.89506	6.07431	6.29199	noncoding	ENST00000508517	AC010226.4	Ensembl	539	chr5	+	114937940	114955975		TTACTGAACATCGGATGAGACCATGGATAGTAAATTGGGAGTGAAGGTCCATACCTGGGT	intronic antisense	NM_001164468	TMED7-TICAM2	TRAM adaptor with GOLD domain isoform 1	-	114914338	114961876
ASHG19A3A043542	81.5763	63.414	51.8485	104.83	103.793	131.848	5.94854	7.46051	5.61291	6.91243	3.35421	7.52377	noncoding	ENST00000451575	RP11-499O7.7	Ensembl	432	chr10	+	5038044	5039569		ATGCTATTTCTGAGCACAAGCAACTCCATGAACCCTATCCTGGTTTCTCAATAACTCCGA	natural antisense	NM_001354	AKR1C2	aldo-keto reductase family 1 member C2 isoform	-	5031964	5060207
ASHG19A3A043542	81.5763	63.414	51.8485	104.83	103.793	131.848	5.94854	7.46051	5.61291	6.91243	3.35421	7.52377	noncoding	ENST00000451575	RP11-499O7.7	Ensembl	432	chr10	+	5038044	5039569		ATGCTATTTCTGAGCACAAGCAACTCCATGAACCCTATCCTGGTTTCTCAATAACTCCGA	natural antisense	NM_205845	AKR1C2	aldo-keto reductase family 1 member C2 isoform	-	5031964	5060207
ASHG19A3A054808	103.816	34.9237	80.6967	61.4899	60.1007	51.5016	6.25219	6.65597	6.18458	6.20003	2.91982	6.31157	noncoding	ENST00000411871	VN2R10P	Ensembl	853	chr16	+	77254302	77255155		GCTTTCAGTGCTGAGCTACTTGGCTGCATCTTTGCCCCCATATATTACGTTACTCTTATG	intergenic
ASHG19A3A015701	3452.96	2137.69	3571.34	2495.25	2739.52	3454.58	10.9773	12.2355	11.1402	11.1919	11.4603	11.9453	noncoding	AL050376		misc_RNA	3204	chr2	+	61415148	61418338		ACCTTTTCCCCCCATAAACACTGCAAGGGTAAACAATAAATCTTCTTTCCTAATTATCTC	natural antisense	NM_014709	USP34	ubiquitin carboxyl-terminal hydrolase 34	-	61414589	61697849
ASHG19A3A024408	1109.4	986.009	1142.48	1951.67	1059.89	1207.13	9.29432	11.2221	9.51596	10.8381	10.0793	10.4714	noncoding	NR_003249	HNRPDL	RefSeq_NR	3615	chr4	-	83344348	83351378	uc.144-,	ATCTCTGGGGGTCGCACGTTGCGGGCAGAGCGCAAGGCATACACCAGAAAACGCTGTCCT	exon sense-overlapping	NM_001207000	HNRPDL	heterogeneous nuclear ribonucleoprotein D-like	-	83343716	83351378
ASHG19A3A024408	1109.4	986.009	1142.48	1951.67	1059.89	1207.13	9.29432	11.2221	9.51596	10.8381	10.0793	10.4714	noncoding	NR_003249	HNRPDL	RefSeq_NR	3615	chr4	-	83344348	83351378	uc.144-,	ATCTCTGGGGGTCGCACGTTGCGGGCAGAGCGCAAGGCATACACCAGAAAACGCTGTCCT	exon sense-overlapping	NM_031372	HNRPDL	heterogeneous nuclear ribonucleoprotein D-like	-	83343716	83351378
ASHG19A3A024408	1109.4	986.009	1142.48	1951.67	1059.89	1207.13	9.29432	11.2221	9.51596	10.8381	10.0793	10.4714	noncoding	NR_003249	HNRPDL	RefSeq_NR	3615	chr4	-	83344348	83351378	uc.144-,	ATCTCTGGGGGTCGCACGTTGCGGGCAGAGCGCAAGGCATACACCAGAAAACGCTGTCCT	bidirectional	NM_021204	ENOPH1	enolase-phosphatase E1	+	83351725	83382244
ASHG19A3H0000208	1402.75	523.99	1581.11	622.809	1289.44	1142.79	9.63748	10.2926	9.96852	9.24596	10.3797	10.4008	noncoding	nc-HOXC9-135-	nc-HOXC9-135	HOX cluster	138	chr12	+	54389365	54389503		CGGGCAGGGCAGGGAGCGGCTCTAGCTCTGGGGCGGCTCCCCCTCCAGCCACTCCCAGGC	intergenic
ASHG19A3A000286	442.852	113.18	668.444	295.331	313.094	384.994	8.08229	8.25374	8.82705	8.25929	6.77549	8.92572	noncoding	ENST00000445039	RP4-784A16.5	Ensembl	326	chr1	+	53793920	53802890		ATACAAGGCCTGACACATAACAAGCATGAGacggagtctccctctgttgcccagtctgga	bidirectional	NM_017522	LRP8	low-density lipoprotein receptor-related protein	-	53711216	53793726
ASHG19A3A000286	442.852	113.18	668.444	295.331	313.094	384.994	8.08229	8.25374	8.82705	8.25929	6.77549	8.92572	noncoding	ENST00000445039	RP4-784A16.5	Ensembl	326	chr1	+	53793920	53802890		ATACAAGGCCTGACACATAACAAGCATGAGacggagtctccctctgttgcccagtctgga	bidirectional	NM_033300	LRP8	low-density lipoprotein receptor-related protein	-	53711211	53793821
ASHG19A3A000286	442.852	113.18	668.444	295.331	313.094	384.994	8.08229	8.25374	8.82705	8.25929	6.77549	8.92572	noncoding	ENST00000445039	RP4-784A16.5	Ensembl	326	chr1	+	53793920	53802890		ATACAAGGCCTGACACATAACAAGCATGAGacggagtctccctctgttgcccagtctgga	bidirectional	NM_001018054	LRP8	low-density lipoprotein receptor-related protein	-	53711216	53793726
ASHG19A3A000286	442.852	113.18	668.444	295.331	313.094	384.994	8.08229	8.25374	8.82705	8.25929	6.77549	8.92572	noncoding	ENST00000445039	RP4-784A16.5	Ensembl	326	chr1	+	53793920	53802890		ATACAAGGCCTGACACATAACAAGCATGAGacggagtctccctctgttgcccagtctgga	bidirectional	NM_004631	LRP8	low-density lipoprotein receptor-related protein	-	53711216	53793726
ASHG19A3A050787	57.8955	34.642	28.0014	119.583	126.996	26.4083	5.52579	6.64268	4.83991	7.08365	3.82454	5.45448	noncoding	ENST00000416817	AL583842.8	Ensembl	1573	chr1	-	142712909	142729971	uc011abu.1,ENST00000457776,	CAAACAAAGAAAGGTTGGGAAAACGTATCCTCAGCAATTTCCCAAGAAACTGAAGGAAGA	intergenic
ASHG19A3A024775	218.206	9.32712	56.875	47.6947	46.6472	12.6576	7.18776	4.82137	5.73343	5.87858	2.85889	4.49983	noncoding	ENST00000515383	AC112236.1	Ensembl	1095	chr4	-	140539292	140544386		TGAGGAATACGGTCGTGTCTGTTAAACTAATTGTAGCTGTTCACTCCACTATATAATTTT	intergenic
ASHG19A3A009971	34.5404	22.4581	32.6169	18.1895	111.99	9.17009	4.87428	6.05165	5.02326	4.65491	3.50721	4.09341	noncoding	BC038747		misc_RNA	1731	chr17	+	74668023	74669739		TTCTATCAGGCTCTAAGTACAGGCAGGTCCTTAGGACAAATTAGAATAAAACAATCTCAG	intergenic
ASHG19A3A017000	372.859	179.152	267.691	345.705	478.529	260.594	7.86804	8.87091	7.67217	8.46972	8.18928	8.40076	noncoding	NR_026909	STK16	RefSeq_NR	3118	chr2	+	220110200	220115059		CGCCTGACCCCACCCCTGAAGCTGGCGACGGAGCAGGGCCTGTTTTCTCTACACTATAGT	bidirectional	NM_024506	GLB1L	beta-galactosidase-1-like protein precursor	-	220101502	220110131
ASHG19A3A017000	372.859	179.152	267.691	345.705	478.529	260.594	7.86804	8.87091	7.67217	8.46972	8.18928	8.40076	noncoding	NR_026909	STK16	RefSeq_NR	3118	chr2	+	220110200	220115059		CGCCTGACCCCACCCCTGAAGCTGGCGACGGAGCAGGGCCTGTTTTCTCTACACTATAGT	natural antisense	NM_006000	TUBA4A	tubulin alpha-4A chain	-	220115000	220118638
ASHG19A3A017000	372.859	179.152	267.691	345.705	478.529	260.594	7.86804	8.87091	7.67217	8.46972	8.18928	8.40076	noncoding	NR_026909	STK16	RefSeq_NR	3118	chr2	+	220110200	220115059		CGCCTGACCCCACCCCTGAAGCTGGCGACGGAGCAGGGCCTGTTTTCTCTACACTATAGT	exon sense-overlapping	NM_001008910	STK16	serine/threonine-protein kinase 16	+	220110191	220115059
ASHG19A3A018261	53042.1	32444.3	83806.6	49833.7	58228.2	39895.9	15.3934	15.7817	15.8131	15.5347	15.884	15.3088	noncoding	ENST00000432310	RPL37P1	Ensembl	284	chr20	+	34176245	34176529		TGTGAAGGAACAACACCTAAACCCAAGAGGGTACCTGTTGCAGCATCCAGTTCATCTTAA	intergenic
ASHG19A3H0000195	22.6592	16.7625	6.43674	5	1195.89	16.429	4.31134	5.64185	3.26683	2.83851	10.2678	4.84053	noncoding	nc-HOXD4-32-	nc-HOXD4-32	HOX cluster	118	chr2	+	177011899	177012017		CTGAATTGCTCCCAGGGTGGGAGAGATAGGAAGCAGGGGTGAGGGGCAGATGGAGCGGCT	intergenic
ASHG19A3A031738	32.8927	15.2096	14.9204	19.0372	530.798	7.93927	4.81031	5.51027	4.08324	4.71162	8.52044	3.93096	noncoding	ENST00000455530	RP11-415D17.4	Ensembl	461	chr6	+	76164659	76168616		AAGCAAAAGGAAATGCTTTCAACCCAGATCCCAGACACAGAGAGGAGCCCAGGTTTAAAA	intronic antisense	NM_015687	FILIP1	filamin-A-interacting protein 1	-	76017799	76203496
ASHG19A3A015810	28.6418	7.30967	48.273	26.4056	222.114	21.1186	4.62873	4.47923	5.52262	5.12336	5.54906	5.16795	noncoding	ENST00000429207	RP1-163M9.6	Ensembl	1490	chr1	-	17007486	17015279	NM_014644,ENST00000414128,	AATCTTTTGAGGATCTCCTAAGGAGCAATGACATTGACTACTACCTGGGACAGAGCTTCC	intergenic
ASHG19A3A035132	1889.32	421.078	2621.18	1092.63	736.843	1675.11	10.0756	9.99714	10.6841	10.0126	9.35273	10.9133	noncoding	uc003vts.1	AK094915	UCSC_knowngene	1835	chr7	+	137003338	137011700		CAAATGACTACAGGCATTATCCGAATGATATGATCTTCCTTCCCCATCTTTCTGGGTGTC	intronic antisense	NM_002825	PTN	pleiotrophin	-	136912091	137028546
ASHG19A3A024374	1046.36	234.225	571.564	560.217	172.949	250.421	9.21367	9.23976	8.62532	9.09288	4.72991	8.34842	noncoding	ENST00000470927	RP11-1E1.1	Ensembl	724	chr4	-	78003555	78004279	NM_198486,ENST00000423238,	AAGTTTGGTGTCATTTGCTTGGAAGACCTCATTCATGAAACTGCCTTCCCAGGGAAGCAT	intergenic
ASHG19A3A022617	3165.25	1383.5	1301.6	1082.45	1615.26	1232.91	10.8572	11.6673	9.69374	9.99358	10.7187	10.4967	noncoding	ENST00000450668	RP11-159C21.3	Ensembl	321	chr1	+	53174793	53175114		CAGAAAACGATGAGACGTCTGAGTACCATTAGGAAGCAGCGGGATAAGCTGATAAAGGAA	intergenic
ASHG19A3A035252	36.3556	46.3265	56.6769	33.1161	46.8321	53.003	4.93899	7.0391	5.72934	5.41224	2.85984	6.34785	noncoding	ENST00000473586	OR2A41P	Ensembl	105	chr7	+	143774813	143774918	NM_001004488,	ATTTTAGGAGTCTTACTGGCCCTTGTCCATCTAGTGTTACTGCTACCACTGTCCTTCTGT	intergenic
ASHG19A3A049982	2103.15	360.389	1122.81	579.754	994.807	397.43	10.2391	9.80882	9.49476	9.14709	9.9767	8.96753	noncoding	HIT000192534		H-invDB	288	chr13	+	26979087	26979374		GTGCCCTTACTTCAGCAAAGGAGAAGGAGTAGGAGAGCCTTAGAATTTTTGAGGAAAAAA	intergenic
ASHG19A3A038136	55.5353	7.71253	38.3475	47.3719	66.0066	36.3169	5.47247	4.55023	5.22421	5.86896	2.94236	5.86299	noncoding	ENST00000411431	RP11-569A11.2	Ensembl	365	chr1	+	202601555	202602039		TTTCCCTGTTCTGGATGTGCTTCCTCTTCTATAAACTAGAGACGCTACAAATTCCCACCA	intronic antisense	NM_177402	SYT2	synaptotagmin-2	-	202559724	202679551
ASHG19A3A038136	55.5353	7.71253	38.3475	47.3719	66.0066	36.3169	5.47247	4.55023	5.22421	5.86896	2.94236	5.86299	noncoding	ENST00000411431	RP11-569A11.2	Ensembl	365	chr1	+	202601555	202602039		TTTCCCTGTTCTGGATGTGCTTCCTCTTCTATAAACTAGAGACGCTACAAATTCCCACCA	intronic antisense	NM_001136504	SYT2	synaptotagmin-2	-	202559724	202612581
ASHG19A3A048158	66.3213	6.35864	5	5.79568	141.326	6.73722	5.69018	4.27101	2.81126	3.3684	4.12175	3.74681	noncoding	uc001uho.2	BC032874	UCSC_knowngene	1327	chr12	-	127399782	127544942		AGGAAAACTGTGCGGAGATCGGCTGCTGATGTGTAAATACTGCTGAAGCTGCTTATTCAA	intergenic
ASHG19A3A022860	96.0404	16.106	137.046	119.599	155.186	153.479	6.15526	5.58884	6.83517	7.08401	4.38475	7.72613	noncoding	ENST00000473150	KRT8P25	Ensembl	1456	chr3	+	87372417	87373873		TACAAAGATGGAGATCTCTGAGATGAATGGGAACATCAACTGGCTCCAGGCTGAGATAGA	intergenic
ASHG19A3A026531	9.47858	33.9496	6.45931	5	132.247	5	3.24997	6.61296	3.26918	2.83851	3.93541	2.88795	noncoding	ENST00000513037	RP11-1C1.3	Ensembl	189	chr5	-	10441401	10441904		TCTAGGAGGAAATAAATCACATCTGTCAAAAGAGCCTCGAGTCGAAGGATAGGAGAAACC	bidirectional	NM_031916	ROPN1L	ropporin-1-like protein	+	10441973	10465138
ASHG19A3A026531	9.47858	33.9496	6.45931	5	132.247	5	3.24997	6.61296	3.26918	2.83851	3.93541	2.88795	noncoding	ENST00000513037	RP11-1C1.3	Ensembl	189	chr5	-	10441401	10441904		TCTAGGAGGAAATAAATCACATCTGTCAAAAGAGCCTCGAGTCGAAGGATAGGAGAAACC	bidirectional	NM_001201466	ROPN1L	ropporin-1-like protein	+	10441973	10465138
ASHG19A3L0002833	1638	633.735	3665.13	1623.41	1220.3	2783.07	9.8645	10.5795	11.1792	10.5923	10.303	11.641	noncoding	chrX:118607438-118617354+	lincRNA-CXorf56-3	lincRNA	9917	chrX	+	118607438	118617354		ATGGGACAAATCTTGGCTCAACAATATCATACTTTGCATTTCTCCCCCGAGTCACACACG	intergenic
ASHG19A3A038372	475.82	84.7221	646.36	196.539	466.091	203.275	8.18303	7.85046	8.77644	7.72052	8.1119	8.08229	noncoding	ENST00000449745	RP11-284P20.2	Ensembl	1735	chr9	+	13986173	13987908	NM_014303,	AAGAAGTGGGAGAAGTACCTGTACCAGAAGATCATGTTTGGCAAGAGGCGAAAAATCCGA	intergenic
ASHG19A3A050248	50.7655	33.2338	72.5342	59.8719	86.0914	39.8222	5.35659	6.58507	6.04717	6.16647	3.10065	5.98084	noncoding	ENST00000427086	RP11-429G17.1	Ensembl	527	chr13	+	62379282	62379809		TGAGGACTCAAGACAGTGTTTAATGAAGTTATCCCATCAGCTGTCTGCCCACTCCATAAA	intergenic
ASHG19A3A039998	193.031	22.5146	181.14	57.8832	10.4643	37.5985	7.03193	6.05573	7.16706	6.12308	2.49951	5.9047	noncoding	ENST00000426799	RP11-314A15.2	Ensembl	995	chrX	-	65041096	65042091	NM_152523,NM_001142300,	CTTCGCTCCTTAGCAGATGACAATAACCTGAATTTTCTATTTGCTCCTCTTAGCAAAAAA	intergenic
ASHG19A3A012783	56.3748	58.1788	63.7269	92.8425	294.95	59.3814	5.49089	7.34441	5.88373	6.74334	6.54558	6.49251	noncoding	ENST00000425131	AC092066.6	Ensembl	317	chr19	+	45268404	45268721		TGGCATCAGATACATCCCCAATCATAGGCCCCTGGAATAGTGGCGAGCCCTGCTTACTCA	intergenic
ASHG19A3L0001175	34.9347	8.17229	58.6862	19.5378	27.6277	40.4307	4.88996	4.6283	5.77702	4.74597	2.73295	5.99986	noncoding	CR625452		misc_RNA	1765	chr2	-	240321577	240323342		TAACTTGAGGCAGCTGATATGAGTGTTTTCTTTATTGCATGTTGTAAATTGACCTGCTGT	exon sense-overlapping	NM_006037	HDAC4	histone deacetylase 4	-	239969863	240322643
ASHG19A3A018537	685.134	240.516	48.7763	1285.95	1099.41	176.322	8.65514	9.27075	5.53435	10.2429	10.1358	7.89862	noncoding	ENST00000487421	RP11-157P1.5	Ensembl	612	chr20	+	60928068	60931536		CAGCTCAGCTGCCAGTGCTGACCTTTCCGCTGCTACATGGTTCTGTGCAGAAAGAAAAAA	natural antisense	NM_005560	LAMA5	laminin subunit alpha-5 precursor	-	60884120	60942368
ASHG19A3A027680	117.898	156.119	60.7378	267.315	150.047	144.99	6.41207	8.69075	5.82241	8.13762	4.2922	7.65073	noncoding	AF086367		misc_RNA	630	chr5	-	169673244	169673861		TCATACACTTGCCATTAGTGACGTAAGTTAAGCCATTCTTCAAAACATTAAACAGCCTTC	intergenic
ASHG19A3A046818	32.2889	5.69372	18.5927	7.2677	158.329	5	4.78503	4.06791	4.33413	3.57739	4.44713	2.88795	noncoding	AL050189		NRED	2114	chr11	+	85371884	85375268		TCTTATACTACCTTTTAAAATAAAGCAGGAAATGTGGCCAGCAGCTGGTCCCGTCTCTTC	natural antisense	NM_001039618	CREBZF	CREB/ATF bZIP transcription factor	-	85368607	85376182
ASHG19A3A032982	476.431	463.694	631.132	1410.31	452.511	969.122	8.18458	10.1294	8.74603	10.3807	8.01373	10.1703	noncoding	AK094163		misc_RNA	2354	chr1	+	158067697	158070051		AACCATTGTAGGTTTTTAGCAATGTGTATCTGTGTGTCCCTCACACCTTTTCCTATTCTA	intergenic
ASHG19A3A015940	1933.41	137.936	889.719	420.963	407.64	312.228	10.1112	8.52243	9.18854	8.71594	7.66754	8.63476	noncoding	ENST00000431142	AC108479.2	Ensembl	427	chr2	+	88272174	88272601	NM_012477,ENST00000417574,	ATCAACTTGTTGGCCTATCATGGGGCATGCCATGGGGCTGGTCCTTTCCCTACCGGTTCA	intronic antisense	NM_001024457	RGPD1	RANBP2-like and GRIP domain-containing protein	-	88055478	88285309
ASHG19A3A052239	41.2081	22.1328	5	12.7526	483.393	14.932	5.10032	6.03567	2.81126	4.21262	8.22042	4.71823	noncoding	uc002ale.1	AK125516	UCSC_knowngene	2978	chr15	-	63124322	63127596		ACAAGTAGAACATTTTCTGTCCACATCCAGAGGGAGAAGCCACAGGAGGAAATACCTTGA	natural antisense	NM_015059	TLN2	talin-2	+	62939509	63136829
ASHG19A3A055053	860.998	1474.47	3080.76	2949.04	1315.06	3041.47	8.95537	11.7456	10.9148	11.4189	10.4059	11.7638	noncoding	U23864		misc_RNA	124	chr8	+	144900687	144903822		TCTCCAAAGCCCATTGTCACTGCTGCCACCTGCAGGTTGGTGAGCTGCTGCTGCTGGTGC	natural antisense	NM_001136033	PUF60	poly(U)-binding-splicing factor PUF60 isoform c	-	144898552	144911196
ASHG19A3A055053	860.998	1474.47	3080.76	2949.04	1315.06	3041.47	8.95537	11.7456	10.9148	11.4189	10.4059	11.7638	noncoding	U23864		misc_RNA	124	chr8	+	144900687	144903822		TCTCCAAAGCCCATTGTCACTGCTGCCACCTGCAGGTTGGTGAGCTGCTGCTGCTGGTGC	natural antisense	NM_014281	PUF60	poly(U)-binding-splicing factor PUF60 isoform b	-	144898546	144911537
ASHG19A3A055053	860.998	1474.47	3080.76	2949.04	1315.06	3041.47	8.95537	11.7456	10.9148	11.4189	10.4059	11.7638	noncoding	U23864		misc_RNA	124	chr8	+	144900687	144903822		TCTCCAAAGCCCATTGTCACTGCTGCCACCTGCAGGTTGGTGAGCTGCTGCTGCTGGTGC	natural antisense	NM_078480	PUF60	poly(U)-binding-splicing factor PUF60 isoform a	-	144898546	144911537
ASHG19A3A031255	126.076	39.6447	112.401	95.8209	110.938	81.3696	6.49799	6.82174	6.59696	6.78369	3.48835	6.89919	noncoding	ENST00000442150	XXbac-BPG27H4.7	Ensembl	738	chr6	+	30670843	30680961		TCTTTATATGTATAATGGCTGACCCTGGCGGGACTTCCTTCTCCACTTGTGTGTTGATGT	natural antisense	NM_014641	MDC1	mediator of DNA damage checkpoint protein 1	-	30667583	30685458
ASHG19A3A032710	10.757	63.7527	85.3943	113.875	244.998	9.8809	3.36292	7.46793	6.25751	7.01933	5.89411	4.18728	noncoding	ENST00000433519	AC005483.3	Ensembl	381	chr7	-	39444196	39445945		TTCTTGTTTGAGGGGAGAAGGAAACCAAAGCCAGTAGAAATGGAATTTATGGCCTCCGTG	intronic antisense	NM_001166018	POU6F2	POU domain, class 6, transcription factor 2	+	39017608	39504390
ASHG19A3A032710	10.757	63.7527	85.3943	113.875	244.998	9.8809	3.36292	7.46793	6.25751	7.01933	5.89411	4.18728	noncoding	ENST00000433519	AC005483.3	Ensembl	381	chr7	-	39444196	39445945		TTCTTGTTTGAGGGGAGAAGGAAACCAAAGCCAGTAGAAATGGAATTTATGGCCTCCGTG	intronic antisense	NM_007252	POU6F2	POU domain, class 6, transcription factor 2	+	39017608	39504390
ASHG19A3A010273	66.5445	5.20106	53.8358	31.4077	84.2655	12.1525	5.69389	3.8437	5.66484	5.34453	3.0848	4.45013	noncoding	AK024944		NRED	2357	chr1	-	205578843	205581144		CAATGCAGGTCTCTGTGCAGAAATCTGGGGCTCTAAATGAATTACCAAACCAATAGGAAA	intergenic
ASHG19A3A034440	611.709	7.02671	222.132	167.063	8.78899	123.433	8.5028	4.42638	7.43173	7.51815	2.45756	7.43607	noncoding	ENST00000453697	RP11-321E8.1	Ensembl	763	chr7	+	63894207	63894970	NR_029404,	AGGTCTTGCTCTCAAATTTTTCTGTATTCTACTACGAAATTCTTAATTCCCCTGACCATG	intergenic
ASHG19A3A009662	20.9076	10.782	56.1224	28.4021	163.121	16.7881	4.20532	5.0321	5.71588	5.22091	4.53923	4.86781	noncoding	ENST00000502398	RP11-463M16.5	Ensembl	195	chr17	+	46958483	46958678		AAGTGCAACTGGCCAGCAGTCACACAGCTCCATGACTCCAAGGTTGAGTTCCTGCTGCCT	intergenic
ASHG19A3A024199	1757.66	491.363	2439.51	804.476	884.199	429.697	9.97032	10.2073	10.5819	9.58908	9.73935	9.06727	noncoding	uc003hay.2	AK096319	UCSC_knowngene	3518	chr4	-	56294073	56297591		CACCTGCTTCATGTGGCACATAACTTGTAAGAATCACATTTTGGATTTTAAAGAAAGACT	intergenic
ASHG19A3A040508	91.1813	65.9303	74.7387	82.94	70.4793	36.7198	6.08724	7.51082	6.08867	6.59269	2.96525	5.87542	noncoding	uc010nta.2	LW-1	UCSC_knowngene	2329	chrX	-	148674182	148676975	NM_001164415,	TTGCCACAACTTCGATAAAGAGCTTCTTCCGCCAGCTAAACTTGTATGGCTTCCGAAAAC	exon sense-overlapping	NM_016153	HSFX1	heat shock transcription factor, X-linked	-	148674182	148676974
ASHG19A3A040508	91.1813	65.9303	74.7387	82.94	70.4793	36.7198	6.08724	7.51082	6.08867	6.59269	2.96525	5.87542	noncoding	uc010nta.2	LW-1	UCSC_knowngene	2329	chrX	-	148674182	148676975	NM_001164415,	TTGCCACAACTTCGATAAAGAGCTTCTTCCGCCAGCTAAACTTGTATGGCTTCCGAAAAC	exon sense-overlapping	NM_001164415	HSFX2	heat shock transcription factor, X-linked	-	148674171	148676974
ASHG19A3A008218	169.366	76.2561	182.303	155.2	190.239	149.491	6.86827	7.70662	7.17592	7.42752	5.03462	7.69285	noncoding	AB007979		NRED	5596	chr1	-	175284332	175289747		AGGTTTAGAATCTATGTGAGTCTATTTTGGTTAACACACAGGCTCCTCCTTCCAATCATT	intergenic
ASHG19A3A054709	130.45	31.1459	188.008	133.681	167.199	71.1617	6.54462	6.50113	7.21379	7.23189	4.61868	6.7287	noncoding	ENST00000400979	RP11-7G12.2	Ensembl	1969	chr1	-	166244865	166246834		AAAGATTTTCAAGGGAGCAAACTTAAAGTCTCTCTTGCTCGGAAGAGGCCTCCAGTGAAC	intergenic
ASHG19A3A033064	35.1691	9.52047	24.759	21.8518	246.563	13.8118	4.89792	4.85156	4.68872	4.88535	5.91509	4.61936	noncoding	ENST00000445314	AC007000.12	Ensembl	939	chr7	-	76682094	76688755	NR_003666,NM_001099435,ENST00000515340,ENST00000420373,	TTCCAGAAACTTCGGTTCCAGTTCTTCTGTTCCATGAGCGGCAGGGCTTGGGTTTCCCGG	intergenic
ASHG19A3A052268	89.8513	52.8844	139.735	103.402	196.705	55.3899	6.06648	7.21864	6.85493	6.89495	5.14136	6.40188	noncoding	AK021773		misc_RNA	1839	chr15	-	65244282	65248504		ATAAGAAATTTCAGCTTCTCAGTCCCTCTAGCCAACATTTCAGGTGCATGACAGCCTCAG	intronic antisense	NM_182703	ANKDD1A	ankyrin repeat and death domain-containing	+	65204100	65251041
ASHG19A3A045395	60.5231	9.47602	50.7123	28.4151	218.152	20.2697	5.58027	4.8442	5.58603	5.22158	5.4873	5.11122	noncoding	ENST00000435986	RP11-183G22.2	Ensembl	653	chr1	-	50864496	50865445		GAAAATCTATATCCCCCCTAAAGGGGAGACAAAAAAGAAGTTCAAGTCCAATGCACCCAA	intergenic
ASHG19A3A034004	130.452	37.7189	242.384	119.515	141.698	111.221	6.54483	6.75931	7.54742	7.08228	4.12849	7.30555	noncoding	ENST00000419463	AC019117.1	Ensembl	837	chr7	+	17414490	17506288		ATAACATGAAGTGAAGTCTTCATCTCCATTCCCAACAGTCCCCATTCTACTTGCAGAAAG	intergenic
ASHG19A3A051626	450.102	149.275	384.214	379.523	259.472	210.5	8.10219	8.63149	8.12999	8.58175	6.09098	8.12593	noncoding	ENST00000392947	RP5-998N21.8	Ensembl	381	chr1	-	149424564	149424954	ENST00000419150,	CCGGAAGTGCCTTTTTCCAGAAGGTATTTGAAATATCTCACCAAAAAATATTTGAAGAAC	intergenic
ASHG19A3A049264	79.2758	20.2062	62.425	32.6027	423.685	49.1298	5.91233	5.90638	5.85691	5.39127	7.79317	6.25299	noncoding	ENST00000435385	RP11-523H24.5	Ensembl	499	chr13	-	20392260	20392759		ACCGTTTCATCACCAAGGAGGCATCTTCTCCCACTGGACCAAGAGGAAGCCTGTCCTGGA	intergenic
ASHG19A3A030634	157.478	5.91995	114.684	212.563	91.8278	100.465	6.77692	4.14589	6.62365	7.82953	3.16552	7.17556	noncoding	ENST00000446115	RP11-439L18.3	Ensembl	783	chr6	-	143288169	143343090		GCAGCAACATCAGAAAGCCCCTCTGCTGTGCTTCAGGATCACTCTTATCACTGCATAAAG	intergenic
ASHG19A3A019003	64.8862	17.4254	97.3767	66.8649	138.71	59.1406	5.66326	5.69791	6.42219	6.30935	4.06651	6.48587	noncoding	ENST00000446475	BX322563.3	Ensembl	552	chr21	-	46827300	46829980		CTGAAATTCAAAACTATCTTCCAAAGTCCTTGCATCTGAATCCTGAAGACTCCCCAGTGG	intronic antisense	NM_130445	COL18A1	collagen alpha-1(XVIII) chain isoform 2	+	46825096	46933634
ASHG19A3A038531	55.1312	22.087	58.4273	19.8004	217.094	30.9045	5.46369	6.03321	5.7708	4.76354	5.4701	5.66154	noncoding	BC042185		RNAdb	964	chr9	+	35646266	35647470		GGTTCCTCCTCTGTGGCTTCCTGTGGCACTCCAAGTGGGAAGAAGAGAAGCTTGGAAGTG	intergenic
ASHG19A3A011831	298.234	147.2	305.691	141.25	209.035	241.106	7.5842	8.61334	7.84634	7.30521	5.34743	8.29566	noncoding	ENST00000506567	AC010492.4	Ensembl	219	chr19	-	54749952	54751181		TTGTCCTGCCGCTCGTCCTCCTCCTCCAATGTCGGCGTCAGAGCAAACACAGGACATTGG	intergenic
ASHG19A3A032134	42.3641	28.2889	55.7119	16.9833	148.893	32.2076	5.13644	6.37019	5.70796	4.56606	4.2702	5.71274	noncoding	ENST00000441249	RP11-445F6.2	Ensembl	914	chr6	+	139592498	139608444	DA201452,	TGCCAAGGGGAAAGTGACTTTACCCACGAGAGAGATTTTTAAATATTCCCCCAACTGCTC	intronic antisense	NM_153235	TXLNB	beta-taxilin	-	139561198	139613208
ASHG19A3A029809	2822.47	252.775	1368.64	1059.3	272.852	433.535	10.6847	9.34176	9.76959	9.95809	6.26911	9.07798	noncoding	AK025759		NRED	2209	chr6	-	34250999	34253191		GAGAAAATGATACCTCTCACCTTCAAATTAATCAAATAGTTTGTCCTTCTAGTCCCCTTA	intergenic
ASHG19A3A045075	4678.32	2352.26	7177.34	4494.74	4787.81	4714.82	11.4528	12.3684	12.1657	12.0385	12.2895	12.362	noncoding	ENST00000478433	RP5-916O11.1	Ensembl	450	chr11	-	36018775	36019225		ATGTGGCACTGATCTTTAGCCAGAGAACTCTCTGAAACCACTAAAGAGATCCTGGGAACT	intronic antisense	NM_174902	LDLRAD3	low-density lipoprotein receptor class A	+	35965611	36252841
ASHG19A3L0001674	67.0206	5.65793	55.5691	36.2538	77.6388	56.7979	5.70215	4.05335	5.70527	5.52762	3.02654	6.43389	noncoding	chr5:67675269-67719019-	lincRNA-PIK3R1-3	lincRNA	43751	chr5	-	67675269	67719019		AACCTTCCTCCTGGTTGAAGTTAAATGGTGCTTTAGACTCAAGAAGATCTGGGTTTGAAC	intergenic
ASHG19A3A041611	26.6805	5.76883	5.04602	5.14801	243.924	21.3869	4.53518	4.0965	3.12936	3.25407	5.88214	5.18251	noncoding	uc004fao.2	BC023610	UCSC_knowngene	822	chrX	+	137794268	137798752		CAACTGGATAGAAATACAAATGAGGAGTTTAGAGAAAAGCTAACAGAATAGGCTCTTTTC	intronic antisense	NM_001139500	FGF13	fibroblast growth factor 13 isoform 2	-	137713733	138287185
ASHG19A3A041611	26.6805	5.76883	5.04602	5.14801	243.924	21.3869	4.53518	4.0965	3.12936	3.25407	5.88214	5.18251	noncoding	uc004fao.2	BC023610	UCSC_knowngene	822	chrX	+	137794268	137798752		CAACTGGATAGAAATACAAATGAGGAGTTTAGAGAAAAGCTAACAGAATAGGCTCTTTTC	intronic antisense	NM_033642	FGF13	fibroblast growth factor 13 isoform 5	-	137713733	137821515
ASHG19A3A041611	26.6805	5.76883	5.04602	5.14801	243.924	21.3869	4.53518	4.0965	3.12936	3.25407	5.88214	5.18251	noncoding	uc004fao.2	BC023610	UCSC_knowngene	822	chrX	+	137794268	137798752		CAACTGGATAGAAATACAAATGAGGAGTTTAGAGAAAAGCTAACAGAATAGGCTCTTTTC	bidirectional	NM_004114	FGF13	fibroblast growth factor 13 isoform 1	-	137713733	137793827
ASHG19A3A041611	26.6805	5.76883	5.04602	5.14801	243.924	21.3869	4.53518	4.0965	3.12936	3.25407	5.88214	5.18251	noncoding	uc004fao.2	BC023610	UCSC_knowngene	822	chrX	+	137794268	137798752		CAACTGGATAGAAATACAAATGAGGAGTTTAGAGAAAAGCTAACAGAATAGGCTCTTTTC	intronic antisense	NM_001139501	FGF13	fibroblast growth factor 13 isoform 3	-	137713733	138287185
ASHG19A3A041611	26.6805	5.76883	5.04602	5.14801	243.924	21.3869	4.53518	4.0965	3.12936	3.25407	5.88214	5.18251	noncoding	uc004fao.2	BC023610	UCSC_knowngene	822	chrX	+	137794268	137798752		CAACTGGATAGAAATACAAATGAGGAGTTTAGAGAAAAGCTAACAGAATAGGCTCTTTTC	intronic antisense	NM_001139498	FGF13	fibroblast growth factor 13 isoform 4	-	137713733	138287185
ASHG19A3A041611	26.6805	5.76883	5.04602	5.14801	243.924	21.3869	4.53518	4.0965	3.12936	3.25407	5.88214	5.18251	noncoding	uc004fao.2	BC023610	UCSC_knowngene	822	chrX	+	137794268	137798752		CAACTGGATAGAAATACAAATGAGGAGTTTAGAGAAAAGCTAACAGAATAGGCTCTTTTC	intronic antisense	NM_001139502	FGF13	fibroblast growth factor 13 isoform 3	-	137713733	137949717
ASHG19A3A045584	4862.92	1369.82	3434.69	2099.2	1367.83	2159.41	11.5135	11.6544	11.0743	10.9506	10.4627	11.2613	noncoding	ENST00000455818	NDUFB11P1	Ensembl	496	chr11	-	92069197	92069693		AAGGACCCCATTTTGGACATCTGGAACATGTGAGTTGTCTTCTTCTTTGGCGTCTCCATT	intergenic
ASHG19A3A044771	5	6.19122	39.8635	5	190.278	5	2.74344	4.22638	5.27421	2.83851	5.035	2.88795	noncoding	AL353939		RNAdb	6394	chr11	-	2589820	2596193		ATGGATAAGGGGAGACACGCTGGGAGCTTAGTTGCTTTCCTTTTGCAAAAATGTTTTTGG	natural antisense	NM_181798	KCNQ1	potassium voltage-gated channel subfamily KQT	+	2482683	2870340
ASHG19A3A044771	5	6.19122	39.8635	5	190.278	5	2.74344	4.22638	5.27421	2.83851	5.035	2.88795	noncoding	AL353939		RNAdb	6394	chr11	-	2589820	2596193		ATGGATAAGGGGAGACACGCTGGGAGCTTAGTTGCTTTCCTTTTGCAAAAATGTTTTTGG	natural antisense	NM_000218	KCNQ1	potassium voltage-gated channel subfamily KQT	+	2466220	2870340
ASHG19A3A039231	26.7807	6.281	103.062	32.501	248.414	53.9644	4.54075	4.25028	6.49262	5.38738	5.94112	6.36993	noncoding	ENST00000438380	RP11-175D17.3	Ensembl	617	chr9	+	127532401	127535206		TCTCCCTGCCGCTGCGGGACAAATTGGACCGGAGATTAAAGGACCGGAGTTTAACTCGAG	intronic antisense	NM_001489	NR6A1	nuclear receptor subfamily 6 group A member 1	-	127284702	127533576
ASHG19A3A039231	26.7807	6.281	103.062	32.501	248.414	53.9644	4.54075	4.25028	6.49262	5.38738	5.94112	6.36993	noncoding	ENST00000438380	RP11-175D17.3	Ensembl	617	chr9	+	127532401	127535206		TCTCCCTGCCGCTGCGGGACAAATTGGACCGGAGATTAAAGGACCGGAGTTTAACTCGAG	intronic antisense	NM_033334	NR6A1	nuclear receptor subfamily 6 group A member 1	-	127284702	127533576
ASHG19A3A053979	1461.64	9.69699	5	9.9676	215.57	5.1201	9.69421	4.87854	2.81126	3.92287	5.44903	3.45511	noncoding	uc002fft.1	AK093002	UCSC_knowngene	2211	chr16	-	80862639	80926493		TGCCTGCAGGAGACAAGGTCAGAGATGTTGCTAATAATGGAGAATAAAGGATGCATTCTC	intergenic
ASHG19A3A039098	19.94	44.2608	6.98649	8.53753	102.746	13.6449	4.14174	6.97382	3.3249	3.74452	3.33719	4.60277	noncoding	AF086175		RNAdb	637	chr9	+	111781215	111781842		CAACACCAATCTCGTAACACTGGGAAAACTGCATACAATATTTAGAAGGAACACTAATAC	natural antisense	NM_032012	C9orf5	transmembrane protein C9orf5	-	111777414	111882225
ASHG19A3A015707	636.901	449.895	1487.88	896.251	803.474	490.827	8.55943	10.0916	9.88366	9.73735	9.55019	9.24878	noncoding	ENST00000414975	RP11-681L4.1	Ensembl	361	chr2	+	62083829	62084190		ACTGTGGTTACCTGTATACCTGTTACCACTTTCAAAAATCTAGATAGTCAGTGTGGATGA	intergenic
ASHG19A3A009423	16.727	18.1317	50.6037	41.5491	94.5672	20.8904	3.90975	5.75367	5.58197	5.70436	3.20425	5.15363	noncoding	AK022182		misc_RNA	2893	chr17	+	34604166	34620584		AAGCCTGTGCCAAATACCAACGCTGCAGCATTAAGGAATGTGATAGAAAAGATTCTGAAT	intergenic
ASHG19A3A046506	45.3302	50.2704	57.8453	37.9426	309.691	32.6166	5.2158	7.15001	5.75583	5.58841	6.73367	5.72459	noncoding	AF083120		misc_RNA	158	chr11	+	62321164	62321291		TACCAAGCTACCCTTACCAAGCTACGGGTGCAGGAAGCCTTTAGATGCCTCGCTCTCCCT	intergenic
ASHG19A3A045582	22.3407	10.6724	5	6.79217	8.50752	29.8041	4.29509	5.019	2.81126	3.50974	2.44973	5.61655	noncoding	AK094679		misc_RNA	2046	chr11	-	89921092	89923137		TAACATTTTATTTTAAAATATGTACAATGTTTTCTGATTTATTCATTACTGAATCTCAAC	intronic antisense	NM_005467	NAALAD2	N-acetylated-alpha-linked acidic dipeptidase 2	+	89867817	89925779
ASHG19A3A037781	2830.8	576.898	3050.97	806.856	1053.99	557.66	10.6905	10.4333	10.8997	9.59375	10.0712	9.40809	noncoding	uc004axb.2	BC070371	UCSC_knowngene	1370	chr9	-	99957619	99958989	NM_024639,	GCCAACCTAAATCTACCTCAGGTAAGTAGTTAGATTAACTTTTTCAAGATTTCAGACCAA	intergenic
ASHG19A3A026035	1198.75	548.16	3388.4	1547.69	2111.68	2089.45	9.40565	10.3627	11.0521	10.5221	11.0968	11.2042	noncoding	ENST00000512403	RP11-614F17.1	Ensembl	343	chr4	+	132689387	132689730	ENST00000446396,ENST00000414918,ENST00000412428,	ATTTTAAGACTTGGTGGCTGAGAAACAACTCATCCTGGATGGCTGTGGGGCTAGATATAG	intergenic
ASHG19A3A020755	13565.6	2387.09	12170.5	8233.87	6125.71	4593.91	13.1844	12.3851	12.9332	12.8914	12.6718	12.3367	noncoding	uc003bze.1	CR623576	UCSC_knowngene	1632	chr3	-	14984293	14985925		TTCCCATAGACTGGGGAAGCTTAATTGCCTTTACAAGTACTTATGTACAACTTTGTATCA	intergenic
ASHG19A3A014467	5	39.9594	5	5	68.2816	5	2.74344	6.83347	2.81126	2.83851	2.95051	2.88795	noncoding	ENST00000413336	AC105402.3	Ensembl	545	chr2	-	149629821	149630366		TCTGAGAGCCTTAAACTAAGATATAAAGAAGCTGAAGTCCGGAAATAACTTGAGGAAAAG	intergenic
CUST_290_PI426073487	12.8284	82.2833	16.2283	9.69634	167.636	5	3.56329	7.80987	4.17704	3.8891	4.62888	2.88795	noncoding	uc.292+	uc.292	UCR	217	chr10	+	98715454	98715671	NM_032440,NM_001170765,	CTGTAAAGATTGAATTAGATCCCCAGGGAGAGGCAGCACAAAGTGCAAATGAATCAAAAA	exon sense-overlapping	NM_001170766	LCOR	ligand-dependent corepressor isoform 2	+	98592016	98724198
CUST_290_PI426073487	12.8284	82.2833	16.2283	9.69634	167.636	5	3.56329	7.80987	4.17704	3.8891	4.62888	2.88795	noncoding	uc.292+	uc.292	UCR	217	chr10	+	98715454	98715671	NM_032440,NM_001170765,	CTGTAAAGATTGAATTAGATCCCCAGGGAGAGGCAGCACAAAGTGCAAATGAATCAAAAA	exon sense-overlapping	NM_032440	LCOR	ligand-dependent corepressor isoform 1	+	98592711	98724198
CUST_290_PI426073487	12.8284	82.2833	16.2283	9.69634	167.636	5	3.56329	7.80987	4.17704	3.8891	4.62888	2.88795	noncoding	uc.292+	uc.292	UCR	217	chr10	+	98715454	98715671	NM_032440,NM_001170765,	CTGTAAAGATTGAATTAGATCCCCAGGGAGAGGCAGCACAAAGTGCAAATGAATCAAAAA	exon sense-overlapping	NM_001170765	LCOR	ligand-dependent corepressor isoform 1	+	98592016	98724198
ASHG19A3A034742	21.8122	5.2722	65.6024	12.5589	73.8145	5	4.26267	3.87764	5.92219	4.19299	2.9929	2.88795	noncoding	ENST00000429197	AC079781.5	Ensembl	123	chr7	+	97499478	97499601		GCTACGAAGATTGTACACAGAGGTCCAGATACATTCCGTTTTGAGAATGTCAATGGATAC	intronic antisense	NM_183356	ASNS	asparagine synthetase [glutamine-hydrolyzing]	-	97481428	97501854
ASHG19A3A034742	21.8122	5.2722	65.6024	12.5589	73.8145	5	4.26267	3.87764	5.92219	4.19299	2.9929	2.88795	noncoding	ENST00000429197	AC079781.5	Ensembl	123	chr7	+	97499478	97499601		GCTACGAAGATTGTACACAGAGGTCCAGATACATTCCGTTTTGAGAATGTCAATGGATAC	intronic antisense	NM_133436	ASNS	asparagine synthetase [glutamine-hydrolyzing]	-	97481428	97501477
ASHG19A3A034742	21.8122	5.2722	65.6024	12.5589	73.8145	5	4.26267	3.87764	5.92219	4.19299	2.9929	2.88795	noncoding	ENST00000429197	AC079781.5	Ensembl	123	chr7	+	97499478	97499601		GCTACGAAGATTGTACACAGAGGTCCAGATACATTCCGTTTTGAGAATGTCAATGGATAC	intronic antisense	NM_001178076	ASNS	asparagine synthetase [glutamine-hydrolyzing]	-	97481428	97501854
ASHG19A3A034742	21.8122	5.2722	65.6024	12.5589	73.8145	5	4.26267	3.87764	5.92219	4.19299	2.9929	2.88795	noncoding	ENST00000429197	AC079781.5	Ensembl	123	chr7	+	97499478	97499601		GCTACGAAGATTGTACACAGAGGTCCAGATACATTCCGTTTTGAGAATGTCAATGGATAC	intronic antisense	NM_001178077	ASNS	asparagine synthetase [glutamine-hydrolyzing]	-	97481428	97501477
ASHG19A3A034742	21.8122	5.2722	65.6024	12.5589	73.8145	5	4.26267	3.87764	5.92219	4.19299	2.9929	2.88795	noncoding	ENST00000429197	AC079781.5	Ensembl	123	chr7	+	97499478	97499601		GCTACGAAGATTGTACACAGAGGTCCAGATACATTCCGTTTTGAGAATGTCAATGGATAC	intronic antisense	NM_001673	ASNS	asparagine synthetase [glutamine-hydrolyzing]	-	97481428	97501854
ASHG19A3A034742	21.8122	5.2722	65.6024	12.5589	73.8145	5	4.26267	3.87764	5.92219	4.19299	2.9929	2.88795	noncoding	ENST00000429197	AC079781.5	Ensembl	123	chr7	+	97499478	97499601		GCTACGAAGATTGTACACAGAGGTCCAGATACATTCCGTTTTGAGAATGTCAATGGATAC	intronic antisense	NM_001178075	ASNS	asparagine synthetase [glutamine-hydrolyzing]	-	97481428	97501854
ASHG19A3A049656	150.698	5.21206	37.7655	19.1343	16.3965	8.51336	6.71847	3.84798	5.20558	4.71854	2.60749	4.00845	noncoding	BC047655		RNAdb	1927	chr13	-	73282505	73284417	NM_001071775,	GATTGTACAAGCATTCACTCTTTACTAGCATTTTTTGTTTTTCAGACAAGCTGAAGTGGT	exon sense-overlapping	NM_001071775	MZT1	mitotic-spindle organizing protein 1	-	73282494	73301938
ASHG19A3A024396	40.692	21.4338	46.9413	40.0691	8.71964	33.5019	5.08501	5.99232	5.48807	5.65882	2.45565	5.75919	noncoding	ENST00000426775	RP3-333A15.1	Ensembl	749	chr1	+	71413061	71417176		GTATCAAAGTCAGGAGCAATTTCTTCTGTTCCCTGTATTTCAATATCTTTGCCTTTTACT	intronic antisense	NM_198716	PTGER3	prostaglandin E2 receptor EP3 subtype isoform 6	-	71318035	71513491
ASHG19A3A024396	40.692	21.4338	46.9413	40.0691	8.71964	33.5019	5.08501	5.99232	5.48807	5.65882	2.45565	5.75919	noncoding	ENST00000426775	RP3-333A15.1	Ensembl	749	chr1	+	71413061	71417176		GTATCAAAGTCAGGAGCAATTTCTTCTGTTCCCTGTATTTCAATATCTTTGCCTTTTACT	intronic antisense	NM_198717	PTGER3	prostaglandin E2 receptor EP3 subtype isoform 7	-	71318035	71513491
ASHG19A3A024396	40.692	21.4338	46.9413	40.0691	8.71964	33.5019	5.08501	5.99232	5.48807	5.65882	2.45565	5.75919	noncoding	ENST00000426775	RP3-333A15.1	Ensembl	749	chr1	+	71413061	71417176		GTATCAAAGTCAGGAGCAATTTCTTCTGTTCCCTGTATTTCAATATCTTTGCCTTTTACT	intronic antisense	NM_198714	PTGER3	prostaglandin E2 receptor EP3 subtype isoform 4	-	71318035	71513491
ASHG19A3A050819	5.2846	5.12004	21.6169	5	358.787	8.21112	2.97544	3.80233	4.523	2.83851	7.2419	3.96958	noncoding	ENST00000471982	RP11-1085N6.1	Ensembl	321	chr14	-	57150138	57150459		CTAAAAGAATGCTGGCTATGAAGAGATGCAAGCGTTTTGAATGGGGAGGAGGTAAGAAGA	intergenic
ASHG19A3A048240	1897.8	773.752	2770.53	2254.01	2536.38	2811.47	10.0813	10.8643	10.7653	11.0485	11.3486	11.6558	noncoding	ENST00000468701	RP11-476M19.1	Ensembl	347	chr12	+	3578115	3578462		AGCTATATTCCTGTGTGAGTGTGCAATTCACAGCAAAGTAGTCAGGAACAGATCTAGTGA	intergenic
ASHG19A3A040096	33.3457	5.10256	31.0943	24.073	120.072	6.77442	4.82635	3.79473	4.96437	5.00518	3.67913	3.75325	noncoding	ENST00000399586	RP11-324B6.1	Ensembl	6081	chrX	-	74960665	74966746		GATAATTCTTCTAGACAAGTTTCTGAGGATGGGAAACCCAAAGGGTTCTCTTCTAATTCT	intergenic
ASHG19A3A047138	3973.52	1110.19	10159.2	2507.51	1171.42	3116.98	11.2011	11.375	12.6694	11.2011	10.2358	11.7986	noncoding	ENST00000492051	RP11-237N19.1	Ensembl	246	chr11	+	129407763	129408009		AAAGGATCTCCTTCATCCCTCTCCAGAAGACAACAAGAGGAAACACACGAAGAAGTGCTT	intergenic
ASHG19A3A035773	26.0502	15.3712	31.4159	19.8245	74.079	37.4295	4.50319	5.52698	4.97621	4.76513	2.99545	5.89917	noncoding	HIT000092079		H-invDB	680	chr8	-	55370507	55371798		ATTCTGCTGCGCCAGCCGCTTGCGCTCGTCCTTAGCCCACACCATGAAAGCGTTCATCGG	natural antisense	NM_022454	SOX17	transcription factor SOX-17	+	55370494	55373456
CUST_42_PI426075208	32110.3	17941.9	36899.2	30209.6	21711.2	33591.8	14.6162	15.0494	14.5082	14.8136	14.405	15.1043	noncoding	nc-HOXB13-207+	nc-HOXB13-207	HOX cluster	108	chr17	+	46806423	46806531		AGGAAGAGGGGACGAGGAGCCGGGCCCCACCTCCTTCTCCTCCTCTCCCTCCCTAGCTTT	bidirectional	NM_006361	HOXB13	homeobox protein Hox-B13	-	46802126	46806111
ASHG19A3A035669	21.527	13.8022	12.1069	12.4898	142.91	22.5082	4.24584	5.38594	3.8465	4.18625	4.15381	5.24882	noncoding	AK091440		RNAdb	3408	chr8	-	30420444	30423851		ATCACTAAACTCAACACCATCCATCAGCAAGAGGCGGAGCAAATTAAAACACCAGTAACA	natural antisense	NM_001008710	RBPMS	RNA-binding protein with multiple splicing	+	30241943	30429734
ASHG19A3A035669	21.527	13.8022	12.1069	12.4898	142.91	22.5082	4.24584	5.38594	3.8465	4.18625	4.15381	5.24882	noncoding	AK091440		RNAdb	3408	chr8	-	30420444	30423851		ATCACTAAACTCAACACCATCCATCAGCAAGAGGCGGAGCAAATTAAAACACCAGTAACA	natural antisense	NM_006867	RBPMS	RNA-binding protein with multiple splicing	+	30241943	30429734
ASHG19A3A035669	21.527	13.8022	12.1069	12.4898	142.91	22.5082	4.24584	5.38594	3.8465	4.18625	4.15381	5.24882	noncoding	AK091440		RNAdb	3408	chr8	-	30420444	30423851		ATCACTAAACTCAACACCATCCATCAGCAAGAGGCGGAGCAAATTAAAACACCAGTAACA	natural antisense	NM_001008711	RBPMS	RNA-binding protein with multiple splicing	+	30241943	30429734
ASHG19A3A022189	9.35723	5.24171	27.7713	17.4136	80.0979	5.98334	3.23806	3.86408	4.82982	4.59977	3.04892	3.61959	noncoding	ENST00000423193	AC090044.2	Ensembl	497	chr3	+	898806	899774		TTAAAAAGCATCACTGGCTCCTGACCAGGATTCCAGCTCCATGAACCTCAAACTAGAACA	intergenic
ASHG19A3A022192	178.653	79.7389	223.465	182.171	186.654	127.935	6.93423	7.76794	7.44091	7.62616	4.97347	7.48302	noncoding	ENST00000415533	AC090042.1	Ensembl	405	chr3	+	1771753	1772158		GACATATGTTCCATTGACTCCTGCTATGAGGCTTTGGATGTTGCCAACAAAATTGGAATC	intergenic
ASHG19A3A034743	171.368	45.0541	42.4576	36.4784	194.002	17.1987	6.88449	6.99904	5.35761	5.53465	5.10057	4.89892	noncoding	ENST00000413484	AC007875.3	Ensembl	514	chr7	+	97512593	97513107	AK124574,	ATCATAAACACAAACATTCCTCTTCACAAAGGGACCTCAAGTAACCTTAGGCTGGAGGGC	intergenic
ASHG19A3A033694	935.408	38.3859	126.181	158.536	131.553	131.165	9.0744	6.78295	6.73245	7.45344	3.92138	7.51726	noncoding	NR_002157	OR2A9P	RefSeq_NR	985	chr7	-	143947563	143948548	uc003weh.1,ENST00000479102,	AGGGCAAGTCTTCTCTCGTTTTTTGCAGATAAAATTTTAGATGTGTTGCATTCATTGGGT	intergenic
ASHG19A3A053321	33.76	5.71993	23.4311	12.2952	295.675	18.9661	4.84378	4.07748	4.6208	4.16787	6.55542	5.02618	noncoding	uc010utu.1	FLJ00038	UCSC_knowngene	1905	chr15	+	102501015	102514287		TGGAAAAGCATGAGTGGGGTGATGTGCCTTAAAGCATCAGACACTTGGGCCTCGGGCATC	intergenic
ASHG19A3A032078	21.096	8.70599	37.8359	34.2703	99.6476	22.0616	4.21675	4.71962	5.20787	5.45549	3.28731	5.22237	noncoding	ENST00000427807	RP1-248E1.2	Ensembl	1351	chr6	+	132593120	132594471		TTTGCTGTTCATGATATGAGATAGACAGCTGCTGAAGTGTCATTAGAGCAGTGGCTGCTG	intergenic
ASHG19A3L0000058	2278.23	247.308	723.064	3945.02	734.482	800.006	10.355	9.31554	8.92849	11.8441	9.34279	9.90259	noncoding	Y00062	lincRNA-ATP6V1G3-2	lincRNA	4597	chr1	+	198284952	198726330	NM_080922,NM_080921,NM_002838,	GCTGTCTTTACATGGGGTTTTCAATTTTGCATGCTCGATTATTCCCTGTACAATATTTAA	intronic antisense	NM_133262	ATP6V1G3	V-type proton ATPase subunit G 3 isoform a	-	198492351	198510075
ASHG19A3L0000058	2278.23	247.308	723.064	3945.02	734.482	800.006	10.355	9.31554	8.92849	11.8441	9.34279	9.90259	noncoding	Y00062	lincRNA-ATP6V1G3-2	lincRNA	4597	chr1	+	198284952	198726330	NM_080922,NM_080921,NM_002838,	GCTGTCTTTACATGGGGTTTTCAATTTTGCATGCTCGATTATTCCCTGTACAATATTTAA	exon sense-overlapping	NM_080921	PTPRC	receptor-type tyrosine-protein phosphatase C	+	198608136	198726545
ASHG19A3L0000058	2278.23	247.308	723.064	3945.02	734.482	800.006	10.355	9.31554	8.92849	11.8441	9.34279	9.90259	noncoding	Y00062	lincRNA-ATP6V1G3-2	lincRNA	4597	chr1	+	198284952	198726330	NM_080922,NM_080921,NM_002838,	GCTGTCTTTACATGGGGTTTTCAATTTTGCATGCTCGATTATTCCCTGTACAATATTTAA	intron sense-overlapping	NM_133494	NEK7	serine/threonine-protein kinase Nek7	+	198126107	198291548
ASHG19A3L0000058	2278.23	247.308	723.064	3945.02	734.482	800.006	10.355	9.31554	8.92849	11.8441	9.34279	9.90259	noncoding	Y00062	lincRNA-ATP6V1G3-2	lincRNA	4597	chr1	+	198284952	198726330	NM_080922,NM_080921,NM_002838,	GCTGTCTTTACATGGGGTTTTCAATTTTGCATGCTCGATTATTCCCTGTACAATATTTAA	exon sense-overlapping	NM_080923	PTPRC	receptor-type tyrosine-protein phosphatase C	+	198608136	198662334
ASHG19A3L0000058	2278.23	247.308	723.064	3945.02	734.482	800.006	10.355	9.31554	8.92849	11.8441	9.34279	9.90259	noncoding	Y00062	lincRNA-ATP6V1G3-2	lincRNA	4597	chr1	+	198284952	198726330	NM_080922,NM_080921,NM_002838,	GCTGTCTTTACATGGGGTTTTCAATTTTGCATGCTCGATTATTCCCTGTACAATATTTAA	exon sense-overlapping	NM_002838	PTPRC	receptor-type tyrosine-protein phosphatase C	+	198608136	198726545
ASHG19A3L0000058	2278.23	247.308	723.064	3945.02	734.482	800.006	10.355	9.31554	8.92849	11.8441	9.34279	9.90259	noncoding	Y00062	lincRNA-ATP6V1G3-2	lincRNA	4597	chr1	+	198284952	198726330	NM_080922,NM_080921,NM_002838,	GCTGTCTTTACATGGGGTTTTCAATTTTGCATGCTCGATTATTCCCTGTACAATATTTAA	intronic antisense	NM_133326	ATP6V1G3	V-type proton ATPase subunit G 3 isoform b	-	198492351	198510075
ASHG19A3A044517	3239.4	1573.37	5530.05	4054.12	2386.77	2508.2	10.8847	11.8247	11.7798	11.8838	11.2637	11.4866	noncoding	uc001laz.2	AK000154	UCSC_knowngene	5435	chr10	+	115671514	115676949		GGTGAGAATGTGTTTATACTGTATATGGAAACCTAATGCCTCTTTTCTAAAGCTTTGTAC	exon sense-overlapping	NM_198514	NHLRC2	NHL repeat-containing protein 2	+	115614390	115672265
ASHG19A3H0000158	10.5888	5	29.976	6.2599	290.788	13.2325	3.34969	2.9653	4.92259	3.43499	6.4955	4.56164	noncoding	nc-HOXC9-132-	nc-HOXC9-132	HOX cluster	148	chr12	+	54386125	54386273		CCTTCCCCTTCTATAGCTCCATCTCCAGGGGAAGGACATGTTTGGGGTGTTGGTAGGTTA	intergenic
ASHG19A3A039435	113.224	59.5106	121.567	62.4655	301.141	85.7201	6.36186	7.37627	6.69266	6.22146	6.62403	6.96873	noncoding	uc004cgm.2	BC101937	UCSC_knowngene	108	chr9	+	138585382	138585490		ACAGCCTGGCTGCTAGCAGGCAAAGAAGTCAGGGAAGATGCTCTCCACCTCGTCCTTCAG	natural antisense	NM_001101677	SOHLH1	spermatogenesis- and oogenesis-specific basic	-	138585254	138591374
ASHG19A3A039435	113.224	59.5106	121.567	62.4655	301.141	85.7201	6.36186	7.37627	6.69266	6.22146	6.62403	6.96873	noncoding	uc004cgm.2	BC101937	UCSC_knowngene	108	chr9	+	138585382	138585490		ACAGCCTGGCTGCTAGCAGGCAAAGAAGTCAGGGAAGATGCTCTCCACCTCGTCCTTCAG	natural antisense	NM_001012415	SOHLH1	spermatogenesis- and oogenesis-specific basic	-	138585254	138591374
ASHG19A3A042203	5.80248	67.218	15.2843	5.81981	163.513	5	3.01174	7.53657	4.11101	3.37187	4.54925	2.88795	noncoding	ENST00000424581	AC007562.3	Ensembl	829	chrY	+	27725936	27734591		CACATGTGATGATGTAGACAATGATGGTTCAAAGATGAGTAACAAAGGTGTGAGTTAAAT	intergenic
ASHG19A3A041575	41.5501	37.6298	428.174	83.3925	119.095	76.9097	5.11033	6.75565	8.26088	6.59875	3.65668	6.82701	noncoding	ENST00000417443	NCRNA00086	Ensembl	2913	chrX	+	134555867	134559682	NR_024493,NR_024359,	AGACACTGACCGGAATGACATACTTTTCTGTGTGTGATTCACTGTGTACTGGTCAGCACA	intergenic
ASHG19A3A011217	7478.32	6034.62	18831.4	7489.21	7784.06	8777.63	12.1727	13.6081	13.5918	12.7514	12.9891	13.217	noncoding	ENST00000467018	CTC-251H24.1	Ensembl	154	chr19	-	18396152	18396306	NM_001000,ENST00000495111,ENST00000460281,ENST00000446011,ENST00000424573,ENST00000422215,	GAAATAAAATCAGGTACAACTCCAAAAGGACACTGGAGAAGAACCAAGCTGGGTCTATAA	intergenic
ASHG19A3A018430	24.2473	11.8586	31.2194	35.8596	254.568	34.0921	4.40616	5.17426	4.96946	5.51317	6.02581	5.77944	noncoding	ENST00000422599	KRT18P4	Ensembl	1288	chr20	+	48573281	48574569		ACAGAGAGGAGCTGGACATGTACTGATCTCAGTAGATTGAGGAGAACACTACAGAAGTCA	intergenic
ASHG19A3A037316	99.8275	11.8004	35.645	33.714	140.328	21.2909	6.20455	5.16499	5.13613	5.43462	4.10255	5.17561	noncoding	ENST00000425499	RP11-112J3.15	Ensembl	696	chr9	-	35756708	35757937		AATGGCAGACAGTAATCCAAGACGCAGACAACCTTGCTTTTAAGCCATCCGTTACACAGA	intergenic
ASHG19A3A039081	64.8048	44.1512	49.5054	57.8088	136.463	99.4577	5.66221	6.96962	5.55465	6.12116	4.02303	7.16163	noncoding	ENST00000435485	RP11-308N19.1	Ensembl	1686	chr9	+	109040672	109367076		TGTGTCTTAAGCTGGGTCATTGAAGTGGAATGTTTTCACAAGACCTCCTCCACTTGCTAC	intergenic
ASHG19A3A032563	21676.6	8256.48	35594.1	21525.4	12751.5	17913.2	13.9376	14.0353	14.4687	14.3101	13.6396	14.2122	noncoding	ENST00000396414	AC004129.9	Ensembl	783	chr7	-	25251785	25252582		GTGGATACCATCCAGCTGGTTGTCTTCCTGCCTGCCTTATGTCGTAAAATGGGGGTCTCT	intergenic
ASHG19A3A033939	73.2239	45.7294	43.752	38.7696	274.088	35.2441	5.81485	7.01951	5.39251	5.61655	6.28577	5.82212	noncoding	ENST00000348899	PMS2CL	Ensembl	569	chr7	+	6769411	6771575		TCAGGTCACCGCTTGCTCTAGTTCCCAGGCTTTGGCCCCCAGTGGACGAGAATCGCTGAG	intergenic
ASHG19A3A013030	110.217	51.7564	155.512	84.6504	180.551	104.534	6.32756	7.19115	6.98708	6.62034	4.86781	7.22569	noncoding	ENST00000441512	AC011515.2	Ensembl	579	chr19	+	55182681	55184042		AAGAAAAAGATACATCACCTTCCCCAGAGTTCTGGCCAGAAGTTCTCCCAAGATGACTTC	intergenic
ASHG19A3A031776	77735.4	12462.9	33644.2	25633.2	48701.5	19729.1	16.008	14.5882	14.4106	14.5621	15.6327	14.3634	noncoding	ENST00000403475	RP11-378G13.2	Ensembl	994	chr6	+	84102134	84103128	NM_002046,ENST00000513513,ENST00000434621,ENST00000425487,ENST00000423411,BC078673,	CTCAACGACCACTTTGTCAAGCTCATTTCCTGGTATGACAATGAATTTGGCTGCAGCAAC	intronic antisense	NM_002395	ME1	NADP-dependent malic enzyme	-	83920109	84140938
ASHG19A3A019406	104.083	6.2611	110.362	5	320.058	5	6.25504	4.24486	6.5749	2.83851	6.852	2.88795	noncoding	uc002zkr.3	BC016035	UCSC_knowngene	1174	chr22	-	16124263	16193004	uc001vvq.1,	CATATATGCAACTATGACAGGAGGTACTAAAAGCCTTAGATAAGCATGGTGTATCTTTTT	intergenic
ASHG19A3A029404	28.7535	11.0122	35.8291	17.1966	78.6562	7.43086	4.63229	5.06554	5.14245	4.58139	3.03604	3.85756	noncoding	ENST00000445390	RP1-290I10.4	Ensembl	636	chr6	-	10460138	10460774		ATTAAAGTCGAGGAAAGTTATGTGATGCCAACCAAAACCACTGAAGTGTTGTGGTTGCAG	intergenic
ASHG19A3A030686	68.0141	74.3705	115.999	107.496	63.7813	90.6282	5.72294	7.67167	6.63587	6.943	2.93412	7.04546	noncoding	ENST00000419134	RP1-12G14.7	Ensembl	340	chr6	-	149912890	149913799		CTCCTGCATCTCAGCCATTCTTACCTGGGCAAAGGTTTTATATCAGTGTAACCAAAACAG	intergenic
ASHG19A3A014388	24.6156	34.717	24.2794	15.3479	109.58	15.7773	4.42666	6.64578	4.66685	4.44066	3.46012	4.78896	noncoding	ENST00000419784	RP1-156L9.1	Ensembl	840	chr2	-	132741509	132751734	ENST00000448748,	AGATGAGGAGAAATTCGAAGTATTCCAACGTCTGCCCTCATGAATAGATCAAGCCTTGGG	intergenic
ASHG19A3A021731	30.0003	25.0045	35.9282	20.9909	219.785	15.9144	4.69038	6.19855	5.14619	4.83386	5.51301	4.80049	noncoding	ENST00000460914	RP11-505J9.1	Ensembl	211	chr3	-	148413780	148413991		AGAAGGCAGAGAAACTGAAGCAGTTCTGGCACCCTGGTTTGTTAGAGAAGGAGATGAAAT	intergenic
ASHG19A3A009370	372.241	431.342	394.555	474.241	381.276	326.395	7.86627	10.0299	8.16432	8.87547	7.44003	8.69619	noncoding	AF086167		misc_RNA	550	chr1	-	200295521	200296221		ATGATTACTGGACTTCTGTGCTGCCCAGTTCCACCACACCCCTACTGTGCCTTTCCTTTT	intergenic
ASHG19A3A028176	83.4055	18.8081	72.7345	17.4774	48.0936	34.3405	5.97598	5.80471	6.0503	4.60439	2.86624	5.78736	noncoding	AK131511		misc_RNA	3913	chr5	+	43715449	43719361		CCCAATTCTTCCCATATACGCTGACACACAGAATGTACTCAATATTTGTTAAATGAATGA	intergenic
ASHG19A3A009102	12307.2	7782.91	15817.2	14265.6	17542.7	14223.6	13.0469	13.9787	13.3307	13.7071	14.114	13.9135	noncoding	ENST00000479856	RP11-713H12.1	Ensembl	347	chr17	+	8464547	8464894	NR_002309,NM_001029,ENST00000473326,ENST00000471178,ENST00000470205,ENST00000447425,ENST00000444468,ENST00000419089,ENST00000419030,ENST00000393490,ENST00000391676,	ACATTACCGTGTGAGTTGTGCAATTCACAGCAAAGTAGTCAGGAATCGATCTCGTGAAGC	intronic antisense	NM_005964	MYH10	myosin-10	-	8377529	8534036
ASHG19A3A016272	160.343	5.79568	21.5263	5	343.249	5	6.79868	4.10491	4.51597	2.83851	7.09057	2.88795	noncoding	ENST00000413602	AC013275.2	Ensembl	2019	chr2	+	120234023	120244922		TAAGCTGCCATATTTTGGAAAAATGAGCCAAGATCAGTGGTGCCAAGGGAAGAATGGGCA	intronic antisense	NM_002980	SCTR	secretin receptor precursor	-	120197418	120282028
ASHG19A3A018316	8237.08	1898.63	6041.54	6176.05	3466.09	3768.51	12.3304	12.0712	11.9103	12.501	11.8179	12.0692	noncoding	CR604483		RNAdb	1073	chr20	+	39752035	39753108	NR_002719,NM_003286,	GAAACCATTTTCCCATCATCCTTTGTTCTGAGCATTCGCTGTACCCTTTAAGATATCCAT	exon sense-overlapping	NM_003286	TOP1	DNA topoisomerase 1	+	39657461	39753126
ASHG19A3A040778	132.65	125.262	135.252	76.7819	180.28	75.4817	6.56529	8.3916	6.81832	6.48661	4.86415	6.80435	noncoding	ENST00000450430	GS1-466O4.3	Ensembl	606	chrX	+	26218158	26218764		AAAGTCAATGATACCATCCCAAGGTGTCTTCCTATCCCTTTATACAAGGCACTGAGACAT	intergenic
ASHG19A3A046604	76.595	20.5444	55.1307	61.2923	22.9254	43.9901	5.87053	5.93233	5.69487	6.19523	2.68809	6.11227	noncoding	AK024558		misc_RNA	1243	chr1	-	61691244	61692464		TTCCTTTTGGTGATACAAAATAAAATTTCCTGCTATAGTTGCTCCATCTCTTTCACATGC	intronic antisense	NM_001145512	NFIA	nuclear factor 1 A-type isoform 4	+	61547533	61928460
ASHG19A3A046604	76.595	20.5444	55.1307	61.2923	22.9254	43.9901	5.87053	5.93233	5.69487	6.19523	2.68809	6.11227	noncoding	AK024558		misc_RNA	1243	chr1	-	61691244	61692464		TTCCTTTTGGTGATACAAAATAAAATTTCCTGCTATAGTTGCTCCATCTCTTTCACATGC	intronic antisense	NM_001134673	NFIA	nuclear factor 1 A-type isoform 1	+	61547979	61928460
ASHG19A3A046604	76.595	20.5444	55.1307	61.2923	22.9254	43.9901	5.87053	5.93233	5.69487	6.19523	2.68809	6.11227	noncoding	AK024558		misc_RNA	1243	chr1	-	61691244	61692464		TTCCTTTTGGTGATACAAAATAAAATTTCCTGCTATAGTTGCTCCATCTCTTTCACATGC	intronic antisense	NM_001145511	NFIA	nuclear factor 1 A-type isoform 3	+	61542945	61928460
ASHG19A3A046604	76.595	20.5444	55.1307	61.2923	22.9254	43.9901	5.87053	5.93233	5.69487	6.19523	2.68809	6.11227	noncoding	AK024558		misc_RNA	1243	chr1	-	61691244	61692464		TTCCTTTTGGTGATACAAAATAAAATTTCCTGCTATAGTTGCTCCATCTCTTTCACATGC	intronic antisense	NM_005595	NFIA	nuclear factor 1 A-type isoform 2	+	61547979	61928460
ASHG19A3A020576	2694.72	1208.35	3711.08	1948.49	1506.11	2236.24	10.6097	11.4936	11.1988	10.8357	10.6039	11.3059	noncoding	uc003bhg.1	AK091355	UCSC_knowngene	2233	chr22	+	46646309	46648542	CR624447,	TCCCGGATAGCTGAGGGGCGCGAGGGCGCCTCCAGTCTCCCACCTGCCCTCCCGCGCCGC	bidirectional	NM_207327	C22orf40	hypothetical protein LOC150383	-	46639909	46646193
ASHG19A3A023852	213.256	123.912	314.131	316.615	264.619	285.013	7.15924	8.37586	7.87785	8.35099	6.15939	8.51551	noncoding	AK123130		misc_RNA	3345	chr4	-	2264891	2268236		TTTTGCATTTTTTGTTCAGTTTCATTGCCAGCAGCAGCCCCTGTGTCCCACTGAGTACTT	intergenic
ASHG19A3A033773	86.9069	8.77289	34.0866	24.5511	81.0568	16.0937	6.02569	4.7305	5.08172	5.0321	3.05768	4.81502	noncoding	AK127717		misc_RNA	2548	chr7	-	151074956	151077504		CCCATTCAATAGAAGATTTCTGTAATGAGGAATGCTGAATATATATAAAGCCTGACACTC	natural antisense	NM_016118	NUB1	NEDD8 ultimate buster 1 isoform 2	+	151038857	151075532
ASHG19A3A036211	111.95	9.38124	108.705	104.655	307.217	82.9676	6.34802	4.83041	6.55594	6.91064	6.70082	6.92438	noncoding	G43337		misc_RNA	150	chr8	-	144335604	144335754		TCTTCACGGGAGAGCTAGTTGTTTAAAGCAGTGGTCCCCAACCTTCTGTGGTCCCCCGTG	intronic antisense	NM_173832	ZFP41	zinc finger protein 41 homolog	+	144329108	144344875
ASHG19A3A036507	851.202	55.5486	265.006	549.209	91.3172	260.689	8.94052	7.28586	7.66026	9.06489	3.15659	8.40244	noncoding	ENST00000508840	CTD-2345M20.1	Ensembl	1898	chr8	+	30094897	30098513		TCTTTCCTTGGTATTGAAACTGATGACGGAGTCACGACTGTCCTCATTAAGCACAATACT	intergenic
ASHG19A3A042918	27.0395	5.99169	17.4121	18.6734	268.81	20.8791	4.55108	4.16653	4.25985	4.68916	6.218	5.15283	noncoding	ENST00000435209	RP11-399N22.3	Ensembl	294	chr10	-	72553985	72554279		TTCACAGCAAAGTAGTCAGAAATCAATCTCATGAAGGCTTCAAGGACCCAACACTCCCAC	intergenic
ASHG19A3A047274	52.8161	5.14828	27.1628	64.2023	25.5875	40.7714	5.41259	3.81525	4.80483	6.25263	2.7145	6.01076	noncoding	NR_024420	LOC389634	RefSeq_NR	682	chr12	-	8509561	8543348		CTGGAAAGTGGTGGTAGTTCCAGATTTATGTGGATGTTACTTTGTTTTTCCCTATAAAAT	intergenic
ASHG19A3A044516	78.0756	10.5875	46.4203	46.6607	92.8459	32.7536	5.89275	5.00964	5.47254	5.85132	3.18039	5.73077	noncoding	ENST00000396885	RP11-506B15.4	Ensembl	699	chr1	-	43913446	43914315		TCGATGTCCCCAATGGATTTGGCATGGACTGCTTCTAGGAGTTCCTCCAGCTCTGCCAGG	natural antisense	NM_015284	KIAA0467	protein SZT2	+	43888796	43918304
ASHG19A3L0000755	5	5.06	5	5	262.582	28.7412	2.74344	3.76844	2.81126	2.83851	6.13326	5.56784	noncoding	BX094890	lincRNA-SLC8A3	lincRNA	491	chr14	-	70723402	70724552		ACTTTTACTATCATGGGATCCATCATATTAAAACGGCACTTAGGAGCTGGGTGAGGCAGT	intergenic
ASHG19A3A046173	80.1932	14.3028	55.4194	51.5178	92.6331	40.5702	5.92773	5.43322	5.70219	5.97788	3.17768	6.00552	noncoding	ENST00000333752	AC116533.3	Ensembl	264	chr11	+	17073577	17073845	BC008657,	AACAACAGATGTCTCAATATTCCTCGTCCTAGAACTCTCAGAGGATCCAGAACTACAGCC	intergenic
ASHG19A3A025276	604.286	281.732	1342.88	1029.96	607.384	741.7	8.48813	9.48369	9.74902	9.92118	8.90423	9.79516	noncoding	ENST00000468675	RP11-1396O13.2	Ensembl	780	chr4	+	9564790	9565570		AATCATGACCTGAGAGGTGCGGCAAATGACTTGAAAGAATTGGTCAATAAAATGATTCCA	intergenic
ASHG19A3A000137	9482.95	3403.89	5981.67	4645.18	3676.19	3285.95	12.583	12.834	11.8974	12.1019	11.8984	11.8718	noncoding	ENST00000419923	POLR2J4	Ensembl	6167	chr7	-	43980493	44056090		AGACCACACACTGGGAAACATCATTAAATCacgtgcctgcttccccttcgccttctgccg	natural antisense	NM_015983	UBE2D4	ubiquitin-conjugating enzyme E2 D4	+	43966034	43995735
ASHG19A3A000137	9482.95	3403.89	5981.67	4645.18	3676.19	3285.95	12.583	12.834	11.8974	12.1019	11.8984	11.8718	noncoding	ENST00000419923	POLR2J4	Ensembl	6167	chr7	-	43980493	44056090		AGACCACACACTGGGAAACATCATTAAATCacgtgcctgcttccccttcgccttctgccg	intronic antisense	NM_175064	SPDYE1	putative WBSCR19-like protein 6	+	44040488	44049723
ASHG19A3A038687	75.5875	33.4943	80.7214	67.3241	124.467	57.4287	5.85338	6.5965	6.18491	6.3183	3.77027	6.44945	noncoding	ENST00000427875	RP11-459O16.7	Ensembl	228	chr9	+	66396885	66397113	ENST00000442795,ENST00000420308,	AAAGTTGTAGGTCTGCCAAGTGGTGCTGGATTCAACACATCTTCTCACCTTCTCTTTCCA	intergenic
ASHG19A3A049789	45.282	18.3868	73.4997	34.2805	12.5217	35.1981	5.21431	5.7747	6.06842	5.45635	2.54267	5.82097	noncoding	AK125572		RNAdb	3355	chr13	-	100504863	100609401		ATGACAATGTGTCTGGCAAGTTCTTCCCCTGTGTGACTTGCTCATATTTCAAATAGTGGA	intronic antisense	NM_206808	CLYBL	citrate lyase subunit beta-like protein,	+	100258918	100549388
ASHG19A3A039461	502.727	273.521	476.773	288.26	454.801	343.085	8.25342	9.44714	8.39339	8.23182	8.03145	8.76975	noncoding	uc004ciz.1	AK128864	UCSC_knowngene	2702	chr9	+	139640612	139644363		ATTAAATATAAAAAGTCCCTGAAAGCCTTTTGAAAAAGGCTCCCACCTCCTCCTGGCCCA	natural antisense	NM_198946	LCN6	epididymal-specific lipocalin-6 precursor	-	139638468	139642980
CUST_469_PI426073487	899.19	5.27152	481.603	1066.79	104.705	1063.16	9.01384	3.87727	8.40674	9.96852	3.36813	10.3056	noncoding	uc.471+	uc.471	UCR	239	chrX	+	41208370	41208609	NM_001356,	GCCCTTGTACATTTTGCCCATAACTTTTTACAAAGTACTTCTTTTATTGCACATTCAGAG	exon sense-overlapping	NM_001193416	DDX3X	ATP-dependent RNA helicase DDX3X isoform 2	+	41192650	41209524
CUST_469_PI426073487	899.19	5.27152	481.603	1066.79	104.705	1063.16	9.01384	3.87727	8.40674	9.96852	3.36813	10.3056	noncoding	uc.471+	uc.471	UCR	239	chrX	+	41208370	41208609	NM_001356,	GCCCTTGTACATTTTGCCCATAACTTTTTACAAAGTACTTCTTTTATTGCACATTCAGAG	exon sense-overlapping	NM_001193417	DDX3X	ATP-dependent RNA helicase DDX3X isoform 3	+	41192650	41209524
CUST_469_PI426073487	899.19	5.27152	481.603	1066.79	104.705	1063.16	9.01384	3.87727	8.40674	9.96852	3.36813	10.3056	noncoding	uc.471+	uc.471	UCR	239	chrX	+	41208370	41208609	NM_001356,	GCCCTTGTACATTTTGCCCATAACTTTTTACAAAGTACTTCTTTTATTGCACATTCAGAG	exon sense-overlapping	NM_001356	DDX3X	ATP-dependent RNA helicase DDX3X isoform 1	+	41192650	41209524
ASHG19A3A041119	47774.5	27364.6	65488.4	40722.2	33615	37403	15.2182	15.5668	15.4192	15.2723	15.0871	15.2151	noncoding	ENST00000422565	RP13-470G3.1	Ensembl	375	chrX	+	67819940	67820315	NM_000993,ENST00000413849,ENST00000396544,ENST00000395150,ENST00000393325,	GTTACCTATGTACCTGTTACCACTTTCGAAAATCTACAGACAGTCAATGTGGATGAGAAC	intergenic
ASHG19A3L0002211	22.9865	10.9045	5.71267	5.45593	140.684	5	4.33223	5.05045	3.19658	3.31354	4.10987	2.88795	noncoding	AL832443	lincRNA-BNC2-2	lincRNA	2382	chr9	+	15874538	16061659		GGAAAGAATGCATTCACAGAAAGCCAAGGAATGATAACACTAATGCTAATACAATACTAC	exon sense-overlapping	NM_173550	C9orf93	hypothetical protein LOC203238	+	15553096	15971897
ASHG19A3A020179	1363.01	6.60058	5	36.1896	100.237	48.1738	9.58615	4.33626	2.81126	5.52584	3.29629	6.22527	noncoding	HIT000326532		H-invDB	282	chr22	+	22735460	22735741		ACCATCTCTTGTTCTGGAAGCAGCTCCAACATCGGAAGTAATACTGTAAACTGGTACCAG	intergenic
ASHG19A3A033656	58.6855	16.5856	87.6608	31.9797	51.0484	55.6252	5.54127	5.62862	6.28746	5.36763	2.88057	6.4072	noncoding	CR610450		misc_RNA	863	chr7	-	142159449	142160308		ACGCTGGTGACTAACTTTTCTTTTAATACTGTGTCTGAAGTCTCTCTCACCCAGAGGGTC	intergenic
ASHG19A3A018714	28559.7	2054.23	15035.3	14809.4	12968.4	8809.1	14.4148	12.1796	13.2561	13.7735	13.6678	13.2269	noncoding	ENST00000400028	GPXP2	Ensembl	600	chr21	-	28515662	28516271	NM_201397,NM_000581,ENST00000388829,	TTCCAGACCATTGACATCGAGCCTGACATCGAAGCCCTGCTGTCTCAAGGGCCCAGATGT	intergenic
ASHG19A3A030626	980.276	336.293	2247.86	899.118	488.729	659.082	9.13322	9.71992	10.4576	9.74136	8.25938	9.63657	noncoding	ENST00000407538	RP11-471B18.1	Ensembl	456	chr6	-	141243592	141244048		CAAAATCTACCCCAGTACAAGATCCCAGACTGGTCCTTAAACAGACAGAAGTATATAAAG	intergenic
ASHG19A3A046121	23.3912	12.3607	34.6649	23.1376	23.8882	20.3724	4.35654	5.23203	5.1035	4.95455	2.69798	5.11726	noncoding	NR_027713	FLJ46111	RefSeq_NR	1828	chr11	+	9115909	9117737		TCAAAACGAAGCTCATGACCTAGAAGAAGCTTCTCTGCTTTCTCGAATCTCTGCCTGGTT	intergenic
ASHG19A3A030186	5	7.52196	12.7483	20.6477	56.2436	24.0712	2.74344	4.51827	3.90063	4.8131	2.90388	5.33487	noncoding	ENST00000403828	RP11-486E2.1	Ensembl	1349	chr6	-	81265557	81266906		TCTGAAACACCACATAATGACCCCATGTTAACTTGGTTGCTCAACTACACAAGATTGTGC	intergenic
ASHG19A3A047909	10505.8	45.7349	12180.7	7541.24	1951.98	6085.09	12.7832	7.01964	12.9374	12.7619	10.9937	12.705	noncoding	ENST00000478358	RP11-490G8.1	Ensembl	465	chr12	-	95861172	95861637	NM_000992,ENST00000494408,ENST00000458386,	TGAAAATGGCACAGAAATGGTATCAAGAAACCCCGATCACAAAGATACGAATCTCTTAAG	intergenic
ASHG19A3A024271	81.4579	45.9595	43.7611	80.5426	98.8819	42.1617	5.94686	7.02766	5.39271	6.55075	3.27334	6.0558	noncoding	ENST00000510547	RP11-1267H10.3	Ensembl	851	chr4	-	69492564	69494617	ENST00000509021,	AATTTCTTCACCCACCCTTACCAAATGTCGATTTTGTGGGGGAACTCCACTGTAAACCAG	intergenic
ASHG19A3L0000173	5.71128	56.3944	18.2179	5.75431	75.9348	5	3.00604	7.3044	4.31098	3.36226	3.01216	2.88795	noncoding	AW904492	lincRNA-TTLL7-2	lincRNA	305	chr1	+	82950459	82950754		GACCAAGCATTTAATTGACTCCTTAATTCTTAAGGGTCATGCTATGTAAGGTAGAACATA	intergenic
ASHG19A3A015669	129.891	31.4607	114.838	21.0015	101.692	23.1528	6.5382	6.51384	6.62535	4.83445	3.32149	5.28606	noncoding	ENST00000366287	AC012358.8	Ensembl	771	chr2	+	55535966	55541797		AAGAACTATCTTGACTGTCTTGATGAGGGAGCTGAAGAAATCCTTCACTGGAGTCTGAGC	natural antisense	NM_018084	CCDC88A	girdin isoform 2	-	55514977	55647057
ASHG19A3A015669	129.891	31.4607	114.838	21.0015	101.692	23.1528	6.5382	6.51384	6.62535	4.83445	3.32149	5.28606	noncoding	ENST00000366287	AC012358.8	Ensembl	771	chr2	+	55535966	55541797		AAGAACTATCTTGACTGTCTTGATGAGGGAGCTGAAGAAATCCTTCACTGGAGTCTGAGC	natural antisense	NM_001135597	CCDC88A	girdin isoform 1	-	55514977	55647057
ASHG19A3A014389	5.53967	78.3372	243.533	5.60557	189.232	5	2.9944	7.74602	7.55335	3.33909	5.01831	2.88795	noncoding	DQ786256		misc_RNA	909	chr2	-	132781286	132782307		TGCAGAGAAGAAAGGTGGTACATAACTTTTTCTTGTTAGCATTTGGTAGGGGTGTTTTAT	intergenic
ASHG19A3A042563	31.5987	179.576	165.211	196.347	120.136	231.176	4.75642	8.87383	7.05349	7.71917	3.68067	8.24313	noncoding	uc001iuk.1	BC028422	UCSC_knowngene	3834	chr10	-	29078240	29084902		AGCAAAAACAAACCAGTTGTGTCTGAGCCAACACCCGTTTGTCTATGGGTTGTAGCAGTT	intergenic
ASHG19A3A043876	9.08856	5.69765	20.16	5.0991	46.5137	23.381	3.21456	4.0697	4.43264	3.24517	2.8582	5.2988	noncoding	ENST00000436165	OR6D1P	Ensembl	939	chr10	+	45753632	45754571		ATTGTCCTCTCTCTGGTGTATGGCAGCTGTGTCTTCATATATGTGAAGCCGAAGCAAATG	intergenic
ASHG19A3A023034	335.249	147.555	70.1484	71.6375	40.9591	45.8086	7.73453	8.61589	6.003	6.40307	2.82763	6.16375	noncoding	ENST00000442226	RP3-340N1.5	Ensembl	510	chr1	-	20510734	20512979		CTTCATCACCCACCCAAAAAAGATTAAAGTGGATTCTTCATCAGCTATTTTAAAATCACC	intronic antisense	NM_152376	UBXN10	UBX domain-containing protein 10	+	20512577	20519942
ASHG19A3A013120	5.30597	31.0276	19.7696	7.52062	132.788	8.54632	2.97713	6.49507	4.41009	3.61396	3.94739	4.013	noncoding	ENST00000478259	CTC-258N23.1	Ensembl	806	chr19	+	57576701	57577507		AATCCCTGGCTTGCATTGCCAAAGCTGGAAAAGGCAAAGACTAAAGAACTTGCCACCAAA	intergenic
ASHG19A3A033179	40.8057	82.527	90.1249	47.5492	23.6291	49.5133	5.08867	7.81417	6.32295	5.87381	2.69536	6.26342	noncoding	G31789		misc_RNA	239	chr7	-	94721144	94721383		GTCCATGAATTAAAAAACCATGCTTTTCTCTCCTTGCCACACAGCTTTAGTTTGAAAAAA	intronic antisense	NM_001166163	PPP1R9A	neurabin-1 isoform 5	+	94539209	94925727
ASHG19A3A033179	40.8057	82.527	90.1249	47.5492	23.6291	49.5133	5.08867	7.81417	6.32295	5.87381	2.69536	6.26342	noncoding	G31789		misc_RNA	239	chr7	-	94721144	94721383		GTCCATGAATTAAAAAACCATGCTTTTCTCTCCTTGCCACACAGCTTTAGTTTGAAAAAA	intronic antisense	NM_001166161	PPP1R9A	neurabin-1 isoform 2	+	94539209	94925727
ASHG19A3A033179	40.8057	82.527	90.1249	47.5492	23.6291	49.5133	5.08867	7.81417	6.32295	5.87381	2.69536	6.26342	noncoding	G31789		misc_RNA	239	chr7	-	94721144	94721383		GTCCATGAATTAAAAAACCATGCTTTTCTCTCCTTGCCACACAGCTTTAGTTTGAAAAAA	intronic antisense	NM_017650	PPP1R9A	neurabin-1 isoform 4	+	94536948	94925727
ASHG19A3A033179	40.8057	82.527	90.1249	47.5492	23.6291	49.5133	5.08867	7.81417	6.32295	5.87381	2.69536	6.26342	noncoding	G31789		misc_RNA	239	chr7	-	94721144	94721383		GTCCATGAATTAAAAAACCATGCTTTTCTCTCCTTGCCACACAGCTTTAGTTTGAAAAAA	intronic antisense	NM_001166160	PPP1R9A	neurabin-1 isoform 1	+	94536948	94925727
ASHG19A3A033179	40.8057	82.527	90.1249	47.5492	23.6291	49.5133	5.08867	7.81417	6.32295	5.87381	2.69536	6.26342	noncoding	G31789		misc_RNA	239	chr7	-	94721144	94721383		GTCCATGAATTAAAAAACCATGCTTTTCTCTCCTTGCCACACAGCTTTAGTTTGAAAAAA	intronic antisense	NM_001166162	PPP1R9A	neurabin-1 isoform 3	+	94539209	94925727
ASHG19A3A023734	24.9596	19.5133	5	55.0651	37.6477	10.9346	4.44473	5.85618	2.81126	6.0634	2.80735	4.31383	noncoding	ENST00000455821	RP11-513G11.3	Ensembl	1195	chr3	+	193965436	193975561		TCCTTCATCTGTTTGTCAGTAAACCGAAGCCACCACAGTTTGTCATTTGGATGATTTTCG	intergenic
ASHG19A3A035429	34.4031	14.701	5	11.3076	581.932	5	4.86962	5.47183	2.81126	4.06485	8.79261	2.88795	noncoding	ENST00000415652	AC093662.5	Ensembl	394	chr7	+	158383320	158383812		ACTTTGGTTAAACACAAACAAGCCCCAAGAAAAGGGAAAGCGAAAACCAGAGGCACTGGA	intergenic
ASHG19A3A015966	15.7198	11.4976	28.8169	25.5435	25.9115	17.9731	3.82833	5.12753	4.87306	5.08305	2.71753	4.95753	noncoding	ENST00000443031	AC116050.1	Ensembl	1804	chr2	+	91777535	91809447	NM_177998,	TTATCAGCCACTGAAGGAGTTTTCCCTGTCACCCATTCAGTGCATACTTTGTTGCAGGTA	intergenic
ASHG19A3A014170	26.6025	184.624	68.8982	421.249	333.388	349.916	4.53158	8.90556	5.98013	8.71636	6.99447	8.79417	noncoding	uc002tee.3	FLJ38668	UCSC_knowngene	547	chr2	-	109124004	109150675	ENST00000322353,	AGTCAAGAAGAACATGCCCCAAGTTATTCGTCAGTGAGGCGGAAATTGTGGTGTACTTGT	bidirectional	NM_001193483	LIMS1	LIM and senescent cell antigen-like-containing	+	109150856	109303702
ASHG19A3A014170	26.6025	184.624	68.8982	421.249	333.388	349.916	4.53158	8.90556	5.98013	8.71636	6.99447	8.79417	noncoding	uc002tee.3	FLJ38668	UCSC_knowngene	547	chr2	-	109124004	109150675	ENST00000322353,	AGTCAAGAAGAACATGCCCCAAGTTATTCGTCAGTGAGGCGGAAATTGTGGTGTACTTGT	natural antisense	NM_181453	GCC2	GRIP and coiled-coil domain-containing protein	+	109065576	109125854
ASHG19A3A053582	69.5525	33.5065	77.4044	111.997	100.839	63.6369	5.75273	6.59708	6.1312	6.99611	3.3058	6.58136	noncoding	AK097966		misc_RNA	1908	chr16	-	22424506	22427098		TCAGGTAATTACCCCCGCTCAAAACTAAAAACTGTCCAGTCGCCATTTTTTCTGTTTTTT	intergenic
ASHG19A3A041433	28994.3	6137.76	45299.8	22313.6	12839.8	20598.4	14.4326	13.6329	14.8011	14.375	13.6496	14.4148	noncoding	ENST00000434365	RP1-241P17.3	Ensembl	1310	chrX	+	114937130	114938440	NM_001404,	AAGAATGCCTTCGCCAGTGTCATCCTCTTTGGAACCAACAATATCAGCTCCATTTCTGGA	intergenic
ASHG19A3A052798	277.559	113.392	457.06	225.407	285.935	201.855	7.49682	8.25602	8.34227	7.91001	6.43641	8.07219	noncoding	uc001znn.1	LOC729082	UCSC_knowngene	1379	chr15	+	41576200	41601901		CTGCATTTCCCCTCCATTCTTGAAGCCAATCTTTTTCAAGAAATGACTAAGCAGCACCTG	natural antisense	NM_007280	OIP5	protein Mis18-beta	-	41601465	41624819
ASHG19A3A042761	17.7773	31.6382	34.3631	11.2878	101.295	14.0296	3.98991	6.52	5.0928	4.06254	3.31415	4.63921	noncoding	ENST00000414178	RP11-563N6.4	Ensembl	511	chr10	-	50042956	50044714		TCTTTCTCCCAGATCTCTCAATGTGAGCCAAGAGCAAACTGTTAAAAGCCACTTGGGACA	intronic antisense	NM_020945	WDFY4	WD repeat- and FYVE domain-containing protein 4	+	49893517	50191001
ASHG19A3A043653	1413.71	64.0373	5	5	133.645	5	9.64733	7.47451	2.81126	2.83851	3.96517	2.88795	noncoding	uc001ipf.1	AK127982	UCSC_knowngene	1826	chr10	+	17428934	17452630		AGACTTATGTTACTGGGGACATCTAACATAATTATTTTCCTGATTCAGTGGCATGGTTCA	intronic antisense	NM_001004470	ST8SIA6	alpha-2,8-sialyltransferase 8F	-	17362675	17496254
ASHG19A3A044906	65.3825	31.5268	71.6254	31.1118	8.52712	36.4382	5.67271	6.51564	6.02825	5.33213	2.45028	5.86609	noncoding	uc001mfx.2	BC027619	UCSC_knowngene	1561	chr11	-	8032826	8038036		TTTTAAGTTGGTTCCTGCTCCTTGGTGCTGCTCTATTACCTCGAAACTTTCAGAAAAAGT	intergenic
CUST_784_PI426073487	27.6704	5.77134	17.3996	5	97.1908	10.4806	4.5815	4.09783	4.25871	2.83851	3.24511	4.25931	noncoding	uc.305-	uc.305	UCR	305	chr10	-	103211434	103211739		ATTACTGACCCTCTGCCATACGGTGCCTATTGATTAACCTGACAGAGATGATGAGCTTGA	intronic antisense	NM_033637	BTRC	F-box/WD repeat-containing protein 1A isoform 1	+	103113824	103317070
CUST_784_PI426073487	27.6704	5.77134	17.3996	5	97.1908	10.4806	4.5815	4.09783	4.25871	2.83851	3.24511	4.25931	noncoding	uc.305-	uc.305	UCR	305	chr10	-	103211434	103211739		ATTACTGACCCTCTGCCATACGGTGCCTATTGATTAACCTGACAGAGATGATGAGCTTGA	intronic antisense	NM_003939	BTRC	F-box/WD repeat-containing protein 1A isoform 2	+	103113824	103317070
ASHG19A3A021821	406.373	31.9202	91.1291	89.4681	188.037	60.1846	7.97992	6.53245	6.33673	6.69069	4.99687	6.50932	noncoding	ENST00000482834	RP11-111F10.3	Ensembl	794	chr3	-	155761943	155762737	NM_001136152,ENST00000502317,	TACATGAGCTGGTGAAACATGAAGAAAACAGCTTGGTCTTTGAGGACTCAGAGGAACTGG	intergenic
ASHG19A3A042241	46.7079	13.04	41.553	42.5734	185.532	26.4897	5.25616	5.3013	5.32949	5.7377	4.95324	5.45849	noncoding	ENST00000458678	RP11-435F13.1	Ensembl	957	chr1	+	241082952	241083909		AATACTTTGTCAAACCATGAAACTAAGGTGGCTATGGTGGTTGCAGTAACAGCAGTAGCT	intronic antisense	NM_002924	RGS7	regulator of G-protein signaling 7	-	240938816	241520478
ASHG19A3A047100	25.4449	37.1211	38.1984	45.3365	162.243	46.4912	4.471	6.73811	5.21964	5.81841	4.52442	6.18324	noncoding	HIT000047909		H-invDB	3337	chr11	+	124983057	124996677		TACACTTTGGGGAGCAGGAAGCCAATAAAAAGTTCAGAAGTCATTGGATGTCAAAAATAA	intergenic
ASHG19A3A034856	96.5565	61.6859	116.699	66.8733	270.685	71.6048	6.16122	7.42471	6.64504	6.30943	6.24106	6.73527	noncoding	ENST00000502615	AC093668.5	Ensembl	917	chr7	+	102213834	102220258	ENST00000510452,	AGACTATGCAGGATAATGAGCCCCCACATACTCCGCATCTCTTGTCTGTAATTATCAGCT	natural antisense	NM_006989	RASA4	ras GTPase-activating protein 4 isoform 1	-	102220092	102257205
ASHG19A3A034856	96.5565	61.6859	116.699	66.8733	270.685	71.6048	6.16122	7.42471	6.64504	6.30943	6.24106	6.73527	noncoding	ENST00000502615	AC093668.5	Ensembl	917	chr7	+	102213834	102220258	ENST00000510452,	AGACTATGCAGGATAATGAGCCCCCACATACTCCGCATCTCTTGTCTGTAATTATCAGCT	natural antisense	NM_001079877	RASA4	ras GTPase-activating protein 4 isoform 2	-	102220092	102257205
ASHG19A3A034856	96.5565	61.6859	116.699	66.8733	270.685	71.6048	6.16122	7.42471	6.64504	6.30943	6.24106	6.73527	noncoding	ENST00000502615	AC093668.5	Ensembl	917	chr7	+	102213834	102220258	ENST00000510452,	AGACTATGCAGGATAATGAGCCCCCACATACTCCGCATCTCTTGTCTGTAATTATCAGCT	bidirectional	NM_001097615	POLR2J3	DNA-directed RNA polymerase II subunit RPB11-b2	-	102178365	102213068
ASHG19A3A054534	916.196	15.6254	5.21183	28.0789	98.511	19.9029	9.04154	5.55108	3.14735	5.20571	3.26651	5.08614	noncoding	uc002ecu.2	IGH	UCSC_knowngene	161	chr16	+	32063481	32063642	uc001ysv.2,ENST00000411467,	TTGTATCTTCAAATGAACAGCCTGAGAGCCGAGGACATGGCTGTGTATTACTGTGCAAGA	intergenic
ASHG19A3L0003206	5	35.3279	8.23463	5	222.235	5	2.74344	6.67154	3.45462	2.83851	5.55118	2.88795	noncoding	chr8:128760611-128769352-	lincRNA-MYC-4	lincRNA	8742	chr8	-	128760611	128769352		GGACTGAGTGGGGTGAAAAAGACTGACAGTCCCAGGAAGTAGAAACTTAAACTATATGCA	intergenic
ASHG19A3A007431	36.1437	5.25563	44.7356	33.7943	745.121	26.3673	4.93044	3.86921	5.42263	5.43768	9.38017	5.45294	noncoding	NR_026871	LOC441869	RefSeq_NR	1501	chr1	-	1353801	1356650		GGCAAGGTGCCAGCGTGGAGGAGAGGACATTGAGGTGCTGCTGGGCCACGGGGCAGACCC	exon sense-overlapping	NM_001145210	LOC441869	hypothetical protein LOC441869	-	1353799	1356650
ASHG19A3A039512	35017.4	17085.1	12022.8	28316	31030.3	23348.2	14.7589	14.9928	12.9154	14.7191	14.9762	14.6162	noncoding	uc004coq.3	DQ582201	UCSC_knowngene	132	chrM	-	236	368		GTTTTTGGGGTTTGGCAGAGATGTGTTTAAGTGCTGTGGCCAGAAGCGGGGGGAGGGGGG	intergenic
ASHG19A3A052850	1123.28	47.2873	262.305	348.662	455.563	114.929	9.30898	7.06939	7.6462	8.47957	8.03902	7.34766	noncoding	ENST00000507729	AC122108.1	Ensembl	1916	chr15	+	45021319	45025045	uc001zue.2,	TGTGGACATTCTGGACCACATAAATAAAGACAACACCCTAGAGATGGTGAAGTAAGTTGT	intergenic
ASHG19A3A028388	18362.1	9899.08	41096.3	22795.6	17043.3	18985.9	13.6774	14.267	14.6708	14.4074	14.0584	14.3117	noncoding	ENST00000477662	CTD-2503O16.1	Ensembl	156	chr5	+	74227486	74227642	NM_001000,ENST00000495111,ENST00000446011,ENST00000424573,ENST00000422215,	AATAAAATCAGGTACAACTCCAAAAGGAGACATTGGAGAAGAACTAAGCTGGGTCTATTA	intergenic
ASHG19A3L0000013	5	44.0314	5	5	173.795	5	2.74344	6.96575	2.81126	2.83851	4.74368	2.88795	noncoding	AW839812	lincRNA-KCNA3	lincRNA	106	chr1	+	111183344	111183425		AACTAGAGAAAGAGGCTAGATGGCTGCGAGAAGCCAGAATATTAAGAAGTTGGTCCAGGT	intergenic
ASHG19A3A034507	54.1218	22.4682	142.924	49.5022	205.886	40.4703	5.44131	6.05239	6.88168	5.92549	5.29672	6.00271	noncoding	ENST00000422817	RP3-455J7.3	Ensembl	456	chr1	+	167560628	167561084		TGTAAAGGATGGAAACTATAGCTAGGTCCTGGTCTGGAAAACAAGCTCTGTGAAGACCTG	intergenic
ASHG19A3A011941	38.2708	23.3125	36.3746	18.4487	55.6597	29.4955	5.00714	6.10063	5.16117	4.67096	2.90137	5.60185	noncoding	uc002qrx.1	BC063675	UCSC_knowngene	1562	chr19	-	58769781	58790174	ENST00000499062,	TCCTTTGGCAACACATTAACTACACTCTGTGGCCATCCCTTGACTTCTGAGAGGATGTTT	bidirectional	NM_021089	ZNF8	zinc finger protein 8	+	58790317	58807254
ASHG19A3A011941	38.2708	23.3125	36.3746	18.4487	55.6597	29.4955	5.00714	6.10063	5.16117	4.67096	2.90137	5.60185	noncoding	uc002qrx.1	BC063675	UCSC_knowngene	1562	chr19	-	58769781	58790174	ENST00000499062,	TCCTTTGGCAACACATTAACTACACTCTGTGGCCATCCCTTGACTTCTGAGAGGATGTTT	intronic antisense	NM_014480	ZNF544	zinc finger protein 544	+	58740069	58775008
ASHG19A3A027629	264.026	279.566	493.831	576.715	293.287	680.131	7.43401	9.47338	8.4401	9.13753	6.52586	9.68047	noncoding	ENST00000509655	AC016571.1	Ensembl	1991	chr5	-	156790390	156792509		ATCAATATTGGAAACCTGTGCTTTAGTTCTTCCACCTCTGCTGCTGCTATGCTGTGTGAC	intronic antisense	NM_014376	CYFIP2	cytoplasmic FMR1-interacting protein 2	+	156696361	156822606
ASHG19A3A027629	264.026	279.566	493.831	576.715	293.287	680.131	7.43401	9.47338	8.4401	9.13753	6.52586	9.68047	noncoding	ENST00000509655	AC016571.1	Ensembl	1991	chr5	-	156790390	156792509		ATCAATATTGGAAACCTGTGCTTTAGTTCTTCCACCTCTGCTGCTGCTATGCTGTGTGAC	intronic antisense	NM_001037332	CYFIP2	cytoplasmic FMR1-interacting protein 2	+	156693186	156822606
ASHG19A3A027629	264.026	279.566	493.831	576.715	293.287	680.131	7.43401	9.47338	8.4401	9.13753	6.52586	9.68047	noncoding	ENST00000509655	AC016571.1	Ensembl	1991	chr5	-	156790390	156792509		ATCAATATTGGAAACCTGTGCTTTAGTTCTTCCACCTCTGCTGCTGCTATGCTGTGTGAC	intronic antisense	NM_001037333	CYFIP2	cytoplasmic FMR1-interacting protein 2	+	156693090	156822606
ASHG19A3A008517	39.5331	5.52584	47.5838	21.4513	183.997	13.6704	5.04929	3.99879	5.50515	4.86132	4.9286	4.60497	noncoding	ENST00000474761	CTD-2377D24.2	Ensembl	144	chr17	-	46767842	46767986	nc-HOXB9-192-,	TTCCAGAAAATGTTAACATCACTCTGAAGGGATACACAGTTGTGAAGGGCCCCAGAGGAA	intergenic
ASHG19A3A015460	36.4051	19.0846	23.4741	25.1278	271.879	11.5938	4.94131	5.82306	4.62382	5.06297	6.25574	4.38943	noncoding	AK130631		misc_RNA	1398	chr2	+	28613583	28614776		AAGAATTGGGTAAACTGAGGCTAACACAGACCCTGGACCAAAACCTAAGTTCCCTGACTT	intergenic
ASHG19A3A042283	25.8228	10.0683	12.1428	5	880.087	5	4.48949	4.93575	3.84896	2.83851	9.7305	2.88795	noncoding	BC033567		misc_RNA	2982	chr1	+	246845409	246848375		AAGGAAAACTGACTATTGGAAAGATAAGGGATGGGTGAGGGGTGAAATCAGGAATCTTGC	intergenic
ASHG19A3L0001037	54.4269	7.31101	67.8761	27.7248	200.884	43.5894	5.44859	4.47958	5.96485	5.18863	5.21058	6.09963	noncoding	chr2:113359154-113374304-	lincRNA-CHCHD5-1	lincRNA	15151	chr2	-	113359154	113374304		TGGTTATACAGTCAAATAATACTCTAGGCAATATCCCCCATGGGATGGTGTTCTCCCCAG	intergenic
ASHG19A3A045512	25.9297	5.94845	141.791	24.9211	313.787	5.88939	4.49707	4.15347	6.87192	5.05209	6.78348	3.6055	noncoding	AK054718		misc_RNA	1804	chr11	-	76153921	76155724		CGAAAGACAAGGGGCTTATAAAACTGACTCTGACCTTAAGAAGTAGCATATGAGTGATGA	bidirectional	NM_020193	C11orf30	protein EMSY	+	76156068	76262589
ASHG19A3H0000047	638.76	25.5887	464.836	213.89	311.79	311.829	8.56239	6.22986	8.36143	7.83715	6.75809	8.63341	noncoding	nc-HOXB4-167-	nc-HOXB4-167	HOX cluster	348	chr17	-	46656230	46656578		CTAACCGTGCAGCTAAATGAGATTTGGAAGGCGAAGTCTCCCCGAATTAGTGCATGAATT	intergenic
ASHG19A3A009172	764.645	57.7649	643.048	326.662	370.791	195.018	8.79607	7.33247	8.76879	8.39476	7.34766	8.02307	noncoding	ENST00000419919	AC098850.1	Ensembl	791	chr17	+	16586750	16587541	NM_002936,	TGGTATAACTAACTGGGTTCAAGGTTGGAAGAAAAATGGGTGGAAGACAAGTGCAGGGAA	intergenic
ASHG19A3A032916	141.991	92.3572	206.571	58.0856	38.0713	134.887	6.64485	7.97006	7.33618	6.12704	2.81005	7.55659	noncoding	ENST00000430604	RP11-3N2.4	Ensembl	821	chr7	-	63572129	63572950	ENST00000435196,	TTCTACCACTTACACTAGTATTCTGTATATGACATATCTCAATACCCATCCTAATCTCCA	intergenic
ASHG19A3A053339	44.551	29.3826	36.7151	44.9336	328.846	44.7516	5.19422	6.41861	5.17145	5.80594	6.94644	6.13404	noncoding	ENST00000356631	AL022341.1	Ensembl	648	chr16	-	691038	691688		CCCTGTGCTGGGGGGATCCCTGGGCTGGGGGGGTCCCTGTGCTGGGGGGCCCTGTGCTGA	bidirectional	NM_138418	FAM195A	hypothetical protein LOC84331	+	691848	698474
ASHG19A3A053577	82.8548	11.6516	45.3537	57.1902	139.46	27.9734	5.96881	5.14488	5.44181	6.10691	4.08472	5.53405	noncoding	uc002djs.3	LOC23117	UCSC_knowngene	3910	chr16	-	21848005	21902953	uc010cfp.1,uc002diz.1,NR_027155,NR_027154,NR_002473,NR_002453,NM_015092,ENST00000309865,	AGATGCTATCCTTTGGCAGTGGGCCATATGGGAAGCTGCACAATTCACTGTTCTTTCTAA	intergenic
ASHG19A3A020142	5	8.94418	86.07	5	243.823	5	2.74344	4.75734	6.2681	2.83851	5.88024	2.88795	noncoding	ENST00000451257	KB-1183D5.11	Ensembl	3566	chr22	+	21522046	21546445	ENST00000447720,	ACACACGACATCGCTAACGAGGATACTGTACACGACATCGCTAACGAGGCCGCCGACAAG	intergenic
ASHG19A3L0002962	67.6929	29.0503	100.44	55.7449	129.115	44.636	5.71536	6.40418	6.45969	6.07442	3.87053	6.13107	noncoding	AA769057	lincRNA-UBE2G1	lincRNA	456	chr17	-	4298328	4298629		TTAAAGTGCTTAGAATGGGGGTTCTTGCTGCCCCTGAGAGATATCTTCATTTGGGATTGG	intergenic
ASHG19A3A023632	5937.42	2714.15	23345.1	8473.05	4025.05	6837.49	11.8371	12.5497	13.9019	12.9524	12.0486	12.8822	noncoding	ENST00000433853	RP11-778D9.4	Ensembl	732	chr3	+	183867491	183868223		AAATCCATGAAGTTTGTGGATGGCCTGACGATCCACAGTGGAGACCCTATTAACTACTAC	intergenic
ASHG19A3A034057	45.0701	70.8479	93.9547	45.3105	145.747	74.435	5.20829	7.6066	6.37705	5.81776	4.20911	6.78436	noncoding	G30841		misc_RNA	279	chr7	+	23501235	23501514		CAATTTGTGGAAGATGACATACAAAGATAGCCACCATCAATTCCTCTCTCGGTACATGCA	intronic antisense	NM_006547	IGF2BP3	insulin-like growth factor 2 mRNA-binding	-	23349827	23509995
ASHG19A3A028350	29.799	19.2865	29.0784	18.0647	81.8332	16.2475	4.68106	5.83915	4.88559	4.6458	3.06521	4.82745	noncoding	ENST00000450213	PMCHL2	Ensembl	1917	chr5	+	70671612	70681621	NR_003921,ENST00000418902,	CCCTCCTTGGTTTACCTCCATCATTAAAAAACAACAATGACAACGACAACAAAAAACAAA	intergenic
ASHG19A3A026597	91.7064	49.4222	71.8594	70.1118	266.083	37.6293	6.09578	7.12872	6.03282	6.37161	6.17975	5.90617	noncoding	ENST00000514549	RP11-61K20.1	Ensembl	312	chr5	-	20158770	20159082		TTACAGAAATTATTGAAGGACATCTGGCAAACAGAGAACATAGACCAACTTGCTGCATGA	intergenic
ASHG19A3A020956	403.206	29.9601	277.814	99.2882	95.731	46.8238	7.96636	6.44696	7.72079	6.84005	3.22022	6.19279	noncoding	AK096537		misc_RNA	2967	chr3	-	44533263	44536227		ACTATATTAATAACATGCTCATTGCCAGCCTATGAAACAAGTTGACCACTCCATACATAA	intergenic
ASHG19A3A027669	10401	6401.09	19110.5	11937.2	4287.4	8521.85	12.7609	13.7052	13.6307	13.4579	12.1261	13.1721	noncoding	BC082768		NRED	1750	chr5	-	167975501	167977154	uc003lzy.3,	CTTGGGTTTTGCTTGTTTGTATTGGATAACCATTAAGCCAACTTCAGTTTCTCTGCCTTT	intergenic
ASHG19A3A029436	74.8325	57.635	95.5051	66.0601	13.845	34.6042	5.84143	7.33	6.3979	6.29174	2.56682	5.79674	noncoding	uc003nbk.2	BC033996	UCSC_knowngene	474	chr6	-	15248048	15248887	ENST00000441978,	GCATTCTACCCAGCCCTCTGCAATGCGGATGTATTTTAATTCTTAAATTCTTTATGGAAC	intronic antisense	NM_004973	JARID2	protein Jumonji	+	15246526	15522253
ASHG19A3A012540	5	13.8611	152.332	5	51.3573	5	2.74344	5.39108	6.96332	2.83851	2.88202	2.88795	noncoding	AF452715		misc_RNA	1270	chr19	+	35596872	35598141		ACAGAAAGCCTCATAAAAGGTAACTCAAACCAGTCACAGACTGTGTTTTATGATTTTTAG	intergenic
CUST_803_PI426073487	17.9854	80.2562	5.87237	5	187.356	5	4.00721	7.77709	3.21136	2.83851	4.98448	2.88795	noncoding	uc.324-	uc.324	UCR	225	chr11	-	30557520	30557745		GGACTGCCCTCAGAGGTTAAGAAGTTTAATGACTGGTTAGGTAAGGAATGATTGCGTTCT	exon sense-overlapping	NM_001145399	MPPED2	metallophosphoesterase MPPED2 isoform 2	-	30406039	30607930
CUST_803_PI426073487	17.9854	80.2562	5.87237	5	187.356	5	4.00721	7.77709	3.21136	2.83851	4.98448	2.88795	noncoding	uc.324-	uc.324	UCR	225	chr11	-	30557520	30557745		GGACTGCCCTCAGAGGTTAAGAAGTTTAATGACTGGTTAGGTAAGGAATGATTGCGTTCT	exon sense-overlapping	NM_001584	MPPED2	metallophosphoesterase MPPED2 isoform 1	-	30431617	30602040
ASHG19A3A007161	24.9598	9.60963	45.8681	19.8458	271.056	30.6195	4.44483	4.86698	5.4586	4.7669	6.24604	5.6504	noncoding	uc011kfs.1	SPDYE8P	UCSC_knowngene	5766	chr7	+	74936532	74974605	uc010lcg.2,NR_003664,NM_175064,NM_001146210,NM_001099435,NM_001031618,NM_001004351,ENST00000445314,ENST00000420373,ENST00000412399,ENST00000398408,ENST00000380425,ENST00000380407,ENST00000359797,	GGGACAAAGATCTGAGGGTGTCGGACAAGTATCTCCTGGCTATGGTCATAGCGTATTTCA	intergenic
ASHG19A3A040035	26.0911	9.98897	26.0382	18.4839	278.116	18.5689	4.50557	4.92323	4.75368	4.67393	6.33561	4.99982	noncoding	AY927528		RNAdb	1257	chrX	-	70469142	70471507		GGAAGCTGAGGAAATGAGAGGGTGGTCTTGAGTGAATATTCAAACCTGTTCCCACCTCTA	exon sense-overlapping	NM_001171163	ZMYM3	zinc finger MYM-type protein 3 isoform 3	-	70469054	70474499
ASHG19A3A040035	26.0911	9.98897	26.0382	18.4839	278.116	18.5689	4.50557	4.92323	4.75368	4.67393	6.33561	4.99982	noncoding	AY927528		RNAdb	1257	chrX	-	70469142	70471507		GGAAGCTGAGGAAATGAGAGGGTGGTCTTGAGTGAATATTCAAACCTGTTCCCACCTCTA	exon sense-overlapping	NM_201599	ZMYM3	zinc finger MYM-type protein 3 isoform 1	-	70459473	70474038
ASHG19A3A040035	26.0911	9.98897	26.0382	18.4839	278.116	18.5689	4.50557	4.92323	4.75368	4.67393	6.33561	4.99982	noncoding	AY927528		RNAdb	1257	chrX	-	70469142	70471507		GGAAGCTGAGGAAATGAGAGGGTGGTCTTGAGTGAATATTCAAACCTGTTCCCACCTCTA	exon sense-overlapping	NM_005096	ZMYM3	zinc finger MYM-type protein 3 isoform 1	-	70459473	70474499
ASHG19A3A040035	26.0911	9.98897	26.0382	18.4839	278.116	18.5689	4.50557	4.92323	4.75368	4.67393	6.33561	4.99982	noncoding	AY927528		RNAdb	1257	chrX	-	70469142	70471507		GGAAGCTGAGGAAATGAGAGGGTGGTCTTGAGTGAATATTCAAACCTGTTCCCACCTCTA	exon sense-overlapping	NM_001171162	ZMYM3	zinc finger MYM-type protein 3 isoform 2	-	70459473	70475047
ASHG19A3A052999	47.5404	18.6829	45.1366	39.7446	116.062	24.7701	5.27923	5.79497	5.43452	5.64805	3.5939	5.37457	noncoding	ENST00000502544	AC087482.1	Ensembl	1784	chr15	+	67332911	67340583		TAAAATCTCAGGCAGGTCTTGTAGGTTTTCTGGGCCCCTTCAGTTTCCAAGACAGTCTTA	intergenic
ASHG19A3A033735	68.3762	31.491	39.8844	31.7954	227.323	36.996	5.73056	6.51466	5.27477	5.36031	5.63356	5.88631	noncoding	ENST00000497366	RP4-584D14.6	Ensembl	420	chr7	-	150076942	150080973		ATCTCCACACCTTCCACATGTAGATATCCTCAACGTTCTTCACAGAGGGGATGCCCGCAC	intronic antisense	NM_173680	ZNF775	zinc finger protein 775	+	150076405	150095719
ASHG19A3A018084	36.6167	24.9727	31.8438	31.8812	58.713	11.5632	4.94851	6.19666	4.99402	5.3638	2.91421	4.38609	noncoding	ENST00000455902	RP4-706G24.1	Ensembl	420	chr1	+	25534629	25535360		TTAGTTGAGATTTCTGCTGCTAACGGCCAAAGCCATTCCTCACTGCTATTGACTTTCCCA	intergenic
ASHG19A3A043632	84.411	31.6812	48.6938	52.8874	154.595	39.6439	5.98917	6.5226	5.53188	6.012	4.37365	5.97364	noncoding	ENST00000440878	RP11-295P9.3	Ensembl	397	chr10	+	13673332	13690230		GAAAATCACAAGGCATCTGTGCATATACTGGTGGATTTTAATGAGAGTCCTGTGTTTGGA	natural antisense	NM_018027	FRMD4A	FERM domain-containing protein 4A	-	13685705	14372866
ASHG19A3A030964	11913.9	13822.4	58635.5	39617.9	23869.7	22969	12.99	14.7106	15.2321	15.2321	14.5648	14.5968	noncoding	NR_004855	HULC	RefSeq_NR	500	chr6	+	8652441	8654077	ENST00000503668,	GAACACAAATTAAGTGTTCAACCTGTGGCAAATTTGTACTTTCTCCCTGAATTATGTTGT	intergenic
ASHG19A3A017021	67.1771	99.1486	108.723	337.744	202.556	200.457	5.7054	8.06084	6.55612	8.43946	5.23841	8.06481	noncoding	ENST00000432993	AC114765.1	Ensembl	754	chr2	+	220970376	221315499		TTTCTTGGACAAATGCCCTGTGTCAGAAGAGTGTGGTAAACAGAAGCTCAGCTCCTTCAA	intergenic
ASHG19A3A007717	15.8077	5.12115	19.6246	7.63828	67.9955	5	3.83698	3.80282	4.40205	3.62977	2.9495	2.88795	noncoding	NR_033125	ALG13	RefSeq_NR	2927	chrX	+	110924345	110933623	NR_033124,	TGTGTCGGCGCCCGACAGTCTGCAAGTACAAGGATTCCTTGAAAGAAGACATTCAGAAAG	exon sense-overlapping	NM_018466	ALG13	UDP-N-acetylglucosamine transferase subunit	+	110924345	110933623
ASHG19A3A007717	15.8077	5.12115	19.6246	7.63828	67.9955	5	3.83698	3.80282	4.40205	3.62977	2.9495	2.88795	noncoding	NR_033125	ALG13	RefSeq_NR	2927	chrX	+	110924345	110933623	NR_033124,	TGTGTCGGCGCCCGACAGTCTGCAAGTACAAGGATTCCTTGAAAGAAGACATTCAGAAAG	exon sense-overlapping	NM_001099922	ALG13	UDP-N-acetylglucosamine transferase subunit	+	110924345	111003875
ASHG19A3A007717	15.8077	5.12115	19.6246	7.63828	67.9955	5	3.83698	3.80282	4.40205	3.62977	2.9495	2.88795	noncoding	NR_033125	ALG13	RefSeq_NR	2927	chrX	+	110924345	110933623	NR_033124,	TGTGTCGGCGCCCGACAGTCTGCAAGTACAAGGATTCCTTGAAAGAAGACATTCAGAAAG	exon sense-overlapping	NM_001168385	ALG13	UDP-N-acetylglucosamine transferase subunit	+	110924345	110933623
ASHG19A3A007717	15.8077	5.12115	19.6246	7.63828	67.9955	5	3.83698	3.80282	4.40205	3.62977	2.9495	2.88795	noncoding	NR_033125	ALG13	RefSeq_NR	2927	chrX	+	110924345	110933623	NR_033124,	TGTGTCGGCGCCCGACAGTCTGCAAGTACAAGGATTCCTTGAAAGAAGACATTCAGAAAG	exon sense-overlapping	NM_001039210	ALG13	UDP-N-acetylglucosamine transferase subunit	+	110924345	110933623
ASHG19A3A015206	56027.8	27339.3	60610.6	50284.5	31019.3	42676.3	15.4759	15.5633	15.2758	15.5558	14.9741	15.4159	noncoding	ENST00000436229	RP11-185B14.1	Ensembl	259	chr1	+	8891172	8891431	ENST00000471227,	GCATATGTTCGACTGGCTCCTGATTATGATGCTTTGAATGTTGCCGACAAAATTGGGATC	intergenic
ASHG19A3A030249	10091.6	411.509	3459.6	4160.21	686.466	1922.9	12.7039	9.97185	11.0827	11.9254	9.20841	11.1075	noncoding	ENST00000403258	RP11-459O1.1	Ensembl	1108	chr6	-	88985600	88986708		ATGACACTACCTTCAACTCCATTATGAAGTGTGACGTGGACAACCACAAAGACCTGTACG	intergenic
ASHG19A3L0003228	98.6744	25.2074	114.518	143.984	705.85	92.4596	6.18775	6.20846	6.6213	7.33146	9.26158	7.07113	noncoding	AK289744	lincRNA-SUN2	lincRNA	2725	chr22	-	39131913	39190148	NM_015374,	ATGTAGCATATCATGGGGGACTGGGAAGTTGGGAGAGGTAGGACCTGACTGGTCTTGGCT	exon sense-overlapping	NM_005740	DNAL4	dynein light chain 4, axonemal	-	39174512	39190161
ASHG19A3L0003228	98.6744	25.2074	114.518	143.984	705.85	92.4596	6.18775	6.20846	6.6213	7.33146	9.26158	7.07113	noncoding	AK289744	lincRNA-SUN2	lincRNA	2725	chr22	-	39131913	39190148	NM_015374,	ATGTAGCATATCATGGGGGACTGGGAAGTTGGGAGAGGTAGGACCTGACTGGTCTTGGCT	exon sense-overlapping	NM_001199579	SUN2	SUN domain-containing protein 2 isoform a	-	39130718	39152024
ASHG19A3L0003228	98.6744	25.2074	114.518	143.984	705.85	92.4596	6.18775	6.20846	6.6213	7.33146	9.26158	7.07113	noncoding	AK289744	lincRNA-SUN2	lincRNA	2725	chr22	-	39131913	39190148	NM_015374,	ATGTAGCATATCATGGGGGACTGGGAAGTTGGGAGAGGTAGGACCTGACTGGTCTTGGCT	exon sense-overlapping	NM_001199580	SUN2	SUN domain-containing protein 2 isoform b	-	39130718	39151467
ASHG19A3L0003228	98.6744	25.2074	114.518	143.984	705.85	92.4596	6.18775	6.20846	6.6213	7.33146	9.26158	7.07113	noncoding	AK289744	lincRNA-SUN2	lincRNA	2725	chr22	-	39131913	39190148	NM_015374,	ATGTAGCATATCATGGGGGACTGGGAAGTTGGGAGAGGTAGGACCTGACTGGTCTTGGCT	exon sense-overlapping	NM_015374	SUN2	SUN domain-containing protein 2 isoform b	-	39130718	39152024
ASHG19A3A016533	6404.98	1853.67	3747.63	4538.32	3857.93	2461.26	11.9453	12.0439	11.2114	12.0589	11.9817	11.4556	noncoding	uc001awz.2	CR622439	UCSC_knowngene	2770	chr1	+	15992765	15995535		GCTAGATGCATTTGGGTTTGAATTTTTGTCACATACTGAAATGTAAGTCAGCCCTAAATA	intergenic
ASHG19A3A034382	632.417	106.463	623.422	294.543	225.591	357.146	8.5511	8.16182	8.72729	8.2549	5.60616	8.82576	noncoding	ENST00000455912	RP11-1217F2.3	Ensembl	772	chr7	+	57235586	57236358		AAGGGCTCTCTCCTCTCTCCTAGTTACATCCAGCTTAGCTATATGATTTCACTTTAACTC	intergenic
ASHG19A3A025587	21.1217	19.2855	50.3841	20.6283	92.5247	14.643	4.21837	5.83882	5.57691	4.81152	3.17662	4.694	noncoding	ENST00000507344	RP11-51P8.1	Ensembl	768	chr4	+	66724478	66725922		CAAACATTTTTAGGTATGTAGAAACAATGTATACACACACATGCACACACACATTAGTGC	intergenic
ASHG19A3A028520	327.997	32.1876	213.41	136.689	227.295	99.0355	7.70894	6.54332	7.37864	7.26115	5.63292	7.15764	noncoding	ENST00000395970	AC008500.1	Ensembl	1242	chr5	+	92603043	92604293		AAACTAAAAGGCACCATTGACGTGTCAAAGTTGGTTACAGGGATCATCCTGGCCGTGTTT	intergenic
ASHG19A3A045459	457.166	169.076	377.89	236.798	337.252	369.434	8.12474	8.79245	8.11266	7.97808	7.03143	8.86981	noncoding	ENST00000502328	AP000867.13	Ensembl	121	chr11	-	71290773	71290894		AGTCCAGCTGCTGCAAGCCCTGCTGCTCCCAGTCCAGCTGCTGTGTCCCTATTTGCTGTC	intergenic
ASHG19A3A042598	1506.95	1805.07	5519.9	2280.67	2406.81	2242.5	9.74079	12.0056	11.7727	11.0666	11.2758	11.309	noncoding	ENST00000442520	RP11-460H18.2	Ensembl	397	chr10	-	32520776	32521173		AAGAACAGAATGAAGAAAGTCAGGGGACTGTAAAGGCCAATGTTTGTGTGGGCAAAAAGC	intergenic
ASHG19A3A033094	1369.29	718.962	2855.96	1685.68	901.832	2334.11	9.59162	10.7434	10.8079	10.6362	9.78015	11.3839	noncoding	uc003uhq.1	AK092048	UCSC_knowngene	3218	chr7	-	81575759	81578977		GCCAACTGGCTTTTGTGAACAATAGATCTTTTCTCCCCTTTATTTTGTTCTCTTGACACT	intergenic
ASHG19A3A018220	5	5.02027	46.7977	5	125.628	5	2.74344	3.74575	5.48346	2.83851	3.79542	2.88795	noncoding	NR_026760	BASE	RefSeq_NR	1203	chr20	+	31781410	31798268		GCCCTGTGATTAATAAATGGCTCTACAACCTGGACCAGCATGTGGTTAAAGAGTTGATTA	intergenic
ASHG19A3A010989	2889.19	1887.45	5690.43	3359.34	3790.48	2516	10.7211	12.0637	11.8261	11.6142	11.9509	11.4917	noncoding	ENST00000503096	RP11-365D23.1	Ensembl	1137	chr1	-	214778812	214782183	uc010crb.1,NM_031213,NM_001130111,	AGAGCTACGCACTCCTTTCCTTTTGGAAGCAAGAAGAAAATACGTGAAAACAGAAATTAA	intronic antisense	NM_016343	CENPF	centromere protein F	+	214776531	214837914
ASHG19A3H0000203	519.733	409.496	443.832	468.864	604.157	400.676	8.29799	9.96574	8.30596	8.86171	8.8861	8.97791	noncoding	nc-HOXD9-17-	nc-HOXD9-17	HOX cluster	168	chr2	+	176986678	176986846		GTGTGTGAGTGTGGCAGGGGGAGGGGGCCCTCCGATCTGCTCCATCCGTCCGTTTTATTA	intergenic
ASHG19A3A052744	391.667	50.6904	270.643	228.5	226.967	138.186	7.92979	7.16028	7.68722	7.92773	5.62768	7.5904	noncoding	NR_003144	LOC723972	RefSeq_NR	738	chr15	+	35529526	35530262	NM_006305,AK311417,	GTAACCAACCTGAACGACTACCGAGAAAATGTGTTCAAGCTCCTCCTGCAACTCACATAT	intergenic
ASHG19A3A014050	90.1585	40.4693	175.523	65.3959	179.239	115.742	6.0708	6.84938	7.1216	6.27659	4.8479	7.35667	noncoding	AK023895		NRED	1727	chr2	-	96868403	96870129		TACGACATTCCACCAGTGGAAACATGCTCCCCTTTATTATGTGGCAAGAATGATAATTCG	intron sense-overlapping	NM_020151	STARD7	stAR-related lipid transfer protein 7,	-	96850602	96874573
ASHG19A3A041289	55.5288	12.1361	5.65411	18.0477	228.489	25.0486	5.47217	5.20624	3.19118	4.64485	5.65194	5.38788	noncoding	HIT000067356		H-invDB	599	chrX	+	99928327	99928925		ACACACATACCATTCTCACAGGAGGCCACATGGTGCAGTAGAGTCAGACTTTGATTCAAA	intergenic
ASHG19A3A041501	105.832	66.4863	97.8942	81.4272	49.5073	80.6997	6.27692	7.52223	6.42835	6.56772	2.8732	6.88866	noncoding	ENST00000417160	RP11-375A20.1	Ensembl	1123	chrX	+	125863086	125864209		GCTAGCCCTCATATCTTCCATTCTCATTCTACAAGTTATTCTTGTACTTCACGTGTCTAA	intergenic
ASHG19A3A038141	1105.43	252.031	1732.4	1272.44	704.049	796.506	9.28877	9.33747	10.0904	10.2262	9.25578	9.89546	noncoding	ENST00000411521	RP11-323H21.2	Ensembl	244	chr9	-	134657956	134658200		GAGAACTTCTACAACACTTCCATTGAGGAAATTCCCCTCAATGTTCCTGACCTCATCTGA	intergenic
ASHG19A3A013814	20059.6	11774.1	44357.7	25185.6	19666.3	19304.7	13.8098	14.5169	14.782	14.5372	14.2634	14.3348	noncoding	ENST00000446011	AC016700.6	Ensembl	156	chr2	-	70480986	70481142	uc002qbl.2,NR_003699,NM_052969,NM_001000,ENST00000495111,ENST00000477662,ENST00000460281,ENST00000459631,ENST00000453780,ENST00000424573,ENST00000422215,ENST00000416137,CD048049,	AATAAAATCAGGTACAACTCCAAAAGGAGACATTGGAGAAGAACCAAGCTGGGTCTATAA	intergenic
ASHG19A3A052698	77.7233	20.0531	96.7562	49.4102	64.0299	27.2994	5.88771	5.89648	6.41301	5.92293	2.93505	5.50018	noncoding	uc001zcp.1	BC043570	UCSC_knowngene	2525	chr15	+	29967193	29971367		ATTACCTGTGCTGTCCCTGCATTCTCAAGCTCCAAATTGTCAACTAAGAAATGGTCACTT	intergenic
ASHG19A3A023486	1721.94	27.1919	237.964	738.936	137.537	451.128	9.9346	6.31456	7.52409	9.48537	4.04325	9.13493	noncoding	ENST00000454471	RP11-450H5.2	Ensembl	525	chr3	+	166408975	166409502		CTGTATAATGCTGTCACGATTGAAGATGTTCAGAAGCTAGCCGCCTTCATGAAAAAATTT	intergenic
ASHG19A3A017022	9.525	37.5586	40.1399	5.69823	175.307	20.9523	3.25507	6.75289	5.28388	3.35367	4.77236	5.15735	noncoding	ENST00000424395	AC093843.1	Ensembl	512	chr2	+	221655797	221662613		AGCCTAAAAGATGAACGATACGGTGTTTATACTTCTCCCTAGGAAGAGCCATAGGCCTTG	intergenic
ASHG19A3A013555	5.38511	27.4329	21.1456	33.0778	409.939	18.882	2.98292	6.32674	4.4928	5.41054	7.68813	5.02053	noncoding	ENST00000457457	AC016735.1	Ensembl	400	chr2	-	43228461	43233380		AAAGATGTCACAGAGAGTAAAATGAGAAAAATCCAGTAGCCCGTGCCCAGAGCAGTTCCT	intergenic
ASHG19A3L0000524	5.31122	30.3222	31.087	13.8074	128.849	14.208	2.9775	6.46636	4.9642	4.31068	3.86568	4.65706	noncoding	BG898852	lincRNA-RAB3IP	lincRNA	605	chr12	-	70474248	70474753		AGATTTCATTAGGCACACACACACCTACACACATTACAGAAGGAAACTAAAATATTTCAG	intergenic
ASHG19A3A018389	136.852	40.9651	293.276	99.1243	218.6	175.115	6.6011	6.86443	7.79137	6.83571	5.49567	7.89011	noncoding	G43266		misc_RNA	101	chr20	+	44577291	44577392		ATTGAGACTGACAGGCCAGTGGGTCCACCCAAACAAAAATAAATTTCTCTCCCAAAGCCT	natural antisense	NM_022095	ZNF335	zinc finger protein 335	-	44577291	44600833
ASHG19A3A035032	1564.5	369.74	1023.46	600.718	811.453	1361.17	9.79576	9.8374	9.36746	9.19515	9.57122	10.6293	noncoding	ENST00000450885	RP11-274B21.3	Ensembl	754	chr7	+	128294022	128294776	uc002khh.2,NR_028327,NR_028326,NR_028324,NR_028322,NR_024368,ENST00000412867,	CGCTTTTGACTTTTGGCAGCCTCTTCAGGCGCAGAACTTGATCTCCAGTCGGCCTTTGCA	intergenic
ASHG19A3A027283	63.4166	159.745	161.39	119.674	259.024	134.008	5.63457	8.72181	7.02477	7.08483	6.08354	7.54704	noncoding	ENST00000487382	CTD-2158P22.1	Ensembl	476	chr5	-	118882825	118883301		AATAATCAGAAAAAGAAGCCAAAGACAAAGGTACCTGGATTCAACTGAAGCGCCAGTCTG	intergenic
ASHG19A3A025793	5	30.1192	8.34399	10.5826	119.39	7.3122	2.74344	6.45505	3.46589	3.99089	3.66352	3.83638	noncoding	ENST00000508021	RP11-115D19.1	Ensembl	567	chr4	+	90472540	90647654		CAAAATCCACAGCACACAAAGACCCTGCTACCATGTATTCACTTCAGTGAAAGGGAAGCA	natural antisense	NM_000345	SNCA	alpha-synuclein isoform NACP140	-	90645249	90758350
ASHG19A3A025793	5	30.1192	8.34399	10.5826	119.39	7.3122	2.74344	6.45505	3.46589	3.99089	3.66352	3.83638	noncoding	ENST00000508021	RP11-115D19.1	Ensembl	567	chr4	+	90472540	90647654		CAAAATCCACAGCACACAAAGACCCTGCTACCATGTATTCACTTCAGTGAAAGGGAAGCA	natural antisense	NM_001146055	SNCA	alpha-synuclein isoform NACP140	-	90645249	90759447
ASHG19A3A025793	5	30.1192	8.34399	10.5826	119.39	7.3122	2.74344	6.45505	3.46589	3.99089	3.66352	3.83638	noncoding	ENST00000508021	RP11-115D19.1	Ensembl	567	chr4	+	90472540	90647654		CAAAATCCACAGCACACAAAGACCCTGCTACCATGTATTCACTTCAGTGAAAGGGAAGCA	natural antisense	NM_001146054	SNCA	alpha-synuclein isoform NACP140	-	90645249	90758127
ASHG19A3A025793	5	30.1192	8.34399	10.5826	119.39	7.3122	2.74344	6.45505	3.46589	3.99089	3.66352	3.83638	noncoding	ENST00000508021	RP11-115D19.1	Ensembl	567	chr4	+	90472540	90647654		CAAAATCCACAGCACACAAAGACCCTGCTACCATGTATTCACTTCAGTGAAAGGGAAGCA	natural antisense	NM_007308	SNCA	alpha-synuclein isoform NACP112	-	90645249	90758127
ASHG19A3A015598	768.141	381.255	1800.26	549.572	777.018	381.936	8.80182	9.87424	10.1445	9.06613	9.47269	8.91287	noncoding	ENST00000423051	AC012354.8	Ensembl	461	chr2	+	45223551	45224012		ATTCTGGAGAATCTTGTGTTTGGCAAAGGATCCCAAGCAAAGACCTTCCCTGAGATTCTC	intergenic
ASHG19A3A007131	100.758	5.98496	16.5392	81.2424	124.527	37.5811	6.21489	4.16488	4.19858	6.565	3.77122	5.90427	noncoding	NR_003186	NCF1B	RefSeq_NR	1552	chr7	+	72634673	72649978	NR_003187,NM_000265,	TCAAGCGGGGGGCGCCGCCCCGCAGGTCGTCCATCCGCAACGTGCACAGCATCCACCAGC	intergenic
ASHG19A3A051092	385.947	383.329	252.328	371.844	261.776	204.641	7.90842	9.88176	7.5994	8.5582	6.12152	8.08851	noncoding	uc001eng.1	AX747132	UCSC_knowngene	1711	chr1	-	145372087	145373798	uc001els.1,	GAAAAATGTGTCTTCCTTAATTTTTCCCATAAGAACCACCCTACTTCATGCCCTGTCTCT	intergenic
ASHG19A3A044523	5	6.03533	33.8385	5	307.57	5	2.74344	4.18002	5.07237	2.83851	6.70664	2.88795	noncoding	uc001lca.1	AK098198	UCSC_knowngene	1043	chr10	+	116524546	116538327	ENST00000436932,	TGTTGCAGAGGACCCACAAATAGTCCTGAGCATGAGATGGTGGACAACAAACCCATTTTT	intergenic
ASHG19A3A039478	5	14.9832	67.39	9.83603	393.827	5.31019	2.74344	5.49297	5.9549	3.90748	7.54858	3.50375	noncoding	ENST00000439076	RP11-229P13.15	Ensembl	467	chr9	+	139947225	139947826		AATAAAGGGTTAAAGGGGCCGACCAGGAGGTCCCTGGGCCTGCTGGAGTGGAGATCCAGG	intronic antisense	NM_203468	ENTPD2	ectonucleoside triphosphate diphosphohydrolase 2	-	139942552	139948505
ASHG19A3A039478	5	14.9832	67.39	9.83603	393.827	5.31019	2.74344	5.49297	5.9549	3.90748	7.54858	3.50375	noncoding	ENST00000439076	RP11-229P13.15	Ensembl	467	chr9	+	139947225	139947826		AATAAAGGGTTAAAGGGGCCGACCAGGAGGTCCCTGGGCCTGCTGGAGTGGAGATCCAGG	intronic antisense	NM_001246	ENTPD2	ectonucleoside triphosphate diphosphohydrolase 2	-	139942552	139948505
ASHG19A3A026995	464.457	1593.05	1578.92	1029.25	1693.25	702.845	8.1451	11.8378	9.96684	9.91892	10.7904	9.72159	noncoding	BC021677		misc_RNA	2008	chr5	-	78516740	78518726		AGCTACAGGAAAAGCCCCATTGGAATAGACCTCCACCAATAATAATATTATCTATAATAG	intergenic
ASHG19A3A022826	7.46633	9.26855	23.0649	7.22164	112.817	36.3177	3.10363	4.80966	4.60283	3.57004	3.52459	5.86316	noncoding	uc003dpu.2	BC039495	UCSC_knowngene	1450	chr3	+	75721423	75728453		ACGGGCCGCCGCTTGGGTTTCTCTCGTGTTCAGGGTAGTATGGACGTGGACAATGGCAGT	intergenic
ASHG19A3A042954	48.8033	42.5799	113.538	57.8781	72.1805	43.1649	5.31447	6.91901	6.60966	6.12285	2.97977	6.08901	noncoding	AK024173		NRED	1324	chr10	-	75240427	75241648		TGATCATTACAATGATGACCCTAAAGCATCAGGAAAATACTGTATACTATATGCTCAGAG	intron sense-overlapping	NM_001142353	PPP3CB	serine/threonine-protein phosphatase 2B	-	75196562	75255782
ASHG19A3A042954	48.8033	42.5799	113.538	57.8781	72.1805	43.1649	5.31447	6.91901	6.60966	6.12285	2.97977	6.08901	noncoding	AK024173		NRED	1324	chr10	-	75240427	75241648		TGATCATTACAATGATGACCCTAAAGCATCAGGAAAATACTGTATACTATATGCTCAGAG	intron sense-overlapping	NM_021132	PPP3CB	serine/threonine-protein phosphatase 2B	-	75196562	75255782
ASHG19A3A042954	48.8033	42.5799	113.538	57.8781	72.1805	43.1649	5.31447	6.91901	6.60966	6.12285	2.97977	6.08901	noncoding	AK024173		NRED	1324	chr10	-	75240427	75241648		TGATCATTACAATGATGACCCTAAAGCATCAGGAAAATACTGTATACTATATGCTCAGAG	intron sense-overlapping	NM_001142354	PPP3CB	serine/threonine-protein phosphatase 2B	-	75196562	75255782
ASHG19A3A053889	44.9377	9.76829	31.7645	36.2661	45.761	30.8359	5.2044	4.88915	4.9904	5.52806	2.85428	5.6592	noncoding	uc010cfp.1	AK308867	UCSC_knowngene	1210	chr16	-	70263706	70269272	uc002djs.3,uc002diz.1,NR_027155,NR_027154,NR_002473,NR_002453,NM_015092,ENST00000309865,	TCTTTTGGCAGTGGGCCATATGGGAAGCTGCACAATTCACTGTTCTTTCTAAGCTGAGAA	intergenic
ASHG19A3A030800	55.9316	124.447	77.6806	94.3242	19.8171	60.7234	5.4806	8.38229	6.13531	6.76243	2.65305	6.52027	noncoding	ENST00000434356	RP11-347L18.1	Ensembl	466	chr6	-	164767521	164769677		GAAGAGTCTTAAATGCCTTCTTTACCCTTTTACTCCATGTCCATGCAGTCTACCTGCTTT	intergenic
ASHG19A3A038937	103.439	107.937	136.126	77.0468	354.831	86.952	6.24661	8.17983	6.82569	6.49083	7.20372	6.98613	noncoding	ENST00000414425	RP11-62C3.5	Ensembl	1803	chr9	+	94933973	94935776		GGTACTCATCAACCTGGACAAATTGGAGATCCCCCAGCCCAATTTGGAGGTGCCTGGCAC	intergenic
ASHG19A3A042588	10.4028	14.1377	21.9827	15.1226	82.5309	14.6879	3.33246	5.4153	4.54571	4.42176	3.07083	4.69771	noncoding	AF086437		misc_RNA	432	chr10	-	31477801	31478223		ATCTTTGCCAAACAATGTGCAGTGAAATGAGAGACCACCTTCCTTATGGCATGTTTCATA	intergenic
ASHG19A3A054167	316.021	69.5818	417.825	186.172	343.774	165.099	7.66081	7.58274	8.23449	7.65604	7.09668	7.8133	noncoding	NR_028105	DCAF8	RefSeq_NR	1728	chr1	-	160209012	160232318	NR_028106,	TTGAGCATGTGGACTGTTGGAAGCCTCATAGGTAGGGTGCATGCAGCTTATTAAATGTGT	exon sense-overlapping	NM_015726	DCAF8	DDB1- and CUL4-associated factor 8	-	160185504	160232350
ASHG19A3A043894	113.878	15.5015	65.65	120.225	177.016	64.3326	6.36749	5.53901	5.9236	7.09103	4.80468	6.59775	noncoding	ENST00000399501	RP11-292F22.3	Ensembl	1273	chr10	+	47594378	47595651		TATGTAACACTGGACACTTTGAGGTGGAGATCAATGTCAAGTGGCTCAGTGAGAACCCTT	intergenic
ASHG19A3H0000155	132.091	53.7274	131.282	135.956	108.469	104.163	6.56012	7.23885	6.78338	7.25433	3.43639	7.22146	noncoding	nc-HOXC8-150-	nc-HOXC8-150	HOX cluster	723	chr12	+	54402165	54402888		TGATGCCTGAAGTATTTGGGAGTATGGTGTGCTTGTTCCTCCTCAAAGTCTCCAGACTTA	intergenic
ASHG19A3A012416	75.1363	19.0688	122.22	95.3701	72.5434	86.4726	5.84715	5.82157	6.69949	6.77741	2.98288	6.97997	noncoding	BC024172		misc_RNA	1330	chr1	-	231497489	231498781		GTTTAGTTTTGTTCGAGTGGCTAAATCAACTTGTCTGTGGTTGTTAAGAAAAACAGTAGT	intergenic
ASHG19A3A049940	77.9838	13.0374	107.417	25.7307	235.872	27.7128	5.89119	5.30091	6.54083	5.09029	5.76027	5.52158	noncoding	ENST00000418454	HMGA1L6	Ensembl	1082	chr13	+	23708312	23709394		TTCACTATTCCCTCTGGCTTCCCAATAGTGGGGACTGGGAGGGTTCCCCTGGCCTGAAAA	intergenic
ASHG19A3A000147	652.917	80.7774	946.945	431.828	307.353	534.797	8.59047	7.78611	9.27555	8.75118	6.7032	9.35972	noncoding	ENST00000421181	AC080094.1	Ensembl	201	chr2	+	17151300	17155764		TAACCCTGATACTCCCATGTCTCAAAAGTTCTCATTCTTCTCCTTCCTGCTGCCACATGA	intergenic
ASHG19A3A040307	38.8195	5.08368	18.4315	5	340.963	5	5.0265	3.78317	4.32411	2.83851	7.06704	2.88795	noncoding	ENST00000508034	AL513314.1	Ensembl	1627	chr1	+	222646951	222650378	ENST00000512765,ENST00000512171,	AAGCATGAACTGGGCCTGGTGAGGTCGACTTGAGAAAGTTCAGGGCCTGGAGAGAAGGCT	intergenic
ASHG19A3A030158	105.615	45.2427	34.9846	47.5109	177.236	45.3222	6.27477	7.00462	5.11431	5.87275	4.80998	6.15113	noncoding	ENST00000436798	XXyac-YX155B6.2	Ensembl	1537	chr1	+	147552867	147566056	NR_024442,NM_014644,ENST00000449715,ENST00000444082,ENST00000420737,	AGATAGTGTCTCTTGTGAGATCAGCGTGCAGCTTCCCTGGCCTTGAAGCCCAAGGCACAG	intergenic
ASHG19A3A038765	135.595	87.0196	123.515	157.992	71.9402	120.103	6.58926	7.88808	6.71161	7.44841	2.97764	7.40166	noncoding	ENST00000415119	RP11-141J10.2	Ensembl	337	chr9	+	73340955	73345772		CATTCCTGCTGCACCTGCCAGACCCTGCTGACAAAATTTCTGTTTCTCCATTGACCAAAT	intronic antisense	NM_206946	TRPM3	transient receptor potential cation channel	-	73149965	73483974
ASHG19A3A038765	135.595	87.0196	123.515	157.992	71.9402	120.103	6.58926	7.88808	6.71161	7.44841	2.97764	7.40166	noncoding	ENST00000415119	RP11-141J10.2	Ensembl	337	chr9	+	73340955	73345772		CATTCCTGCTGCACCTGCCAGACCCTGCTGACAAAATTTCTGTTTCTCCATTGACCAAAT	intronic antisense	NM_001007471	TRPM3	transient receptor potential cation channel	-	73149965	73736514
ASHG19A3A038765	135.595	87.0196	123.515	157.992	71.9402	120.103	6.58926	7.88808	6.71161	7.44841	2.97764	7.40166	noncoding	ENST00000415119	RP11-141J10.2	Ensembl	337	chr9	+	73340955	73345772		CATTCCTGCTGCACCTGCCAGACCCTGCTGACAAAATTTCTGTTTCTCCATTGACCAAAT	intronic antisense	NM_206947	TRPM3	transient receptor potential cation channel	-	73149965	73483974
ASHG19A3A038765	135.595	87.0196	123.515	157.992	71.9402	120.103	6.58926	7.88808	6.71161	7.44841	2.97764	7.40166	noncoding	ENST00000415119	RP11-141J10.2	Ensembl	337	chr9	+	73340955	73345772		CATTCCTGCTGCACCTGCCAGACCCTGCTGACAAAATTTCTGTTTCTCCATTGACCAAAT	intronic antisense	NM_020952	TRPM3	transient receptor potential cation channel	-	73149965	73483974
ASHG19A3A038765	135.595	87.0196	123.515	157.992	71.9402	120.103	6.58926	7.88808	6.71161	7.44841	2.97764	7.40166	noncoding	ENST00000415119	RP11-141J10.2	Ensembl	337	chr9	+	73340955	73345772		CATTCCTGCTGCACCTGCCAGACCCTGCTGACAAAATTTCTGTTTCTCCATTGACCAAAT	intronic antisense	NM_206945	TRPM3	transient receptor potential cation channel	-	73149965	73483974
ASHG19A3A038765	135.595	87.0196	123.515	157.992	71.9402	120.103	6.58926	7.88808	6.71161	7.44841	2.97764	7.40166	noncoding	ENST00000415119	RP11-141J10.2	Ensembl	337	chr9	+	73340955	73345772		CATTCCTGCTGCACCTGCCAGACCCTGCTGACAAAATTTCTGTTTCTCCATTGACCAAAT	intronic antisense	NM_024971	TRPM3	transient receptor potential cation channel	-	73149965	73483974
ASHG19A3A038765	135.595	87.0196	123.515	157.992	71.9402	120.103	6.58926	7.88808	6.71161	7.44841	2.97764	7.40166	noncoding	ENST00000415119	RP11-141J10.2	Ensembl	337	chr9	+	73340955	73345772		CATTCCTGCTGCACCTGCCAGACCCTGCTGACAAAATTTCTGTTTCTCCATTGACCAAAT	intronic antisense	NM_206944	TRPM3	transient receptor potential cation channel	-	73149965	73483974
ASHG19A3A053991	58.3032	24.9062	39.1818	117.712	103.174	68.6866	5.53489	6.19133	5.25076	7.06547	3.34344	6.68011	noncoding	AF220234		misc_RNA	968	chr16	-	81497496	81498464		AATGAAGGAGAACTCTCCAAGGCCTGCCTTGTTGTCCAACCAACACCTACTTCATTTTTC	intronic antisense	NM_198390	CMIP	C-Maf-inducing protein isoform C-mip	+	81478774	81745367
ASHG19A3A029813	4975.21	2005.43	10431.4	10568.5	6514.55	9671.7	11.54	12.1519	12.7085	13.2909	12.7585	13.3724	noncoding	ENST00000339867	RP3-391O22.3	Ensembl	399	chr6	-	34544034	34544433		TTCATAGCATTTGCTTATTCCGTGAAGTCTAGGGACAGGAAGATGGTTGGTGACCTGACT	intergenic
ASHG19A3A035851	1308.95	161.93	1888.03	723.971	536.389	478.452	9.52495	8.74061	10.2191	9.45843	8.55675	9.21232	noncoding	BC047111		NRED	1825	chr8	-	71022010	71023821		TAGAAGCAAAAGCCAAATCAGTTCCCTTCATTATCAGTATTTCTCATGCTGTACACAATA	intergenic
ASHG19A3A043955	27.9161	6.22735	40.0216	20.955	59.5807	18.6327	4.59434	4.23627	5.28081	4.83139	2.91774	5.00433	noncoding	ENST00000432986	RP11-564C4.5	Ensembl	1668	chr10	+	52436717	52445819	NM_017561,NM_001170741,NM_001099338,NM_001045477,NM_001009610,	TCATTCATCCCCAATTCCTGGAAGAATTGCTTTCCCCAGATCCACAGATGGATTTCTTGG	intergenic
ASHG19A3A010455	49.9103	15.055	26.7082	28.8024	57.7779	34.0187	5.33841	5.50018	4.78421	5.23911	2.91035	5.77726	noncoding	uc002knb.2	BC040631	UCSC_knowngene	2044	chr18	+	6256745	6260932		GCTCCTTCTTGGAAAGCTGACATGAACCATCTGCCTTTTTGATTATATTAAAACCTATTT	intronic antisense	NM_173464	L3MBTL4	lethal(3)malignant brain tumor-like protein 4	-	5954704	6414910
ASHG19A3L0002796	113.503	112.572	126.669	182.495	39.9026	148.375	6.36404	8.24573	6.73773	7.62992	2.82134	7.68479	noncoding	BP232819	lincRNA-EPHB1-1	lincRNA	582	chr3	+	134400866	134670682	NM_004441,	CTCGCTTTTCAGGAATTATGGAGCCTGTATGTCTCTTCTTTTCTGTCCGTGTCTTCTTCA	exon sense-overlapping	NM_004441	EPHB1	ephrin type-B receptor 1 precursor	+	134514098	134979307
CUST_350_PI426073487	105.97	47.125	99.1408	91.1633	454.022	87.0559	6.27798	7.06306	6.44333	6.71655	8.02596	6.98797	noncoding	uc.352+	uc.352	UCR	200	chr13	+	72694164	72694364		ACATTTTAAAGGCCAAGTCTAAAATAGATTTGCACCCACGCCCCCAGTGTGAATTTTTCA	intergenic
ASHG19A3A029580	250.814	63.2676	178.988	134.749	220.124	72.634	7.36563	7.45839	7.14947	7.2419	5.51785	6.75221	noncoding	uc003nkf.2	CR606685	UCSC_knowngene	683	chr6	-	28046572	28048908		CCCAGTGGAACTCAGATATTCAAAATGGTATTAATTAAAACCACTGGCTGTCATTGGTCC	natural antisense	NM_003447	ZNF165	zinc finger protein 165	+	28048481	28057340
ASHG19A3A012829	4291.24	588.775	1570.88	1762.44	1500.56	1006.61	11.3183	10.462	9.95961	10.6974	10.6001	10.2195	noncoding	ENST00000503632	AC011551.1	Ensembl	1002	chr19	+	47061897	47062899		GGACCTGACCTGCCATCTGGGAAAACCCTGCCAAATATGATGATGTCAAGAAAATGATGA	intronic antisense	NM_001205281	LOC100506012	serine/threonine-protein phosphatase 5-like	-	46984044	47104457
ASHG19A3A010489	765.636	48.6473	223.438	48.491	63.8419	35.7839	8.79708	7.10906	7.44071	5.90231	2.93435	5.84293	noncoding	CR593590		NRED	2329	chr18	+	11883319	11885648		GTAGAAGGAGAGAAATTTGTGTGTGGCTTTTGTAAATTTTGACCGATTGCAGCAATTAAA	natural antisense	NM_023075	MPPE1	metallophosphoesterase 1	-	11883471	11908641
ASHG19A3A040396	492.753	254.669	378.627	230.796	380.133	301.78	8.22692	9.34995	8.11497	7.9427	7.42937	8.59047	noncoding	ENST00000451431	RP1-23K20.2	Ensembl	401	chrX	-	130115563	130173820		AAGCCCTCTCTCTCTAAAGACTTGAATGCCTACTCCCTTCACTGAGTGGTTTCTTCTGTT	intergenic
ASHG19A3A038861	83.2967	6.21535	18.8036	16.4094	286.667	8.5807	5.97453	4.23344	4.34877	4.52427	6.44369	4.01871	noncoding	ENST00000423835	STK33P1	Ensembl	1218	chr9	+	88107493	88109009		GAACATTCGAATGCTACCTGAGGCTGCAGAGAAGGAAACAGAAACCAGTGGTCAAATAAA	intergenic
ASHG19A3A034353	5.72631	28.0787	18.313	6.32929	254.02	18.9262	3.00694	6.35871	4.31725	3.44395	6.01839	5.02352	noncoding	ENST00000449899	RP11-310H4.3	Ensembl	543	chr7	+	55661469	55662699		AAGTCCTAAACTCATTCACAAATTAGAACACATAGGTCCAGCCCAGGCACAGTGGCTGAA	intergenic
ASHG19A3A030145	24.8685	37.806	34.8651	5.56187	125.767	19.5129	4.4398	6.7615	5.11075	3.33236	3.79822	5.05921	noncoding	DQ656037		misc_RNA	391	chr6	-	74171806	74176311		CTTCCCTCATTAAATGTCCCTTTCCGATGCCACCAAAGGAAGGATTACATGACATCTGAC	natural antisense	NM_012123	MTO1	protein MTO1 homolog, mitochondrial isoform a	+	74171453	74211179
ASHG19A3A030145	24.8685	37.806	34.8651	5.56187	125.767	19.5129	4.4398	6.7615	5.11075	3.33236	3.79822	5.05921	noncoding	DQ656037		misc_RNA	391	chr6	-	74171806	74176311		CTTCCCTCATTAAATGTCCCTTTCCGATGCCACCAAAGGAAGGATTACATGACATCTGAC	natural antisense	NM_133645	MTO1	protein MTO1 homolog, mitochondrial isoform b	+	74171453	74211179
ASHG19A3A030145	24.8685	37.806	34.8651	5.56187	125.767	19.5129	4.4398	6.7615	5.11075	3.33236	3.79822	5.05921	noncoding	DQ656037		misc_RNA	391	chr6	-	74171806	74176311		CTTCCCTCATTAAATGTCCCTTTCCGATGCCACCAAAGGAAGGATTACATGACATCTGAC	natural antisense	NM_001123226	MTO1	protein MTO1 homolog, mitochondrial isoform c	+	74171453	74211179
ASHG19A3A038491	6.63093	5.57793	20.7633	5.77008	77.8673	25.5224	3.06044	4.0205	4.47032	3.36483	3.02841	5.41259	noncoding	ENST00000432077	RP11-384P7.3	Ensembl	417	chr9	+	33695708	33696125		ATACTATAGCATCTTTTCTCCTGACCCTGAAGTCTGCTAGCACCAACCAGACATGTGTGT	intergenic
ASHG19A3A040304	32.0922	20.7398	43.4749	27.7544	177.232	15.9847	4.77577	5.94648	5.38524	5.1911	4.80984	4.8064	noncoding	ENST00000424316	RP11-517D11.3	Ensembl	1510	chrX	-	115238173	115239683	NM_001142931,	CCCAGTGGGAAATATAGCAGCAATTTGAGCAACTTTAATTATGAGAGGAGCCTTCAGGGG	intergenic
ASHG19A3A037201	37.529	19.2618	7.18538	47.4812	8.53282	19.5837	4.98238	5.83705	3.34524	5.872	2.45044	5.06197	noncoding	uc003zpr.2	CR627240	UCSC_knowngene	4804	chr9	-	23500689	23672385		GTCAAGTGACTCTTAGCTTGCGCTGTTGTCATCCTCTCTGGACTATTGCTACATTTCTAG	intergenic
ASHG19A3A049124	10270.4	7304.06	2792.29	8520.51	10661.1	9464.52	12.739	13.8828	10.7753	12.9647	13.4101	13.3347	noncoding	ENST00000485633	RP11-614L17.1	Ensembl	492	chr12	+	121354547	121355039	ENST00000374520,	TATAATGTTGATGGCCACCACCCTCAAGACATCATAGATGACATCAACAGTGGTGCTGTG	intergenic
ASHG19A3A037941	596.623	60.5318	280.448	202.93	175.284	117.525	8.46864	7.40007	7.73293	7.76445	4.77128	7.37418	noncoding	ENST00000398764	RP11-18B16.1	Ensembl	423	chr9	-	116521276	116521699		AAGTGTATTCTTCACTGATTTGCCAATTAGTCAGGTCCCCAGTGTGAACGTTTCCTGGAG	intergenic
ASHG19A3A018334	13.7542	24.7406	18.0996	27.1879	89.4948	23.3366	3.6563	6.18356	4.30166	5.16157	3.13151	5.29648	noncoding	AK021609		NRED	1935	chr20	+	42097797	42100649		ATTTATGAGTACTTCCCTCACTTGATGTTGGCCAATGGAATTTAGCAGGCATGATCTATT	intergenic
ASHG19A3L0000017	83.2836	47.6517	92.4524	65.5084	135.911	59.1275	5.97411	7.07901	6.35541	6.27898	4.01331	6.48536	noncoding	CR738423	lincRNA-CTTNBP2NL-1	lincRNA	700	chr1	+	112548412	112550748		ACCCAGGCCTTCAACTCCTAGCTACGGCCCCTTCCTGGAAAAATATCTGTTAGATTAAAA	intergenic
ASHG19A3A045517	277.407	57.6452	101.338	69.3308	721.896	128.055	7.49575	7.33026	6.47078	6.35871	9.31047	7.48421	noncoding	AF074986		misc_RNA	627	chr11	-	76493622	76494248		TCTGGTTAGAGTTCTAAGAAGGGAAACTGGCGTGTGAGTAGGCAGCAGTTTCAGTCTATT	bidirectional	NM_015516	TSKU	tsukushin precursor	+	76494284	76509198
ASHG19A3L0003537	23.9277	13.6456	5.88098	5	513.752	11.099	4.38424	5.36955	3.21209	2.83851	8.4287	4.33044	noncoding	CR615581	lincRNA-ANGPT4	lincRNA	1325	chr20	+	825766	838103		AGAGTGAAAATGCTAAGGAGAAAAATGAAGCAGGGAAGGATGGGGAACTAGAGATTTTTT	exon sense-overlapping	NM_031424	FAM110A	hypothetical protein LOC83541	+	825284	826922
ASHG19A3L0003537	23.9277	13.6456	5.88098	5	513.752	11.099	4.38424	5.36955	3.21209	2.83851	8.4287	4.33044	noncoding	CR615581	lincRNA-ANGPT4	lincRNA	1325	chr20	+	825766	838103		AGAGTGAAAATGCTAAGGAGAAAAATGAAGCAGGGAAGGATGGGGAACTAGAGATTTTTT	exon sense-overlapping	NM_001042353	FAM110A	hypothetical protein LOC83541	+	814355	826922
ASHG19A3L0003537	23.9277	13.6456	5.88098	5	513.752	11.099	4.38424	5.36955	3.21209	2.83851	8.4287	4.33044	noncoding	CR615581	lincRNA-ANGPT4	lincRNA	1325	chr20	+	825766	838103		AGAGTGAAAATGCTAAGGAGAAAAATGAAGCAGGGAAGGATGGGGAACTAGAGATTTTTT	exon sense-overlapping	NM_207121	FAM110A	hypothetical protein LOC83541	+	816710	826922
ASHG19A3A050799	8473.01	2708.59	2703.27	5812.65	4489.85	4305.79	12.3817	12.5446	10.725	12.4114	12.1931	12.2475	noncoding	AK022936		misc_RNA	2867	chr14	-	54890278	54893145		CCCTTAAGTAGCCCTACCTTACTCCTTAGAGCTTATTTTGCTTTTGTATTTAATAAAAGC	intergenic
ASHG19A3A055253	111.455	66.7811	136.858	36.2665	69.6431	75.1252	6.34345	7.52859	6.83342	5.52818	2.95804	6.79613	noncoding	uc004dio.1	AK094108	UCSC_knowngene	1897	chrX	+	47566589	47596027		AATGATCTCTCCAACTATTCTCTGAACTTGCCACATCAATAACATCCTTCCCCAGCACAT	intergenic
ASHG19A3A030629	87.6671	89.5046	5	49.0252	130.924	14.0502	6.03633	7.9303	2.81126	5.91509	3.90831	4.64044	noncoding	ENST00000426166	RP11-753B14.1	Ensembl	349	chr6	-	142572983	142580769		TAGAGTTCAAGCCACCATGCAAGATCCGTGAGCAACTCCTTAGGTGAATTGTGAAAGACA	intergenic
ASHG19A3A032842	5	55.0783	5	5	286.423	5	2.74344	7.27392	2.81126	2.83851	6.44072	2.88795	noncoding	ENST00000417282	RP11-700P18.2	Ensembl	849	chr7	-	56372370	56373219		CCACACACAAGTCAGATCGTCAGCATGAGAAAAAGAAAGAAAAGGAGTGTGAAGAATTTG	intergenic
ASHG19A3A051165	40.3637	12.2179	21.4083	8.52056	330.259	5.74614	5.07519	5.2164	4.50854	3.74214	6.96286	3.58055	noncoding	CR606271		misc_RNA	1189	chr1	-	145590668	145591854		TATTAGGGGTGCTACAGTAGAAGAGTAAACACTATGTACAGAGAGGCCAGAAAGGGAAAA	intergenic
ASHG19A3A038523	1553.53	1687.86	1391.65	518.39	1406.5	982.18	9.78801	11.9217	9.79576	8.99111	10.5035	10.1891	noncoding	ENST00000423138	RP11-156G14.1	Ensembl	2257	chr9	+	35433702	35482206		AATTCATGACCTTCTTTTGCTTTTGCCTCTGTGGATGAAAACCCTATCCCCCATGCTCTG	intergenic
ASHG19A3A022462	12.9081	9.87974	5	15.55	119.61	25.1183	3.57222	4.90758	2.81126	4.45713	3.66893	5.3915	noncoding	ENST00000426017	RP11-191G24.1	Ensembl	362	chr1	+	51984054	52027301		CAGCAGAAGCAGCGTAAAGTATTGGAACTTTGAATCTGACATCAGAAAGACCTGCACTCA	intronic antisense	NM_001981	EPS15	epidermal growth factor receptor substrate 15	-	51819934	51984995
ASHG19A3A022766	307.615	113.49	252.771	201.988	115.046	187.497	7.62763	8.25681	7.60156	7.75772	3.57304	7.9723	noncoding	ENST00000481312	CTD-2230D16.1	Ensembl	1970	chr3	+	64670803	64997143	uc003dml.2,	GATTTGTATATTTTCGCTTTCTCCTCAAGTAACACCTGGACCTGCTCCTTTCCCTTCAAA	intronic antisense	NM_182920	ADAMTS9	A disintegrin and metalloproteinase with	-	64501330	64673365
ASHG19A3A031814	9.98852	30.1799	8.52379	5	180.392	5	3.29636	6.45941	3.48702	2.83851	4.86513	2.88795	noncoding	AK127122		misc_RNA	3500	chr6	+	88881979	88885481		TAAATGGATTTGATCAACTCATTTAAGCACATGGCTGGATGCAAGTGAAAACCCCATCCG	intergenic
ASHG19A3A053272	28.2891	19.4991	27.9492	20.9338	51.034	33.5816	4.61311	5.8553	4.83737	4.83021	2.8805	5.76225	noncoding	ENST00000423422	RP11-336K24.4	Ensembl	420	chr1	-	155955165	155976861		TGTCATCCATCTGCTGGCCCTTTGGACCACTCGGCCACTGGCATGCTTTCCAAGTCTGTA	intergenic
ASHG19A3A039902	69.536	5.16763	5	5	285.146	5	5.75247	3.82561	2.81126	2.83851	6.42431	2.88795	noncoding	NR_033251	XAGE1C	RefSeq_NR	733	chrX	-	52541055	52545988		TGAGAGTGAAGAGGAACCAGCAGGCTTCCGGAGGGTTGTGTGGTCAGTGACTCAGAGTGA	exon sense-overlapping	NM_001097598	XAGE1C	G antigen family D member 2 isoform d	-	52541053	52546044
ASHG19A3A039902	69.536	5.16763	5	5	285.146	5	5.75247	3.82561	2.81126	2.83851	6.42431	2.88795	noncoding	NR_033251	XAGE1C	RefSeq_NR	733	chrX	-	52541055	52545988		TGAGAGTGAAGAGGAACCAGCAGGCTTCCGGAGGGTTGTGTGGTCAGTGACTCAGAGTGA	exon sense-overlapping	NM_001097594	XAGE1B	G antigen family D member 2 isoform a	-	52541053	52546197
ASHG19A3A039902	69.536	5.16763	5	5	285.146	5	5.75247	3.82561	2.81126	2.83851	6.42431	2.88795	noncoding	NR_033251	XAGE1C	RefSeq_NR	733	chrX	-	52541055	52545988		TGAGAGTGAAGAGGAACCAGCAGGCTTCCGGAGGGTTGTGTGGTCAGTGACTCAGAGTGA	exon sense-overlapping	NM_001097604	XAGE1E	G antigen family D member 2 isoform a	-	52541053	52546197
ASHG19A3A039902	69.536	5.16763	5	5	285.146	5	5.75247	3.82561	2.81126	2.83851	6.42431	2.88795	noncoding	NR_033251	XAGE1C	RefSeq_NR	733	chrX	-	52541055	52545988		TGAGAGTGAAGAGGAACCAGCAGGCTTCCGGAGGGTTGTGTGGTCAGTGACTCAGAGTGA	exon sense-overlapping	NM_001097597	XAGE1C	G antigen family D member 2 isoform a	-	52541053	52546197
ASHG19A3A039902	69.536	5.16763	5	5	285.146	5	5.75247	3.82561	2.81126	2.83851	6.42431	2.88795	noncoding	NR_033251	XAGE1C	RefSeq_NR	733	chrX	-	52541055	52545988		TGAGAGTGAAGAGGAACCAGCAGGCTTCCGGAGGGTTGTGTGGTCAGTGACTCAGAGTGA	exon sense-overlapping	NM_001097593	XAGE1A	G antigen family D member 2 isoform d	-	52541053	52546044
ASHG19A3A039902	69.536	5.16763	5	5	285.146	5	5.75247	3.82561	2.81126	2.83851	6.42431	2.88795	noncoding	NR_033251	XAGE1C	RefSeq_NR	733	chrX	-	52541055	52545988		TGAGAGTGAAGAGGAACCAGCAGGCTTCCGGAGGGTTGTGTGGTCAGTGACTCAGAGTGA	exon sense-overlapping	NM_001097596	XAGE1B	G antigen family D member 2 isoform d	-	52541053	52546044
ASHG19A3A039902	69.536	5.16763	5	5	285.146	5	5.75247	3.82561	2.81126	2.83851	6.42431	2.88795	noncoding	NR_033251	XAGE1C	RefSeq_NR	733	chrX	-	52541055	52545988		TGAGAGTGAAGAGGAACCAGCAGGCTTCCGGAGGGTTGTGTGGTCAGTGACTCAGAGTGA	exon sense-overlapping	NM_001097592	XAGE1A	G antigen family D member 2 isoform a	-	52541053	52546197
ASHG19A3A039902	69.536	5.16763	5	5	285.146	5	5.75247	3.82561	2.81126	2.83851	6.42431	2.88795	noncoding	NR_033251	XAGE1C	RefSeq_NR	733	chrX	-	52541055	52545988		TGAGAGTGAAGAGGAACCAGCAGGCTTCCGGAGGGTTGTGTGGTCAGTGACTCAGAGTGA	exon sense-overlapping	NM_020411	XAGE1D	G antigen family D member 2 isoform a	-	52541053	52546197
ASHG19A3A039902	69.536	5.16763	5	5	285.146	5	5.75247	3.82561	2.81126	2.83851	6.42431	2.88795	noncoding	NR_033251	XAGE1C	RefSeq_NR	733	chrX	-	52541055	52545988		TGAGAGTGAAGAGGAACCAGCAGGCTTCCGGAGGGTTGTGTGGTCAGTGACTCAGAGTGA	exon sense-overlapping	NM_001097605	XAGE1E	G antigen family D member 2 isoform d	-	52541053	52546044
ASHG19A3A039902	69.536	5.16763	5	5	285.146	5	5.75247	3.82561	2.81126	2.83851	6.42431	2.88795	noncoding	NR_033251	XAGE1C	RefSeq_NR	733	chrX	-	52541055	52545988		TGAGAGTGAAGAGGAACCAGCAGGCTTCCGGAGGGTTGTGTGGTCAGTGACTCAGAGTGA	exon sense-overlapping	NM_133430	XAGE1D	G antigen family D member 2 isoform d	-	52541053	52546044
ASHG19A3A036203	5	28.032	5	157.922	40.157	45.5575	2.74344	6.35632	2.81126	7.44748	2.82287	6.15731	noncoding	NR_026913	LOC100133669	RefSeq_NR	709	chr8	-	144063447	144099807		GATCCTGCTACCAGGTTATGATAGATTTTATGGTATGTCTCAAGATATTGAGATAAAGGT	bidirectional	NM_001127213	LY6E	lymphocyte antigen 6E precursor	+	144099901	144103827
ASHG19A3A036203	5	28.032	5	157.922	40.157	45.5575	2.74344	6.35632	2.81126	7.44748	2.82287	6.15731	noncoding	NR_026913	LOC100133669	RefSeq_NR	709	chr8	-	144063447	144099807		GATCCTGCTACCAGGTTATGATAGATTTTATGGTATGTCTCAAGATATTGAGATAAAGGT	bidirectional	NM_002346	LY6E	lymphocyte antigen 6E precursor	+	144099901	144103827
ASHG19A3A024647	5457.8	475.278	2174.59	1118.4	1056.75	957.928	11.6876	10.1598	10.4141	10.0472	10.0733	10.1541	noncoding	ENST00000441170	AC092661.2	Ensembl	1663	chr4	-	118495666	118497329		AGACATGGTGAATGCATCGACTGGAAGCTCCTTTTTCTCCACCTCTCTCAATACATTCCT	intergenic
ASHG19A3A014896	3243.02	4239.8	10431.6	8630.59	9243.91	8004.25	10.886	13.1221	12.7095	12.9944	13.215	13.0834	noncoding	ENST00000415349	AC125238.4	Ensembl	1299	chr2	-	204629017	204630316	ENST00000402024,	CCAACAGTGGATGGCAAAGTGGTGTCTGAGACCAATGACACCAAAGTTCTGAGACATTAA	intergenic
ASHG19A3A023590	241.971	126.322	121.418	221.614	186.549	134.664	7.31896	8.40424	6.6906	7.88201	4.9711	7.55458	noncoding	BC065823		misc_RNA	1733	chr3	+	180333676	180335394		GCTCCTCCGTTTCTTTACTTAGTTGAAATGAATAAGCCTGCTTCTCTGATAACTTTTCTT	natural antisense	NM_181426	CCDC39	coiled-coil domain-containing protein 39	-	180331795	180397283
ASHG19A3A015546	33.4374	10.259	6.68328	47.3714	132.097	11.6007	4.8297	4.96534	3.29331	5.86891	3.9328	4.39	noncoding	ENST00000435255	AC018693.5	Ensembl	530	chr2	+	38996406	38997266		TTCCTGCCTTGACAGGGGTGAAGATTTGTGCTGAGAAGCTGTTTGATGAGATTCAGCATA	intergenic
ASHG19A3A018897	934.846	197.195	1793.37	496.68	1856.62	333.875	9.07304	8.99801	10.1388	8.93582	10.9186	8.73011	noncoding	NR_002909	SNHG3	RefSeq_NR	939	chr1	+	28832495	28836145	AJ006834,	GCCAGAAGGCACACTGTGTTGGTGGTTATATTAAAAGTCCTTGAGTATTTTGCTTTTCAT	exon sense-overlapping	NM_001048199	RCC1	regulator of chromosome condensation isoform c	+	28832454	28865708
ASHG19A3A025478	127.665	5	249.394	5	121.731	9.61899	6.51368	2.9653	7.58526	2.83851	3.71299	4.1514	noncoding	ENST00000512678	RP11-328N19.1	Ensembl	2622	chr4	+	44019078	44024080		TTATGAACTTAGTTCCCCAGTCACCAGGGCCACAGATGTTTGAAATACTTTTCTGTCTTT	intergenic
ASHG19A3A017298	167.051	43.1519	146.649	79.3665	67.6953	66.0129	6.84764	6.93736	6.91451	6.53277	2.94844	6.63076	noncoding	AF086501		misc_RNA	475	chr20	-	3904036	3904502		ACAGCAAATCCTCACACTGCCTGGACATGTGCCACTTTTTTGTTGTTTTTAATATATTTT	natural antisense	NM_153638	PANK2	pantothenate kinase 2, mitochondrial isoform 1	+	3869741	3904502
ASHG19A3A017298	167.051	43.1519	146.649	79.3665	67.6953	66.0129	6.84764	6.93736	6.91451	6.53277	2.94844	6.63076	noncoding	AF086501		misc_RNA	475	chr20	-	3904036	3904502		ACAGCAAATCCTCACACTGCCTGGACATGTGCCACTTTTTTGTTGTTTTTAATATATTTT	natural antisense	NM_024960	PANK2	pantothenate kinase 2, mitochondrial isoform 2	+	3869485	3904502
ASHG19A3A017298	167.051	43.1519	146.649	79.3665	67.6953	66.0129	6.84764	6.93736	6.91451	6.53277	2.94844	6.63076	noncoding	AF086501		misc_RNA	475	chr20	-	3904036	3904502		ACAGCAAATCCTCACACTGCCTGGACATGTGCCACTTTTTTGTTGTTTTTAATATATTTT	natural antisense	NM_153640	PANK2	pantothenate kinase 2, mitochondrial isoform 2	+	3870462	3904502
ASHG19A3A035242	56.6893	29.7747	99.9595	41.431	849.422	48.5816	5.49876	6.43745	6.45402	5.70184	9.65898	6.2374	noncoding	ENST00000421443	RP11-307I2.1	Ensembl	426	chr7	+	143493387	143493813	ENST00000411508,	AGATTCTTGAACGGAAAGCCAAATCTTAGCAAGTAGGAAGGGAAAGGGGCAAATACAAGG	intergenic
ASHG19A3A048822	250.08	214.748	204.472	316.101	336.437	148.628	7.36126	9.11608	7.3252	8.34879	7.02587	7.68643	noncoding	ENST00000432195	RP4-575N6.4	Ensembl	403	chr1	-	101701238	101702084		CCGGCAGATGTGAACTCAAAAACTTCCTCCGCTGTGCAGTTTCAATTGGCAGACACACCC	bidirectional	NM_001400	S1PR1	sphingosine 1-phosphate receptor 1	+	101702304	101707076
ASHG19A3A038678	107.764	46.4546	83.2357	114.435	215.258	114.85	6.30126	7.04309	6.22206	7.02801	5.44352	7.34737	noncoding	ENST00000450704	RP11-211N8.2	Ensembl	1549	chr9	+	46843637	46846025	uc004aeg.3,uc004acc.3,uc004aby.2,NR_015363,ENST00000430302,ENST00000377613,	AATCTGGACCCGAATCCACCCATTGCCCATTTTCCGCTGCCGCTGGAGAGAATCTCTGAG	intergenic
ASHG19A3A037569	12.1631	5	21.6708	138.124	51.7022	95.0026	3.49481	2.9653	4.52592	7.27512	2.88363	7.10583	noncoding	BX648551		NRED	5763	chr9	-	74969376	74974994		CGAGTTCATGAGCCATTTATCAAACTTTTTTCTCAACCATTTGTGCTGGGCATCCAATTT	exon sense-overlapping	NM_001102420	ZFAND5	AN1-type zinc finger protein 5	-	74966340	74980163
ASHG19A3A037569	12.1631	5	21.6708	138.124	51.7022	95.0026	3.49481	2.9653	4.52592	7.27512	2.88363	7.10583	noncoding	BX648551		NRED	5763	chr9	-	74969376	74974994		CGAGTTCATGAGCCATTTATCAAACTTTTTTCTCAACCATTTGTGCTGGGCATCCAATTT	exon sense-overlapping	NM_001102421	ZFAND5	AN1-type zinc finger protein 5	-	74966340	74980163
ASHG19A3A037569	12.1631	5	21.6708	138.124	51.7022	95.0026	3.49481	2.9653	4.52592	7.27512	2.88363	7.10583	noncoding	BX648551		NRED	5763	chr9	-	74969376	74974994		CGAGTTCATGAGCCATTTATCAAACTTTTTTCTCAACCATTTGTGCTGGGCATCCAATTT	exon sense-overlapping	NM_006007	ZFAND5	AN1-type zinc finger protein 5	-	74966340	74980163
CUST_187_PI426075208	8.75617	13.2281	108.684	6.39782	97.3299	5	3.18996	5.32294	6.55565	3.45305	3.24766	2.88795	noncoding	nc-HOXD4-22+	nc-HOXD4-22	HOX cluster	706	chr2	-	176996730	176997436		TACGCAAAGAAACCTTTTAGGAGTAAACAAAACGCACCCGAACTATTCATTATAAAGGAA	natural antisense	NM_019558	HOXD8	homeobox protein Hox-D8 isoform 1	+	176994467	176997423
CUST_187_PI426075208	8.75617	13.2281	108.684	6.39782	97.3299	5	3.18996	5.32294	6.55565	3.45305	3.24766	2.88795	noncoding	nc-HOXD4-22+	nc-HOXD4-22	HOX cluster	706	chr2	-	176996730	176997436		TACGCAAAGAAACCTTTTAGGAGTAAACAAAACGCACCCGAACTATTCATTATAAAGGAA	natural antisense	NM_001199746	HOXD8	homeobox protein Hox-D8 isoform 2	+	176994467	176997423
CUST_187_PI426075208	8.75617	13.2281	108.684	6.39782	97.3299	5	3.18996	5.32294	6.55565	3.45305	3.24766	2.88795	noncoding	nc-HOXD4-22+	nc-HOXD4-22	HOX cluster	706	chr2	-	176996730	176997436		TACGCAAAGAAACCTTTTAGGAGTAAACAAAACGCACCCGAACTATTCATTATAAAGGAA	natural antisense	NM_001199747	HOXD8	homeobox protein Hox-D8 isoform 3	+	176994421	176997423
ASHG19A3A007575	59.795	27.7096	91.2738	24.7309	55.8534	36.5926	5.5651	6.34049	6.33947	5.04172	2.9022	5.87053	noncoding	NR_027755	LOC283867	RefSeq_NR	1776	chr16	-	65318401	65610203		TTCCCCTTCGTCTTCCACCATGAATAACAGAATGGCAATTTTCGTGTGGTGTTAATTTCC	intergenic
ASHG19A3A021231	155.389	108.788	562.062	190.878	453.951	133.517	6.75809	8.1928	8.60564	7.68497	8.02531	7.54022	noncoding	ENST00000461635	RP11-436J20.1	Ensembl	651	chr3	-	68682856	68683507		GAGAGTTGGACAAGGATATGGAGTTTGGTCTCATTGATCACCAAAAAGCAACCAACTTAG	intergenic
ASHG19A3A019992	147.053	54.8357	200.52	108.803	65.0425	162.037	6.68993	7.26789	7.29958	6.95921	2.93883	7.79349	noncoding	ENST00000373226	RP11-435D7.3	Ensembl	539	chr1	+	36204989	36209177		GGAAGTACTTCATCAATTACGTCCTCTTCATATTCATCAATTTCTTCCCCATCATACTCA	natural antisense	NM_001190481	CLSPN	claspin isoform 2	-	36197712	36235551
ASHG19A3A019992	147.053	54.8357	200.52	108.803	65.0425	162.037	6.68993	7.26789	7.29958	6.95921	2.93883	7.79349	noncoding	ENST00000373226	RP11-435D7.3	Ensembl	539	chr1	+	36204989	36209177		GGAAGTACTTCATCAATTACGTCCTCTTCATATTCATCAATTTCTTCCCCATCATACTCA	natural antisense	NM_022111	CLSPN	claspin isoform 1	-	36197712	36235551
ASHG19A3A019415	1270.58	911.992	1053.71	1168.68	953.064	1022.85	9.48595	11.1042	9.40778	10.1131	9.89377	10.2441	noncoding	ENST00000421957	LA16c-68B10.4	Ensembl	1288	chr22	-	16909689	16957613	NM_139173,NM_001100874,	TGGGGGAAAAATTTTACAACTCATTAGAATACCTTTAGTGCCTCCACTTCCACCTCTTCT	intergenic
ASHG19A3A026321	226.527	216.245	563.454	299.94	386.901	235.891	7.23622	9.12378	8.60924	8.27694	7.49076	8.26946	noncoding	ENST00000507483	RP11-440I14.3	Ensembl	792	chr4	+	175457790	175461935		AAGGTGACCATATCCCTCCTATCAAATACTGTCACTCATTTACATCTTTGCCAAATGTGG	intergenic
ASHG19A3A030476	180.056	23.368	31.1938	46.8791	143.627	34.6756	6.94428	6.1048	4.96794	5.85681	4.16872	5.79923	noncoding	ENST00000439075	RP11-510H23.1	Ensembl	4507	chr6	-	125230238	125284185	NR_026876,	TGTGTGCATGAAATTCTACAGGCATATGGGGTCGTGATCTGCTAATCTCCAGTTATTATA	intergenic
ASHG19A3A026153	36.3164	19.7209	29.6219	12.4287	30.061	18.1169	4.93684	5.87351	4.90695	4.18018	2.75324	4.96805	noncoding	AF088025		misc_RNA	655	chr4	+	152328664	152329301		AAGTTTCTCATTCCTCCTCTGAGATTTAAAGTCCATCACTTCGCGACTCAAACACGCAAG	intergenic
ASHG19A3A010614	490.234	277.594	1333.09	511.716	932.99	473.139	8.21987	9.46394	9.73222	8.97529	9.85206	9.19866	noncoding	ENST00000423619	RP11-54O7.10	Ensembl	156	chr1	-	943453	943609		AATAAAATCAGGTACAACTCCCAAAGGAGACACTGGAGAACAGCCAAGCTGGGTCTGTAA	intergenic
ASHG19A3L0001378	155.587	5.71044	89.9106	44.6709	178.024	37.7674	6.75956	4.07446	6.31955	5.79871	4.82275	5.91014	noncoding	AJ493605	lincRNA-C3orf35	lincRNA	981	chr3	+	37427759	37459039	NM_178342,	AAGGTGATTGCATGCTGGTGTCTTTAGCTAAAAATAAAGTTAATGTCTTTGGGGCAATCA	exon sense-overlapping	NM_178342	C3orf35	AP20 region protein 1 isoform E	+	37440967	37459865
ASHG19A3L0001378	155.587	5.71044	89.9106	44.6709	178.024	37.7674	6.75956	4.07446	6.31955	5.79871	4.82275	5.91014	noncoding	AJ493605	lincRNA-C3orf35	lincRNA	981	chr3	+	37427759	37459039	NM_178342,	AAGGTGATTGCATGCTGGTGTCTTTAGCTAAAAATAAAGTTAATGTCTTTGGGGCAATCA	exon sense-overlapping	NM_178339	C3orf35	AP20 region protein 1 isoform B	+	37440967	37476988
ASHG19A3A017176	2356.36	156.91	2530	1558.41	884.223	1372.46	10.4118	8.69726	10.6389	10.5346	9.73972	10.644	noncoding	NR_026923	LOC643387	RefSeq_NR	2660	chr2	+	239140326	239142983	NM_007375,	GTGTCACAGTTTGGTTCTTTTGTTTTGTTTTTTAACACTTGTCTCCCCTCAAACACAAAA	intergenic
ASHG19A3A052899	1024.71	5.82555	529.319	632.636	909.957	292.272	9.18765	4.11397	8.53263	9.26934	9.80061	8.54344	noncoding	ENST00000503512	AC090971.2	Ensembl	2073	chr15	+	52205350	52207919		CAGCACAGTGAAGTTTCTTTTGAAGACTATGTACTGGAAGCATTTAGAACTTACCAATAT	intergenic
ASHG19A3A043754	3867.98	1337.07	6699.76	3790.1	1703.32	4946.7	11.1555	11.6285	12.0508	11.7911	10.7971	12.4282	noncoding	HIT000049806		H-invDB	2121	chr10	+	29783527	29785652		GCAGGGAGATGCAAATTACAAAATGTTAAAACAAAACAAAGATCTCCCCCATAGCTCTTT	natural antisense	NM_021738	SVIL	supervillin isoform 2	-	29746276	29923901
ASHG19A3A043754	3867.98	1337.07	6699.76	3790.1	1703.32	4946.7	11.1555	11.6285	12.0508	11.7911	10.7971	12.4282	noncoding	HIT000049806		H-invDB	2121	chr10	+	29783527	29785652		GCAGGGAGATGCAAATTACAAAATGTTAAAACAAAACAAAGATCTCCCCCATAGCTCTTT	natural antisense	NM_003174	SVIL	supervillin isoform 1	-	29746276	30024730
ASHG19A3L0001033	86.8384	5	19.3369	43.9329	14.7054	27.9932	6.02467	2.9653	4.38354	5.77618	2.58132	5.53534	noncoding	chr2:107718693-107737818+	lincRNA-RGPD4-2	lincRNA	19126	chr2	+	107718693	107737818		AATACAATGTTGATTCTGTTACTATGCTTGACATTGCCTTTTCACTACCCAGCTTTTCTA	intergenic
ASHG19A3H0000030	911.328	227.394	1242.54	588.594	451.097	911.016	9.0347	9.19515	9.63073	9.16661	8.00276	10.0807	noncoding	nc-HOXA6-70-	nc-HOXA6-70	HOX cluster	178	chr7	-	27191677	27191855		CACCCAGGGAGGCTTTAAGAGGGGCATACTCCCCCTTACCCATACTCACCCATTCACACT	intergenic
ASHG19A3A034460	125.909	9.37265	120.299	36.6389	102.995	40.0907	6.49637	4.82938	6.67749	5.54079	3.34021	5.99034	noncoding	ENST00000441415	RP11-460N20.5	Ensembl	586	chr7	+	64544480	64560610	ENST00000414608,	GGAATCGCAAGGCTGGAAAACATCATTCAAGTGGGCAATCGAATTAAATTTCTTATTAAA	intergenic
ASHG19A3A012832	15.9282	27.4234	52.6659	22.6341	28.4593	22.9298	3.84715	6.32573	5.63436	4.92752	2.74008	5.27378	noncoding	BC000986		misc_RNA	1240	chr19	+	47291071	47292296		TGAGTTTGGTCTTTAGTCGCCTCTGAGAACTTTAATTCCTCGAATATAAAGTGCAGGTGT	natural antisense	NM_005628	SLC1A5	neutral amino acid transporter B(0) isoform 1	-	47278139	47291842
ASHG19A3A012832	15.9282	27.4234	52.6659	22.6341	28.4593	22.9298	3.84715	6.32573	5.63436	4.92752	2.74008	5.27378	noncoding	BC000986		misc_RNA	1240	chr19	+	47291071	47292296		TGAGTTTGGTCTTTAGTCGCCTCTGAGAACTTTAATTCCTCGAATATAAAGTGCAGGTGT	bidirectional	NM_001145144	SLC1A5	neutral amino acid transporter B(0) isoform 2	-	47278139	47290545
ASHG19A3A029096	57.1352	5.3335	38.6689	23.5892	63.7975	28.2537	5.50955	3.9094	5.2341	4.97996	2.93418	5.54667	noncoding	uc003lxs.1	AK097548	UCSC_knowngene	1580	chr5	+	158758525	158789842		TAATTATCCCAGGTCACACTTCTCTCTGGGCTTACCCTGGGAATCAGATGATTGAGCTTT	intergenic
ASHG19A3A030264	139.305	12.2059	5.3838	5.10044	174.839	5	6.61998	5.21534	3.16488	3.24547	4.76291	2.88795	noncoding	ENST00000438267	RP11-16C18.3	Ensembl	811	chr6	-	90270593	90276763		TAGGAAAGAAAGGTTTTCAGGGAAGCGGTAGACAAGTTCCTTCAGCTCAACACGAAGTCA	natural antisense	NM_014942	ANKRD6	ankyrin repeat domain-containing protein 6	+	90142896	90343403
ASHG19A3A030086	9.23296	5.50657	27.358	5.80779	106.096	8.27555	3.22628	3.99008	4.81152	3.37001	3.39205	3.97825	noncoding	AK125456		misc_RNA	2439	chr6	-	58189011	58191451		ATTTGTTGGTGCCAACTAAATGAGCCTAACAGCCAGTGACAACAGAACTGCACTAAAAAA	intergenic
ASHG19A3A007237	394.203	64.258	667.651	320.369	156.032	123.889	7.93747	7.47793	8.82576	8.36636	4.40444	7.44071	noncoding	NR_024123	PBX3	RefSeq_NR	2556	chr9	+	128509616	128729653		AATTCGCCCACCACACCAAATTCCGGTGGATACCCTCCGTCATGTTATCAATCAGACGGG	exon sense-overlapping	NM_006195	PBX3	pre-B-cell leukemia transcription factor 3	+	128509616	128729655
ASHG19A3A007237	394.203	64.258	667.651	320.369	156.032	123.889	7.93747	7.47793	8.82576	8.36636	4.40444	7.44071	noncoding	NR_024123	PBX3	RefSeq_NR	2556	chr9	+	128509616	128729653		AATTCGCCCACCACACCAAATTCCGGTGGATACCCTCCGTCATGTTATCAATCAGACGGG	exon sense-overlapping	NM_001134778	PBX3	pre-B-cell leukemia transcription factor 3	+	128510477	128729655
ASHG19A3A018639	200.016	9.52587	8.26837	56.2274	64.373	22.6629	7.0799	4.85289	3.45869	6.0869	2.93634	5.25831	noncoding	uc002yjw.1	CR614803	UCSC_knowngene	1716	chr21	-	16195289	16230029		TGTGAAGTCCCTGGTGGTTTCCTAGATGACTACACAGTTGAGTTGCCTCTGATTGGAAAA	intergenic
ASHG19A3A035595	89.8585	29.0004	5	33.3878	52.1217	25.2485	6.06663	6.40075	2.81126	5.42224	2.88558	5.39941	noncoding	AK125621		misc_RNA	2750	chr8	-	22471420	22474170		TCTCAAGGAAGCTAGATCAGATCTGACCACTTAATTTACAAACTCTAGATGGCAAAAGTC	natural antisense	NM_021174	KIAA1967	p30 DBC protein	+	22462538	22477983
ASHG19A3A050310	67.9134	21.2675	22.1857	65.8623	100.096	41.9295	5.7211	5.98103	4.55711	6.28651	3.29455	6.04896	noncoding	uc001vjy.1	AX747676	UCSC_knowngene	1167	chr13	+	76445173	76457947		TCTCTGAATCGGATTTTCCTGGCTGTAGAGACCAGATCAACCCTTCCATTCCATCGATTT	intergenic
ASHG19A3L0000201	5	5.98297	43.5904	5	139.243	5	2.74344	4.16413	5.38849	2.83851	4.0789	2.88795	noncoding	CV334075	lincRNA-FAM160B1-2	lincRNA	342	chr10	+	116478517	116478841		TTATATAATAATGACCAGCCGTCATAGGGTAAACCTGGCAAGAATGGCCTGGCCAGTAGT	intergenic
ASHG19A3A042715	75.3751	59.4216	435.01	146.648	183.398	85.9185	5.85168	7.37418	8.28517	7.35462	4.91728	6.9718	noncoding	ENST00000417888	CTGLF8P	Ensembl	363	chr10	-	46717126	46733073	NR_029396,NM_001144000,NM_001077685,NM_001077665,ENST00000436180,ENST00000399470,ENST00000339771,	TTTAACCCTTCTGCCAATCCAGAGGCAAACACAATATTCCAGAGGAACTCTCAAACAGAT	intergenic
ASHG19A3A034017	36.4538	8.84176	49.8076	27.7537	8.51049	20.1631	4.94267	4.74023	5.56298	5.19077	2.44981	5.10441	noncoding	uc003sun.1	BC043576	UCSC_knowngene	1526	chr7	+	19183915	19185876		TTCCTTTCCCTACCTTTACCTCCTACTCATATAAAATAGAGGATTTTATTCCAAGAGGAA	natural antisense	NM_152898	FERD3L	fer3-like protein	-	19184404	19185044
ASHG19A3A023905	20.837	29.5235	23.8931	20.2376	29.1868	11.1143	4.20029	6.42408	4.64807	4.78923	2.74615	4.33352	noncoding	AF130051		misc_RNA	1970	chr4	-	6851516	6853473		GGAGGCATCTCATATGTTAATCCTTATTCATACCACAAAGATGTTCCTTCCTTAGGTTCC	intronic antisense	NM_014743	KIAA0232	hypothetical protein LOC9778	+	6784458	6885899
ASHG19A3A023905	20.837	29.5235	23.8931	20.2376	29.1868	11.1143	4.20029	6.42408	4.64807	4.78923	2.74615	4.33352	noncoding	AF130051		misc_RNA	1970	chr4	-	6851516	6853473		GGAGGCATCTCATATGTTAATCCTTATTCATACCACAAAGATGTTCCTTCCTTAGGTTCC	intronic antisense	NM_001100590	KIAA0232	hypothetical protein LOC9778	+	6784458	6885899
ASHG19A3A045696	6488.37	3007.09	8123.14	4496.3	3195.23	3695.84	11.9663	12.6775	12.3505	12.0406	11.6945	12.0406	noncoding	ENST00000393026	AP002884.1	Ensembl	1074	chr11	-	112138012	112139094	NM_003932,ENST00000456632,ENST00000439405,ENST00000417082,	AACCCAAAGGTTATGAATCTTATCAGTAAATTGTCAGCCAAATTTGGAGGTCAAGAGTAA	intergenic
ASHG19A3A034138	26.7064	10.8531	15.8802	12.848	47.3408	7.05309	4.53671	5.04273	4.15482	4.22134	2.86244	3.79531	noncoding	G36719		misc_RNA	454	chr7	+	30554993	30555447		AACCTGCTAGATCCCACAGCCAACCTTAATAGTCACTTTTGAAAAGTCCTGGAAATACAA	intergenic
ASHG19A3A036254	21.6142	5.72055	18.2968	5	129.001	13.1646	4.2512	4.07777	4.31605	2.83851	3.86802	4.55427	noncoding	BC047297		misc_RNA	1321	chr8	-	145592594	145596538		AAACCCTGTGTTCCCAGTCTCTTTGGTCTCCAGAACTGTCATTAAAGAAAGAAGGGGCTA	intergenic
ASHG19A3A035711	78.9387	51.3809	129.261	56.0089	109.274	74.4824	5.90627	7.17952	6.76691	6.0816	3.45319	6.78583	noncoding	ENST00000476002	RP11-479P21.1	Ensembl	1164	chr8	-	39015056	39016220		TTCATCAAGGATGGCAAATTGATCAGTGCCTCCACTGACTATAACCTGACAAGAGCATCA	intronic antisense	NM_145004	ADAM32	disintegrin and metalloproteinase	+	38965049	39142436
ASHG19A3A007398	188.377	22.1124	65.041	92.6915	288.19	140.998	7.0004	6.03437	5.91164	6.74015	6.46185	7.61639	noncoding	NR_026700	GLYCTK	RefSeq_NR	2792	chr3	+	52321835	52329271		GCACCGCGGCCGGAGCTGTGGGCTGGGAGATGCTGCTGAAGCCACATAGCCGTGTCCAGG	exon sense-overlapping	NM_145262	GLYCTK	glycerate kinase isoform 1	+	52321835	52329272
ASHG19A3A007398	188.377	22.1124	65.041	92.6915	288.19	140.998	7.0004	6.03437	5.91164	6.74015	6.46185	7.61639	noncoding	NR_026700	GLYCTK	RefSeq_NR	2792	chr3	+	52321835	52329271		GCACCGCGGCCGGAGCTGTGGGCTGGGAGATGCTGCTGAAGCCACATAGCCGTGTCCAGG	exon sense-overlapping	NM_001144951	GLYCTK	glycerate kinase isoform 2	+	52321835	52327021
ASHG19A3A014725	3721.78	4017.96	10477.4	8621.17	10453.5	8108.56	11.0943	13.0429	12.7149	12.9933	13.3845	13.0998	noncoding	ENST00000397031	KRT18P29	Ensembl	1267	chr2	-	182825938	182827205		ATGATGACTTCAATCTTGGTGATGCCCTGGACAACAGCAACTCCATGCAAACCATCCAAA	intergenic
ASHG19A3A041095	197.601	20.2963	289.872	131.529	94.9342	81.4148	7.06169	5.91279	7.77257	7.21161	3.21008	6.89977	noncoding	ENST00000422965	RP3-323B6.2	Ensembl	589	chrX	+	64627963	64628552	NM_005077,	TACGAAATGCCATATGGATTAAACATTGAAATGCACAAACAGACTGAAATCGCCAAGAGA	intergenic
ASHG19A3A030420	102.618	17.3006	11.1214	33.6818	119.664	16.7102	6.23687	5.68871	3.7492	5.43322	3.67025	4.86141	noncoding	uc009wkz.1	FCGR1C	UCSC_knowngene	566	chr1	+	149370546	149375252	NR_027484,NM_001017986,NM_001004340,	GCTCAGGCAAGGGAAAGCATCACTACACATCAGCAGGAATATCACAATACACTGTGAAAG	intergenic
ASHG19A3A025076	36.7241	5.16129	22.9195	10.0153	86.8825	12.2921	4.95337	3.82233	4.59671	3.92887	3.10754	4.46689	noncoding	ENST00000503355	RP11-701P16.3	Ensembl	464	chr4	-	185832042	185832506		TGATGGGAATGTTCAACCTCTTCTCCTACATTGGTGCAAGACAAAATGAAGCCTTCACAA	intergenic
ASHG19A3A020754	917.335	102.801	1563	532.396	395.204	694.433	9.04379	8.11266	9.95097	9.02479	7.56435	9.7054	noncoding	ENST00000430166	AC090937.2	Ensembl	1184	chr3	-	14961853	14989931		AATCCACATATTGGAAAATGGTGCCCGAACCTCTGTTTCCTCCCTCCATGGAGTGAATAA	intronic antisense	NM_003298	NR2C2	nuclear receptor subfamily 2 group C member 2	+	14989235	15090780
ASHG19A3A020754	917.335	102.801	1563	532.396	395.204	694.433	9.04379	8.11266	9.95097	9.02479	7.56435	9.7054	noncoding	ENST00000430166	AC090937.2	Ensembl	1184	chr3	-	14961853	14989931		AATCCACATATTGGAAAATGGTGCCCGAACCTCTGTTTCCTCCCTCCATGGAGTGAATAA	natural antisense	NM_152536	FGD5	FYVE, RhoGEF and PH domain-containing protein 5	+	14860468	14976072
ASHG19A3A054136	25.278	5.07966	6.15243	9.08304	223.424	7.43924	4.46264	3.78112	3.23754	3.81279	5.57359	3.85876	noncoding	uc010bra.1	AL360260	UCSC_knowngene	2036	chr16	+	767618	769654		TTCTCATGAGACACAGGGCCACAGGAGCACCACGGTGCCCAAATGGGTCTTGGAGCATTA	intergenic
ASHG19A3A007997	32.4172	26.5872	17.0097	42.2255	419.468	59.2331	4.79055	6.28475	4.2317	5.72763	7.76376	6.48813	noncoding	ENST00000429445	AC022596.2	Ensembl	819	chr17	-	16751165	16755222	uc010vxy.1,uc002gxc.1,NR_001443,ENST00000451704,ENST00000332088,	ATCGTGGAGGAAGTCCAGGTTGGAGAGGTGGTCTTCTGTAAGCAGGTCCATCTCTCCACC	intergenic
ASHG19A3A019753	18679.9	14984.4	34630.3	27030.9	15877.2	22800.7	13.7145	14.8394	14.4358	14.6391	13.946	14.5736	noncoding	ENST00000413110	WI2-80423F1.1	Ensembl	372	chr22	-	36817317	36817689	NM_001030009,NM_001019,ENST00000492525,ENST00000470580,ENST00000457423,ENST00000449183,ENST00000419498,ENST00000403958,	ATCATGGACCATGAAGAAGCAAGACAAAACCACACAGGAGGGAAAATCCTGGGATTCTTT	intergenic
ASHG19A3A027518	2865.95	40.6088	500.65	215.651	279.062	150.78	10.7114	6.85452	8.45919	7.85021	6.34655	7.70455	noncoding	ENST00000511085	AC005740.4	Ensembl	419	chr5	-	141416271	141416690		AATCAAGATTGGACAACCCACTGTTTCCTACTTCGTGAAGGCAGCAGCTGGGATTGAAAA	intergenic
ASHG19A3A033312	37558.2	18421.5	42373	27355.1	26839.9	24340.4	14.8428	15.0758	14.7094	14.6632	14.7461	14.6728	noncoding	NR_026660	RPL19P12	RefSeq_NR	1134	chr7	-	102781716	102782850		TGTACATACTGGCCTCCGTGATTACATAGATCAGCCATTAAAGTAAAATAAGCCTTTATC	intron sense-overlapping	NM_198990	NAPEPLD	N-acyl-phosphatidylethanolamine-hydrolyzing	-	102740022	102789569
ASHG19A3A033312	37558.2	18421.5	42373	27355.1	26839.9	24340.4	14.8428	15.0758	14.7094	14.6632	14.7461	14.6728	noncoding	NR_026660	RPL19P12	RefSeq_NR	1134	chr7	-	102781716	102782850		TGTACATACTGGCCTCCGTGATTACATAGATCAGCCATTAAAGTAAAATAAGCCTTTATC	intron sense-overlapping	NM_001122838	NAPEPLD	N-acyl-phosphatidylethanolamine-hydrolyzing	-	102740022	102789569
ASHG19A3A037881	352.977	358.862	284.714	396.702	812.005	463.488	7.80035	9.8019	7.75069	8.63721	9.57515	9.17396	noncoding	NR_026918	PTPN3	RefSeq_NR	5504	chr9	-	112137973	112180063		AAGTGGGATGAACAGCCAGAAAAGCAGCCCCCACCACCTCTGTTAGGTGGGAGACCTCTT	exon sense-overlapping	NM_001145370	PTPN3	tyrosine-protein phosphatase non-receptor type 3	-	112137973	112213664
ASHG19A3A037881	352.977	358.862	284.714	396.702	812.005	463.488	7.80035	9.8019	7.75069	8.63721	9.57515	9.17396	noncoding	NR_026918	PTPN3	RefSeq_NR	5504	chr9	-	112137973	112180063		AAGTGGGATGAACAGCCAGAAAAGCAGCCCCCACCACCTCTGTTAGGTGGGAGACCTCTT	exon sense-overlapping	NM_001145372	PTPN3	tyrosine-protein phosphatase non-receptor type 3	-	112137973	112191323
ASHG19A3A037881	352.977	358.862	284.714	396.702	812.005	463.488	7.80035	9.8019	7.75069	8.63721	9.57515	9.17396	noncoding	NR_026918	PTPN3	RefSeq_NR	5504	chr9	-	112137973	112180063		AAGTGGGATGAACAGCCAGAAAAGCAGCCCCCACCACCTCTGTTAGGTGGGAGACCTCTT	exon sense-overlapping	NM_001145369	PTPN3	tyrosine-protein phosphatase non-receptor type 3	-	112137973	112213664
ASHG19A3A037881	352.977	358.862	284.714	396.702	812.005	463.488	7.80035	9.8019	7.75069	8.63721	9.57515	9.17396	noncoding	NR_026918	PTPN3	RefSeq_NR	5504	chr9	-	112137973	112180063		AAGTGGGATGAACAGCCAGAAAAGCAGCCCCCACCACCTCTGTTAGGTGGGAGACCTCTT	exon sense-overlapping	NM_002829	PTPN3	tyrosine-protein phosphatase non-receptor type 3	-	112137973	112260593
ASHG19A3A037881	352.977	358.862	284.714	396.702	812.005	463.488	7.80035	9.8019	7.75069	8.63721	9.57515	9.17396	noncoding	NR_026918	PTPN3	RefSeq_NR	5504	chr9	-	112137973	112180063		AAGTGGGATGAACAGCCAGAAAAGCAGCCCCCACCACCTCTGTTAGGTGGGAGACCTCTT	exon sense-overlapping	NM_001145371	PTPN3	tyrosine-protein phosphatase non-receptor type 3	-	112137973	112191323
ASHG19A3A037881	352.977	358.862	284.714	396.702	812.005	463.488	7.80035	9.8019	7.75069	8.63721	9.57515	9.17396	noncoding	NR_026918	PTPN3	RefSeq_NR	5504	chr9	-	112137973	112180063		AAGTGGGATGAACAGCCAGAAAAGCAGCCCCCACCACCTCTGTTAGGTGGGAGACCTCTT	exon sense-overlapping	NM_001145368	PTPN3	tyrosine-protein phosphatase non-receptor type 3	-	112137973	112260593
ASHG19A3A030639	22.6764	5	30.1094	21.6724	53.3182	24.0349	4.31255	2.9653	4.9271	4.87374	2.89103	5.33287	noncoding	ENST00000404020	RP1-95L4.2	Ensembl	733	chr6	-	143619906	143620639		TAAAAATTAAGATTTCCCTTCTTCTGAGTGCACATACTGTGGCTAGCGACTGTCTTGACC	intronic antisense	NM_016108	AIG1	androgen-induced gene 1 protein	+	143382022	143661441
ASHG19A3A007116	366.96	42.5388	196.476	130.645	163.22	74.4522	7.85118	6.91729	7.27426	7.20262	4.54241	6.78454	noncoding	NR_003085	PMS2	RefSeq_NR	2846	chr7	-	6012870	6048737		CCATGGAGCGAGCTGAGAGCTCGAGAACCTGCTAAGGCCATCAAACCTATTGATCGGAAG	exon sense-overlapping	NM_000535	PMS2	mismatch repair endonuclease PMS2 isoform a	-	6012869	6048737
ASHG19A3A007116	366.96	42.5388	196.476	130.645	163.22	74.4522	7.85118	6.91729	7.27426	7.20262	4.54241	6.78454	noncoding	NR_003085	PMS2	RefSeq_NR	2846	chr7	-	6012870	6048737		CCATGGAGCGAGCTGAGAGCTCGAGAACCTGCTAAGGCCATCAAACCTATTGATCGGAAG	bidirectional	NM_006303	AIMP2	aminoacyl tRNA synthase complex-interacting	+	6048881	6063465
ASHG19A3A041331	13.481	5	10.5507	5	250.359	49.3581	3.62977	2.9653	3.69782	2.83851	5.96579	6.25814	noncoding	ENST00000426528	LL0XNC01-237H1.2	Ensembl	1133	chrX	+	102139341	102161086		ATATATTAACATACCAAGTAGTCTAGGAGCAGCCACTGGGCGAACACCAAACCTTGCATC	intergenic
ASHG19A3A020737	173.612	68.5491	138.404	115.027	151.266	137.279	6.90034	7.56182	6.84549	7.03333	4.31261	7.57951	noncoding	uc003byc.1	BC152380	UCSC_knowngene	611	chr3	-	13652923	13653534		TCATAGTTTGCCCTCACCTCTGCTGTAGACAGCCAGCTATCCATCCCAATGTCTGTTTCC	intronic antisense	NM_001165035	FBLN2	fibulin-2 isoform a precursor	+	13610239	13679922
ASHG19A3A020737	173.612	68.5491	138.404	115.027	151.266	137.279	6.90034	7.56182	6.84549	7.03333	4.31261	7.57951	noncoding	uc003byc.1	BC152380	UCSC_knowngene	611	chr3	-	13652923	13653534		TCATAGTTTGCCCTCACCTCTGCTGTAGACAGCCAGCTATCCATCCCAATGTCTGTTTCC	intronic antisense	NM_001004019	FBLN2	fibulin-2 isoform a precursor	+	13590624	13679922
ASHG19A3A020737	173.612	68.5491	138.404	115.027	151.266	137.279	6.90034	7.56182	6.84549	7.03333	4.31261	7.57951	noncoding	uc003byc.1	BC152380	UCSC_knowngene	611	chr3	-	13652923	13653534		TCATAGTTTGCCCTCACCTCTGCTGTAGACAGCCAGCTATCCATCCCAATGTCTGTTTCC	intronic antisense	NM_001998	FBLN2	fibulin-2 isoform b precursor	+	13590624	13679922
ASHG19A3A023009	902.532	367.788	1856.1	760.993	384.91	1323.81	9.02077	9.83093	10.1963	9.52345	7.47466	10.589	noncoding	ENST00000498480	RP11-24O5.2	Ensembl	686	chr3	+	113122844	113152839		CTTTGATGTAACTGATTTCTCCCCATCAGTATCCTGATCATCTGGTTCCTTCATTTCCTC	natural antisense	NM_018338	WDR52	WD repeat-containing protein 52 isoform 2	-	113081711	113160361
ASHG19A3A023009	902.532	367.788	1856.1	760.993	384.91	1323.81	9.02077	9.83093	10.1963	9.52345	7.47466	10.589	noncoding	ENST00000498480	RP11-24O5.2	Ensembl	686	chr3	+	113122844	113152839		CTTTGATGTAACTGATTTCTCCCCATCAGTATCCTGATCATCTGGTTCCTTCATTTCCTC	natural antisense	NM_001164496	WDR52	WD repeat-containing protein 52 isoform 1	-	113005776	113160361
ASHG19A3A040443	26.097	20.2506	37.9233	13.1115	80.0834	17.7722	4.50601	5.9096	5.21026	4.24575	3.04886	4.94515	noncoding	ENST00000435108	RP11-239E10.2	Ensembl	613	chr1	+	223317390	223318296		CAAAGCTTTTGCTGAGCAGGAACAGAAGGGTTGTCACTTGCTTTTTTCTCCACTGAAACC	bidirectional	NM_003268	TLR5	toll-like receptor 5 precursor	-	223282747	223316624
ASHG19A3A017439	32.4106	38.5247	52.869	23.8438	101.321	32.251	4.78995	6.78662	5.64047	4.99321	3.31453	5.71482	noncoding	ENST00000417696	RP11-23O13.1	Ensembl	390	chr20	-	20702316	20703034		GGTGGGAGCTGAAATCAAAGTATGCATTTGTATACATTCTCCTCAATCATCTGTCTCATG	intergenic
ASHG19A3A014442	78.1074	31.4087	88.0509	58.7511	167.075	83.5552	5.89388	6.51128	6.29234	6.1411	4.61628	6.93384	noncoding	ENST00000422621	AC013437.7	Ensembl	426	chr2	-	143858498	143858924		GGAGAACTTCCACTCCTCAAAGTTGATAACCAAACAATCCTCCCAATAGAAATTCCTATC	intergenic
ASHG19A3A053305	426.154	239.41	545.53	318.379	372.436	374.572	8.03086	9.26419	8.57356	8.35825	7.36087	8.88767	noncoding	AF198444		NRED	6376	chr15	+	101449472	101453362		AACCCCTTTGCAGAAATTGCATTTCCTCCCTCTAGTGGCCTGTTTGCATTTGAGTTCTGT	intron sense-overlapping	NM_000693	ALDH1A3	aldehyde dehydrogenase family 1 member A3	+	101420008	101456830
ASHG19A3A016192	1704.84	372.243	1582.47	2252.23	1047.32	1667.04	9.92118	9.84776	9.96938	11.0479	10.0619	10.9075	noncoding	ENST00000389184	MST1P9	Ensembl	4377	chr1	-	17081404	17087579	uc001azl.3,NR_027504,NM_020998,ENST00000334429,	ATTTCTGCGCGGGGTCTCTAGTAAAGGAGCAGTGGATACTGACTGCCCGGCAGTGCTTCT	intergenic
ASHG19A3A030882	161.666	68.2936	216.182	175.329	419.845	91.8386	6.80839	7.55631	7.39438	7.57867	7.76812	7.06222	noncoding	uc003mts.1	AK023629	UCSC_knowngene	2287	chr6	+	2246031	2284008		AATTCTCGGGCTGTGCTGGGATGGAGATTAGAGGCCAAATAAAAACCTCTGGTAAGTAGT	bidirectional	NM_001500	GMDS	GDP-mannose 4,6 dehydratase	-	1624040	2245846
ASHG19A3A024075	50.695	24.7836	60.6173	50.2497	41.0291	48.6173	5.35538	6.18602	5.81976	5.94422	2.82804	6.2385	noncoding	ENST00000515436	RP11-617D20.1	Ensembl	513	chr4	-	38619907	38621217		TTCTGCCAGTTCCTTGCTCCATAACCCCTAGAAAATTACTTCTGTCTGAGCCTTGGGATT	intergenic
ASHG19A3A025395	1642.52	603.242	3261.38	2699.8	1855.17	3270.98	9.87046	10.4988	11.005	11.3072	10.916	11.8652	noncoding	ENST00000507715	RP11-802H3.1	Ensembl	142	chr4	+	33402159	33402301		TTGTGAAGATCTAGATCCGCGACGGGAAGCTGGTGTCCGAGTCCCCTGACGTCCTGCCCA	intergenic
ASHG19A3A045807	3818.11	1450.22	4214.26	3998.18	4900.79	4686.46	11.1359	11.7192	11.3993	11.8665	12.318	12.3594	noncoding	ENST00000497201	RP11-762B21.2	Ensembl	261	chr11	-	122920494	122921061		TGTGTGAGTTGTGCAATTCACAGCAAAGTAGTCAGGAATTAATCTCATGACACCAGCAAG	intergenic
ASHG19A3A051056	252.208	104.007	233.47	244.251	343.111	194.967	7.37275	8.13113	7.49883	8.01945	7.08956	8.02227	noncoding	ENST00000502181	AL121784.1	Ensembl	2379	chr14	-	91613022	91615591		GATTGCTCTCATGGGCCCCCTTCCATTCTGAGTTTCCATGTTTTTGTTGTTTGTGACCTT	natural antisense	NM_001102369	C14orf159	hypothetical protein LOC80017 isoform c	+	91580356	91691703
ASHG19A3A051056	252.208	104.007	233.47	244.251	343.111	194.967	7.37275	8.13113	7.49883	8.01945	7.08956	8.02227	noncoding	ENST00000502181	AL121784.1	Ensembl	2379	chr14	-	91613022	91615591		GATTGCTCTCATGGGCCCCCTTCCATTCTGAGTTTCCATGTTTTTGTTGTTTGTGACCTT	intronic antisense	NM_001102367	C14orf159	hypothetical protein LOC80017 isoform a	+	91580978	91691703
ASHG19A3A051056	252.208	104.007	233.47	244.251	343.111	194.967	7.37275	8.13113	7.49883	8.01945	7.08956	8.02227	noncoding	ENST00000502181	AL121784.1	Ensembl	2379	chr14	-	91613022	91615591		GATTGCTCTCATGGGCCCCCTTCCATTCTGAGTTTCCATGTTTTTGTTGTTTGTGACCTT	natural antisense	NM_001102366	C14orf159	hypothetical protein LOC80017 isoform a	+	91580356	91691703
ASHG19A3A051056	252.208	104.007	233.47	244.251	343.111	194.967	7.37275	8.13113	7.49883	8.01945	7.08956	8.02227	noncoding	ENST00000502181	AL121784.1	Ensembl	2379	chr14	-	91613022	91615591		GATTGCTCTCATGGGCCCCCTTCCATTCTGAGTTTCCATGTTTTTGTTGTTTGTGACCTT	intronic antisense	NM_024952	C14orf159	hypothetical protein LOC80017 isoform a	+	91580356	91691703
ASHG19A3A051056	252.208	104.007	233.47	244.251	343.111	194.967	7.37275	8.13113	7.49883	8.01945	7.08956	8.02227	noncoding	ENST00000502181	AL121784.1	Ensembl	2379	chr14	-	91613022	91615591		GATTGCTCTCATGGGCCCCCTTCCATTCTGAGTTTCCATGTTTTTGTTGTTTGTGACCTT	intronic antisense	NM_001102368	C14orf159	hypothetical protein LOC80017 isoform b	+	91580356	91691703
ASHG19A3A038483	119.904	15.9575	13.255	18.8401	383.756	10.0836	6.43389	5.57807	3.9445	4.70038	7.46297	4.21205	noncoding	ENST00000450864	RP11-311H10.4	Ensembl	353	chr9	+	33402854	33409946		TCTGAGAGGAAGGAGGACACACGAGCCATATTTGCAGAGAAACACCAGCCTGCGAGAGGA	bidirectional	NM_001170	AQP7	aquaporin-7	-	33384947	33402517
ASHG19A3A030187	48.2211	5	8.30245	15.0108	131.135	6.27354	5.29572	2.9653	3.46181	4.41321	3.91227	3.67025	noncoding	ENST00000435858	RP1-300G12.2	Ensembl	784	chr6	-	82236818	82244630		TAATCTAGAGAGAAGGAGACCACATAAGTAAAACACAATCTATCTCATAGGCTGAAGCGT	intergenic
ASHG19A3A024289	663.089	5.38452	45.3088	60.1234	168.866	49.4914	8.60924	3.93255	5.4395	6.17175	4.6551	6.26308	noncoding	ENST00000509304	RP11-618I10.4	Ensembl	709	chr4	-	70172184	70172893		GAAGCTACAGGAAACCAACTACGATGTAATGCTTAAAGACCCTGTGATTCCCCATGGAGA	intergenic
CUST_32_PI426075208	5.24064	30.4712	5.16848	5.38255	205.593	5.13468	2.9722	6.47156	3.14334	3.30111	5.2904	3.4584	noncoding	nc-HOXA6-72+	nc-HOXA6-72	HOX cluster	1151	chr7	+	27193137	27194288		GCACAAAATAGGTAGTTTTAGGGGAGTAGGTAGTAGTGAGATTCACTTTCTTGCGGGTCT	natural antisense	NM_006896	HOXA7	homeobox protein Hox-A7	-	27193337	27196296
ASHG19A3A035539	8936.94	7693.43	31233.8	14096.1	12515.6	14316	12.4762	13.9633	14.3101	13.6882	13.6177	13.9201	noncoding	ENST00000483613	RP11-303G3.1	Ensembl	781	chr8	-	12427858	12428639	ENST00000483874,ENST00000480160,ENST00000479743,ENST00000442655,ENST00000438784,CR624406,	ACACATGCTAAAGTTGAATGAGCTGATGGATAGGAACCACCAGTCCAAGAATCTGTTTAA	intergenic
ASHG19A3A007687	201.273	5.21328	89.1638	50.5112	146.624	29.3967	7.0892	3.84857	6.30841	5.95168	4.22501	5.59662	noncoding	NR_029403	CCT7	RefSeq_NR	1799	chr2	+	73461363	73480149		TGGACAAGCTTATTGTAGATGGCAGAGTTTCTGAAGCAGGTGAAACCCTATGTGGAGGAA	exon sense-overlapping	NM_001166285	CCT7	T-complex protein 1 subunit eta isoform d	+	73461363	73480150
ASHG19A3A007687	201.273	5.21328	89.1638	50.5112	146.624	29.3967	7.0892	3.84857	6.30841	5.95168	4.22501	5.59662	noncoding	NR_029403	CCT7	RefSeq_NR	1799	chr2	+	73461363	73480149		TGGACAAGCTTATTGTAGATGGCAGAGTTTCTGAAGCAGGTGAAACCCTATGTGGAGGAA	exon sense-overlapping	NM_006429	CCT7	T-complex protein 1 subunit eta isoform a	+	73461363	73480150
ASHG19A3A007687	201.273	5.21328	89.1638	50.5112	146.624	29.3967	7.0892	3.84857	6.30841	5.95168	4.22501	5.59662	noncoding	NR_029403	CCT7	RefSeq_NR	1799	chr2	+	73461363	73480149		TGGACAAGCTTATTGTAGATGGCAGAGTTTCTGAAGCAGGTGAAACCCTATGTGGAGGAA	exon sense-overlapping	NM_001009570	CCT7	T-complex protein 1 subunit eta isoform b	+	73461363	73480150
ASHG19A3A007687	201.273	5.21328	89.1638	50.5112	146.624	29.3967	7.0892	3.84857	6.30841	5.95168	4.22501	5.59662	noncoding	NR_029403	CCT7	RefSeq_NR	1799	chr2	+	73461363	73480149		TGGACAAGCTTATTGTAGATGGCAGAGTTTCTGAAGCAGGTGAAACCCTATGTGGAGGAA	exon sense-overlapping	NM_001166284	CCT7	T-complex protein 1 subunit eta isoform c	+	73461363	73480150
ASHG19A3A037349	288.462	98.2107	695.919	106.822	178.039	68.916	7.54503	8.05075	8.88221	6.93508	4.82308	6.68519	noncoding	AK126527		RNAdb	3622	chr9	-	37789033	37792659		GTAGTCTGTCATTTGTGCAGTGATAACTGTGGGCATTTATGTTTTTAGATTAAATCCTGT	intergenic
ASHG19A3A020309	5	15.8251	11.5627	17.1272	117.867	24.7511	2.74344	5.56595	3.79822	4.57618	3.63201	5.37355	noncoding	ENST00000447565	RP1-102K2.6	Ensembl	808	chr22	+	30635182	30636527		CACATCAGTACACTCCGGAGAGCCAGCCAAGAGTAGATTCTTTATTCATTTCTCTTTTTT	natural antisense	NM_002309	LIF	leukemia inhibitory factor precursor	-	30636441	30642796
ASHG19A3A023407	110.685	129.373	165.13	350.089	311.421	207.374	6.33268	8.43549	7.05235	8.48407	6.75289	8.10722	noncoding	ENST00000460407	RP11-38P22.2	Ensembl	2050	chr3	+	152557178	152559228		TCATAATTGTGGTCACTAGAACTGTACTTACCATGGACAGTTAAAACTGAAAAAGACTCA	intergenic
ASHG19A3A012871	1359.69	464.601	1759.91	824.274	929.369	1292.17	9.5803	10.1321	10.1066	9.62135	9.84354	10.5591	noncoding	HIT000071394		H-invDB	204	chr19	+	49340354	49340557		AAATTTAGACAGTGTTGAGAAAACCAAACTTTGGCCATAGAAACCATTCCCCTCCCGGGC	bidirectional	NM_016246	HSD17B14	17-beta-hydroxysteroid dehydrogenase 14	-	49316273	49339934
ASHG19A3A012871	1359.69	464.601	1759.91	824.274	929.369	1292.17	9.5803	10.1321	10.1066	9.62135	9.84354	10.5591	noncoding	HIT000071394		H-invDB	204	chr19	+	49340354	49340557		AAATTTAGACAGTGTTGAGAAAACCAAACTTTGGCCATAGAAACCATTCCCCTCCCGGGC	natural antisense	NM_001161354	PLEKHA4	pleckstrin homology domain-containing family A	-	49340353	49371884
ASHG19A3A012871	1359.69	464.601	1759.91	824.274	929.369	1292.17	9.5803	10.1321	10.1066	9.62135	9.84354	10.5591	noncoding	HIT000071394		H-invDB	204	chr19	+	49340354	49340557		AAATTTAGACAGTGTTGAGAAAACCAAACTTTGGCCATAGAAACCATTCCCCTCCCGGGC	natural antisense	NM_020904	PLEKHA4	pleckstrin homology domain-containing family A	-	49340353	49371884
ASHG19A3A024969	76.5771	122.349	35.6404	95.6371	95.9963	59.7229	5.87025	8.35825	5.13595	6.781	3.22552	6.50011	noncoding	ENST00000456663	RP11-2B19.1	Ensembl	382	chr1	+	81546474	81546856		CCTAGGTAGCCTACCCCCATTAACAGTCTTCCTGCCTAAATGAATTATTATCCAAGAATT	intergenic
ASHG19A3A008036	17.4855	7.49516	21.8455	11.0878	230.441	10.9762	3.96713	4.51341	4.53655	4.04199	5.68355	4.31858	noncoding	uc002gus.1	BC029877	UCSC_knowngene	1489	chr17	-	18854937	18857462		TCTAATTTGTATAAGAAGCATAGAGCGTAGGGACAACCGCCTCACCTCTGAAGATACTGC	natural antisense	NM_152351	SLC5A10	sodium/glucose cotransporter 5 isoform 1	+	18855477	18924003
ASHG19A3A008036	17.4855	7.49516	21.8455	11.0878	230.441	10.9762	3.96713	4.51341	4.53655	4.04199	5.68355	4.31858	noncoding	uc002gus.1	BC029877	UCSC_knowngene	1489	chr17	-	18854937	18857462		TCTAATTTGTATAAGAAGCATAGAGCGTAGGGACAACCGCCTCACCTCTGAAGATACTGC	natural antisense	NM_001042450	SLC5A10	sodium/glucose cotransporter 5 isoform 2	+	18855477	18924003
ASHG19A3A022958	45.3366	37.6048	38.9953	38.0572	53.6207	29.5197	5.21608	6.75463	5.24453	5.59182	2.89239	5.60337	noncoding	ENST00000465177	MT-ND1	Ensembl	898	chr3	+	106619914	106620812		TAGTGCTTTGCAGATGACACATCTCTATGCCTGTCCTAATATCTAGTACCCCACCTCGAA	intergenic
ASHG19A3A020783	32.8621	8.8411	15.2193	7.86263	189.928	14.8169	4.8083	4.73991	4.10672	3.66028	5.02957	4.70835	noncoding	ENST00000414844	AC091491.2	Ensembl	277	chr3	-	17084267	17085684		AATCATCTGCAAAGGGAACATCCAGACATGAGATTACACCTGACAACTAGATCCCCTCCT	natural antisense	NM_001144382	PLCL2	inactive phospholipase C-like protein 2 isoform	+	16926451	17132098
ASHG19A3A020783	32.8621	8.8411	15.2193	7.86263	189.928	14.8169	4.8083	4.73991	4.10672	3.66028	5.02957	4.70835	noncoding	ENST00000414844	AC091491.2	Ensembl	277	chr3	-	17084267	17085684		AATCATCTGCAAAGGGAACATCCAGACATGAGATTACACCTGACAACTAGATCCCCTCCT	natural antisense	NM_015184	PLCL2	inactive phospholipase C-like protein 2 isoform	+	16974581	17132098
ASHG19A3A000247	17.5518	22.0806	11.5154	21.8286	73.9991	20.4114	3.97339	6.03268	3.79198	4.88351	2.99473	5.11992	noncoding	ENST00000438368	AC092296.1	Ensembl	761	chr19	-	36811506	36822602		GACCCGTATTGTCTCCAGATTAAAGAGTCTCACTCTGTTTCCCAGGCTGGAGTTCTGTGG	intergenic
ASHG19A3A041980	15.9189	44.9628	5	5	129.228	5	3.8464	6.99599	2.81126	2.83851	3.8736	2.88795	noncoding	ENST00000451173	AC016728.1	Ensembl	805	chrY	-	27164645	27165450		CACATCAGAGATTTAATACTGAATGAATGCAATATAAGGGTAACGACTGATGAAGACCAT	intergenic
[truncated: 21,352 more rows]

[truncated: 1 more sheets: Hierarchical Clustering-LncRNAs]
